# Supplementary material for: Parameter estimation in tree graph metabolic networks
Source: PeerJ. 2016 Sep 20;4:e2417. doi: 10.7717/peerj.2417 (PMC5036115; doi:10.7717/peerj.2417)
Supplement: Supplemental Information 2 — This Mathematica notebook solves the time-varying enzyme concentrations, given the time-series of concentrations and a hypothetical metabolic network. [file peerj-04-2417-s002.nb]

(* Content-type: application/vnd.wolfram.mathematica *)

(*** Wolfram Notebook File ***)
(* http://www.wolfram.com/nb *)

(* CreatedBy='Mathematica 10.4' *)

(*CacheID: 234*)
(* Internal cache information:
NotebookFileLineBreakTest
NotebookFileLineBreakTest
NotebookDataPosition[       158,          7]
NotebookDataLength[     48374,       1253]
NotebookOptionsPosition[     46843,       1198]
NotebookOutlinePosition[     47192,       1213]
CellTagsIndexPosition[     47149,       1210]
WindowFrame->Normal*)

(* Beginning of Notebook Content *)
Notebook[{

Cell[CellGroupData[{
Cell[TextData[{
 StyleBox["Supplementary notebook for article : \"Tree Graphs and Parameter \
Estimation in Metabolic Networks\"\n",
  FontSize->24],
 StyleBox["This notebook contains an example time series data, example \
adjacency matrix to model the network, a function to fit natural splines to \
data and a function to estimate the dynamic kinetic rates. The notebook can \
be evaluated cell by cell to obtain results. Each cell can be opened by \
double-clicking the \[OpenCurlyDoubleQuote]arrow\[CloseCurlyDoubleQuote] on \
the right.",
  FontSize->18],
 "\n",
 StyleBox["l.j.astola@tue.nl",
  FontSize->14,
  FontColor->RGBColor[0, 0, 1]]
}], "Title",
 CellChangeTimes->{{3.543556181808349*^9, 3.5435562764547625`*^9}, {
   3.543556535391687*^9, 3.543556537357312*^9}, {3.5589631188899956`*^9, 
   3.5589631202627983`*^9}, {3.559540949918664*^9, 3.5595410903969107`*^9}, {
   3.62928401278111*^9, 3.629284031671136*^9}, {3.672923105501316*^9, 
   3.6729231179593153`*^9}, 3.6729233870923033`*^9, {3.676780027781565*^9, 
   3.676780061231612*^9}, {3.67678014567173*^9, 3.676780200751807*^9}}],

Cell[CellGroupData[{

Cell["Example data. ", "Section",
 CellChangeTimes->{{3.54355472142875*^9, 3.543554730196062*^9}, {
  3.5435548221748414`*^9, 3.5435548228456497`*^9}}],

Cell["\<\
7 example  time series of measured metabolites (these can be replaced, e.g., \
by the averages of the daily measurements under varying conditions in the \
supplementary Excel file: Metabolite_time_series_data.xlsx)\
\>", "Text",
 CellChangeTimes->{{3.5588428336528006`*^9, 3.558842857255642*^9}, {
  3.559540835672163*^9, 3.5595408370917654`*^9}, {3.6729234221923037`*^9, 
  3.672923441653303*^9}, {3.6729240396953034`*^9, 3.6729241155603037`*^9}, {
  3.6729243269373035`*^9, 3.6729243372223034`*^9}, {3.6729252988533034`*^9, 
  3.6729253183883038`*^9}}],

Cell[BoxData[
 RowBox[{
  RowBox[{"timepoints", "=", 
   RowBox[{"{", 
    RowBox[{
    "5.", ",", "5.5", ",", "6.", ",", "6.5", ",", "7.", ",", "7.5", ",", "8.",
      ",", "8.5", ",", "9."}], "}"}]}], ";"}]], "Input",
 CellChangeTimes->{{3.6292840589311743`*^9, 3.6292841387512856`*^9}}],

Cell[BoxData[
 RowBox[{
  RowBox[{"measurements", "=", 
   RowBox[{"{", 
    RowBox[{
     RowBox[{"{", 
      RowBox[{
      "12.3222", ",", "15.8784", ",", "16.0821", ",", "14.2798", ",", 
       "11.8181", ",", "10.9275", ",", "10.3022", ",", "9.52015", ",", 
       "8.15967"}], "}"}], ",", 
     RowBox[{"{", 
      RowBox[{
      "31.9721", ",", "46.3335", ",", "54.1569", ",", "57.2115", ",", 
       "57.2661", ",", "56.7307", ",", "55.4519", ",", "53.9173", ",", 
       "52.6142"}], "}"}], ",", 
     RowBox[{"{", 
      RowBox[{
      "28.515", ",", "26.8844", ",", "24.0293", ",", "20.9113", ",", 
       "18.4919", ",", "18.9783", ",", "19.5958", ",", "18.815", ",", 
       "15.1067"}], "}"}], ",", 
     RowBox[{"{", 
      RowBox[{
      "1.49297", ",", "1.70505", ",", "1.75752", ",", "1.71758", ",", 
       "1.65242", ",", "1.66866", ",", "1.71517", ",", "1.78028", ",", 
       "1.85229"}], "}"}], ",", 
     RowBox[{"{", 
      RowBox[{
      "0.682998", ",", "0.974363", ",", "1.03428", ",", "0.971729", ",", 
       "0.895717", ",", "1.01166", ",", "1.13927", ",", "1.19471", ",", 
       "1.09413"}], "}"}], ",", 
     RowBox[{"{", 
      RowBox[{
      "3.98829", ",", "4.80188", ",", "4.84432", ",", "4.50029", ",", 
       "4.15447", ",", "4.56483", ",", "4.9962", ",", "5.08667", ",", 
       "4.47436"}], "}"}], ",", 
     RowBox[{"{", 
      RowBox[{
      "2.25139", ",", "2.15267", ",", "1.99159", ",", "1.8065", ",", 
       "1.63578", ",", "1.56848", ",", "1.49088", ",", "1.33995", ",", 
       "1.05267"}], "}"}]}], "}"}]}], ";"}]], "Input",
 CellChangeTimes->{{3.6292841483212996`*^9, 3.6292841778813405`*^9}, {
  3.6292842765734797`*^9, 3.6292842856434927`*^9}}],

Cell[BoxData[
 RowBox[{
  RowBox[{"pointpairs", "=", 
   RowBox[{"Map", "[", 
    RowBox[{
     RowBox[{
      RowBox[{"Transpose", "[", 
       RowBox[{"{", 
        RowBox[{"timepoints", ",", "#"}], "}"}], "]"}], "&"}], ",", 
     "measurements"}], "]"}]}], ";"}]], "Input",
 CellChangeTimes->{{3.6292858237676473`*^9, 3.629285898607752*^9}, {
  3.629364072504803*^9, 3.6293640914548297`*^9}}],

Cell[BoxData[
 RowBox[{"Show", "[", 
  RowBox[{
   RowBox[{"Map", "[", 
    RowBox[{
     RowBox[{
      RowBox[{"ListPlot", "[", 
       RowBox[{"#", ",", 
        RowBox[{"Joined", "\[Rule]", "True"}], ",", 
        RowBox[{"PlotRange", "\[Rule]", 
         RowBox[{"{", 
          RowBox[{
           RowBox[{"{", 
            RowBox[{
             RowBox[{"First", "[", "timepoints", "]"}], ",", 
             RowBox[{"Last", "[", "timepoints", "]"}]}], "}"}], ",", 
           RowBox[{"{", 
            RowBox[{
             RowBox[{"Min", "[", "measurements", "]"}], ",", 
             RowBox[{"Max", "[", "measurements", "]"}]}], "}"}]}], "}"}]}]}], 
       "]"}], "&"}], ",", "pointpairs"}], "]"}], ",", 
   RowBox[{"Frame", "\[Rule]", "True"}], ",", 
   RowBox[{"FrameTicksStyle", "\[Rule]", 
    RowBox[{"Directive", "[", "15", "]"}]}]}], "]"}]], "Input",
 CellChangeTimes->{{3.559540373955652*^9, 3.559540422814938*^9}, {
   3.6292783440782146`*^9, 3.6292783605522456`*^9}, {3.6292784302663765`*^9, 
   3.6292784618324337`*^9}, {3.629278902861446*^9, 3.6292789742095776`*^9}, {
   3.629285908577766*^9, 3.6292859122077713`*^9}, {3.6292892621280932`*^9, 
   3.629289266408099*^9}, {3.629289303698151*^9, 3.629289339528201*^9}, 
   3.6729231534803133`*^9, {3.6767799528214602`*^9, 3.6767799534514613`*^9}}]
}, Closed]],

Cell[CellGroupData[{

Cell["Network topology", "Section",
 CellChangeTimes->{{3.54355472142875*^9, 3.543554730196062*^9}, {
  3.5435548221748414`*^9, 3.5435548228456497`*^9}, {3.556942463489622*^9, 
  3.556942469807663*^9}}],

Cell["\<\
The networkmatrix has number one in element (i, j), when there is \"matter \
flow\" from node j to node i. Since in our case there is influx from outside \
of the network (node 0), the matrix rows are numbered 0, 1, 2, ... and the \
columns are numbered 1, 2, 3, ... \
\>", "Text",
 CellChangeTimes->{{3.556942479635726*^9, 3.556942553252598*^9}, {
  3.556942641928772*^9, 3.556942750021409*^9}}],

Cell[BoxData[
 RowBox[{
  RowBox[{"networkmatrix", "=", 
   RowBox[{"{", 
    RowBox[{
     RowBox[{"{", 
      RowBox[{
      "0", ",", "0", ",", "0", ",", "0", ",", "0", ",", "0", ",", "0", ",", 
       "0"}], "}"}], ",", 
     RowBox[{"{", 
      RowBox[{
      "1", ",", "0", ",", "0", ",", "0", ",", "0", ",", "0", ",", "0", ",", 
       "0"}], "}"}], ",", 
     RowBox[{"{", 
      RowBox[{
      "0", ",", "1", ",", "0", ",", "0", ",", "0", ",", "0", ",", "0", ",", 
       "0"}], "}"}], ",", 
     RowBox[{"{", 
      RowBox[{
      "0", ",", "1", ",", "0", ",", "0", ",", "0", ",", "0", ",", "0", ",", 
       "0"}], "}"}], ",", 
     RowBox[{"{", 
      RowBox[{
      "0", ",", "0", ",", "1", ",", "0", ",", "0", ",", "0", ",", "0", ",", 
       "0"}], "}"}], ",", 
     RowBox[{"{", 
      RowBox[{
      "0", ",", "0", ",", "1", ",", "0", ",", "0", ",", "0", ",", "0", ",", 
       "0"}], "}"}], ",", 
     RowBox[{"{", 
      RowBox[{
      "0", ",", "0", ",", "0", ",", "1", ",", "0", ",", "0", ",", "0", ",", 
       "0"}], "}"}], ",", 
     RowBox[{"{", 
      RowBox[{
      "0", ",", "0", ",", "0", ",", "1", ",", "0", ",", "0", ",", "0", ",", 
       "0"}], "}"}]}], "}"}]}], ";"}]], "Input",
 CellChangeTimes->{{3.5435531026015496`*^9, 3.54355310263275*^9}, 
   3.5435548129395227`*^9, 3.556942389014745*^9}],

Cell[BoxData[
 RowBox[{"MatrixForm", "[", "networkmatrix", "]"}]], "Input",
 CellChangeTimes->{{3.5569423850211196`*^9, 3.5569423974075985`*^9}}]
}, Closed]],

Cell[CellGroupData[{

Cell["Functions.", "Section",
 CellChangeTimes->{{3.54355472142875*^9, 3.5435547415998087`*^9}, 
   3.5435548531724386`*^9}],

Cell[CellGroupData[{

Cell["\<\
Fit natural cubic splines to the given data. This function is used in the \
subsequent kinetic rate solving function.\
\>", "Subsection",
 CellChangeTimes->{{3.543555728060932*^9, 3.543555780212401*^9}, 
   3.559540880633942*^9, {3.6729243698283033`*^9, 3.6729243968683033`*^9}}],

Cell[BoxData[{
 RowBox[{
  RowBox[{
   RowBox[{"natspline", "::", "usage"}], "=", 
   "\"\<produce cubic spline polynomial coefficients, for a given set of \
datapoints. Datapoints should be in the following form: {{x0,y0},{x1,y1},...}\
\>\""}], "\n"}], "\n", 
 RowBox[{
  RowBox[{
   RowBox[{"natspline", "[", 
    RowBox[{"timepoints_", ",", "values_"}], "]"}], ":=", "\n", 
   RowBox[{"Module", "[", 
    RowBox[{
     RowBox[{"{", 
      RowBox[{
      "numberofpoints", ",", "mat", ",", "bvecx", ",", "bvecy", ",", "dx", 
       ",", "dy", ",", "data"}], "}"}], ",", "\[IndentingNewLine]", 
     RowBox[{
      RowBox[{"data", "=", 
       RowBox[{"Transpose", "[", 
        RowBox[{"{", 
         RowBox[{"timepoints", ",", "values"}], "}"}], "]"}]}], ";", "\n", 
      "   ", 
      RowBox[{"numberofpoints", "=", 
       RowBox[{"Length", "[", "data", "]"}]}], ";", "\n", "   ", 
      "\[IndentingNewLine]", 
      RowBox[{"mat", "=", 
       RowBox[{"1.", "*", 
        RowBox[{"Inverse", "[", 
         RowBox[{
          RowBox[{"DiagonalMatrix", "[", 
           RowBox[{"Flatten", "[", 
            RowBox[{"{", 
             RowBox[{"2", ",", 
              RowBox[{"Table", "[", 
               RowBox[{"4", ",", 
                RowBox[{"{", 
                 RowBox[{"i", ",", 
                  RowBox[{"numberofpoints", "-", "2"}]}], "}"}]}], "]"}], ",",
               "2"}], "}"}], "]"}], "]"}], "+", "\n", 
          RowBox[{"DiagonalMatrix", "[", 
           RowBox[{
            RowBox[{"Table", "[", 
             RowBox[{"1", ",", 
              RowBox[{"{", 
               RowBox[{"i", ",", 
                RowBox[{"numberofpoints", "-", "1"}]}], "}"}]}], "]"}], ",", 
            "1"}], "]"}], "+", 
          RowBox[{"DiagonalMatrix", "[", 
           RowBox[{
            RowBox[{"Table", "[", 
             RowBox[{"1", ",", 
              RowBox[{"{", 
               RowBox[{"i", ",", 
                RowBox[{"numberofpoints", "-", "1"}]}], "}"}]}], "]"}], ",", 
            RowBox[{"-", "1"}]}], "]"}]}], "]"}]}]}], ";", 
      "\[IndentingNewLine]", "\n", 
      RowBox[{"bvecx", "=", 
       RowBox[{"Flatten", "[", 
        RowBox[{"{", 
         RowBox[{
          RowBox[{"3", "*", 
           RowBox[{"(", 
            RowBox[{
             RowBox[{"data", "[", 
              RowBox[{"[", 
               RowBox[{"2", ",", "1"}], "]"}], "]"}], "-", 
             RowBox[{"data", "[", 
              RowBox[{"[", 
               RowBox[{"1", ",", "1"}], "]"}], "]"}]}], ")"}]}], ",", 
          RowBox[{"Table", "[", 
           RowBox[{
            RowBox[{"3", "*", 
             RowBox[{"(", 
              RowBox[{
               RowBox[{"data", "[", 
                RowBox[{"[", 
                 RowBox[{"i", ",", "1"}], "]"}], "]"}], "-", 
               RowBox[{"data", "[", 
                RowBox[{"[", 
                 RowBox[{
                  RowBox[{"i", "-", "2"}], ",", "1"}], "]"}], "]"}]}], 
              ")"}]}], ",", "\n", 
            RowBox[{"{", 
             RowBox[{"i", ",", "3", ",", "numberofpoints"}], "}"}]}], "]"}], 
          ",", 
          RowBox[{"3", "*", 
           RowBox[{"(", 
            RowBox[{
             RowBox[{"data", "[", 
              RowBox[{"[", 
               RowBox[{"numberofpoints", ",", "1"}], "]"}], "]"}], "-", 
             RowBox[{"data", "[", 
              RowBox[{"[", 
               RowBox[{
                RowBox[{"numberofpoints", "-", "1"}], ",", "1"}], "]"}], 
              "]"}]}], ")"}]}]}], "}"}], "]"}]}], ";", "\[IndentingNewLine]", 
      "\n", 
      RowBox[{"bvecy", "=", 
       RowBox[{"Flatten", "[", 
        RowBox[{"{", 
         RowBox[{
          RowBox[{"3", "*", 
           RowBox[{"(", 
            RowBox[{
             RowBox[{"data", "[", 
              RowBox[{"[", 
               RowBox[{"2", ",", "2"}], "]"}], "]"}], "-", 
             RowBox[{"data", "[", 
              RowBox[{"[", 
               RowBox[{"1", ",", "2"}], "]"}], "]"}]}], ")"}]}], ",", 
          RowBox[{"Table", "[", 
           RowBox[{
            RowBox[{"3", "*", 
             RowBox[{"(", 
              RowBox[{
               RowBox[{"data", "[", 
                RowBox[{"[", 
                 RowBox[{"i", ",", "2"}], "]"}], "]"}], "-", 
               RowBox[{"data", "[", 
                RowBox[{"[", 
                 RowBox[{
                  RowBox[{"i", "-", "2"}], ",", "2"}], "]"}], "]"}]}], 
              ")"}]}], ",", "\n", 
            RowBox[{"{", 
             RowBox[{"i", ",", "3", ",", "numberofpoints"}], "}"}]}], "]"}], 
          ",", 
          RowBox[{"3", "*", 
           RowBox[{"(", 
            RowBox[{
             RowBox[{"data", "[", 
              RowBox[{"[", 
               RowBox[{"numberofpoints", ",", "2"}], "]"}], "]"}], "-", 
             RowBox[{"data", "[", 
              RowBox[{"[", 
               RowBox[{
                RowBox[{"numberofpoints", "-", "1"}], ",", "2"}], "]"}], 
              "]"}]}], ")"}]}]}], "}"}], "]"}]}], ";", "\[IndentingNewLine]", 
      "\n", 
      RowBox[{"dx", "=", 
       RowBox[{"mat", ".", "bvecx"}]}], ";", "\[IndentingNewLine]", 
      RowBox[{"dy", "=", 
       RowBox[{"mat", ".", "bvecy"}]}], ";", "\[IndentingNewLine]", 
      "\[IndentingNewLine]", 
      RowBox[{"Transpose", "[", 
       RowBox[{"{", 
        RowBox[{
         RowBox[{"Table", "[", 
          RowBox[{
           RowBox[{"{", 
            RowBox[{
             RowBox[{"data", "[", 
              RowBox[{"[", 
               RowBox[{"i", ",", "1"}], "]"}], "]"}], ",", 
             RowBox[{"dx", "[", 
              RowBox[{"[", "i", "]"}], "]"}], ",", 
             RowBox[{
              RowBox[{"3", "*", 
               RowBox[{"(", 
                RowBox[{
                 RowBox[{"data", "[", 
                  RowBox[{"[", 
                   RowBox[{
                    RowBox[{"i", "+", "1"}], ",", "1"}], "]"}], "]"}], "-", 
                 RowBox[{"data", "[", 
                  RowBox[{"[", 
                   RowBox[{"i", ",", "1"}], "]"}], "]"}]}], ")"}]}], "\n", 
              "-", 
              RowBox[{"2", "*", 
               RowBox[{"dx", "[", 
                RowBox[{"[", "i", "]"}], "]"}]}], "-", 
              RowBox[{"dx", "[", 
               RowBox[{"[", 
                RowBox[{"i", "+", "1"}], "]"}], "]"}]}], ",", 
             RowBox[{
              RowBox[{"2", "*", 
               RowBox[{"(", 
                RowBox[{
                 RowBox[{"data", "[", 
                  RowBox[{"[", 
                   RowBox[{"i", ",", "1"}], "]"}], "]"}], "-", 
                 RowBox[{"data", "[", 
                  RowBox[{"[", 
                   RowBox[{
                    RowBox[{"i", "+", "1"}], ",", "1"}], "]"}], "]"}]}], 
                ")"}]}], "+", 
              RowBox[{"dx", "[", 
               RowBox[{"[", "i", "]"}], "]"}], "+", 
              RowBox[{"dx", "[", 
               RowBox[{"[", 
                RowBox[{"i", "+", "1"}], "]"}], "]"}]}]}], "}"}], ",", 
           RowBox[{"{", 
            RowBox[{"i", ",", "1", ",", 
             RowBox[{"numberofpoints", "-", "1"}]}], "}"}]}], "]"}], ",", 
         "\n", 
         RowBox[{"Table", "[", 
          RowBox[{
           RowBox[{"{", 
            RowBox[{
             RowBox[{"data", "[", 
              RowBox[{"[", 
               RowBox[{"i", ",", "2"}], "]"}], "]"}], ",", 
             RowBox[{"dy", "[", 
              RowBox[{"[", "i", "]"}], "]"}], ",", 
             RowBox[{
              RowBox[{"3", "*", 
               RowBox[{"(", 
                RowBox[{
                 RowBox[{"data", "[", 
                  RowBox[{"[", 
                   RowBox[{
                    RowBox[{"i", "+", "1"}], ",", "2"}], "]"}], "]"}], "-", 
                 RowBox[{"data", "[", 
                  RowBox[{"[", 
                   RowBox[{"i", ",", "2"}], "]"}], "]"}]}], ")"}]}], "-", 
              RowBox[{"2", "*", 
               RowBox[{"dy", "[", 
                RowBox[{"[", "i", "]"}], "]"}]}], "-", 
              RowBox[{"dy", "[", 
               RowBox[{"[", 
                RowBox[{"i", "+", "1"}], "]"}], "]"}]}], ",", 
             RowBox[{
              RowBox[{"2", "*", 
               RowBox[{"(", 
                RowBox[{
                 RowBox[{"data", "[", 
                  RowBox[{"[", 
                   RowBox[{"i", ",", "2"}], "]"}], "]"}], "\n", "-", 
                 RowBox[{"data", "[", 
                  RowBox[{"[", 
                   RowBox[{
                    RowBox[{"i", "+", "1"}], ",", "2"}], "]"}], "]"}]}], 
                ")"}]}], "+", 
              RowBox[{"dy", "[", 
               RowBox[{"[", "i", "]"}], "]"}], "+", 
              RowBox[{"dy", "[", 
               RowBox[{"[", 
                RowBox[{"i", "+", "1"}], "]"}], "]"}]}]}], "}"}], ",", 
           RowBox[{"{", 
            RowBox[{"i", ",", "1", ",", 
             RowBox[{"numberofpoints", "-", "1"}]}], "}"}]}], "]"}]}], "}"}], 
       "]"}]}]}], "]"}]}], "\n"}], "\n", 
 RowBox[{
  RowBox[{
   RowBox[{"coeftopoly", "::", "usage"}], "=", 
   "\"\<convert polynomial coefficients to polynomials of x\>\""}], 
  "\n"}], "\n", 
 RowBox[{
  RowBox[{"coeftopoly", "[", 
   RowBox[{"coefmat_", ",", "x_"}], "]"}], ":=", "\n", 
  RowBox[{"Partition", "[", 
   RowBox[{
    RowBox[{"Table", "[", 
     RowBox[{
      RowBox[{"Apply", "[", 
       RowBox[{
        RowBox[{
         RowBox[{"#1", "+", 
          RowBox[{"#2", "*", "x"}], "+", 
          RowBox[{"#3", "*", 
           RowBox[{"x", "^", "2"}]}], "+", 
          RowBox[{"#4", "*", 
           RowBox[{"x", "^", "3"}]}]}], "&"}], ",", 
        RowBox[{
         RowBox[{"Flatten", "[", 
          RowBox[{"coefmat", ",", "1"}], "]"}], "[", 
         RowBox[{"[", "i", "]"}], "]"}]}], "]"}], ",", "\n", 
      RowBox[{"{", 
       RowBox[{"i", ",", "1", ",", 
        RowBox[{
         RowBox[{"Dimensions", "[", 
          RowBox[{"Flatten", "[", 
           RowBox[{"coefmat", ",", "1"}], "]"}], "]"}], "[", 
         RowBox[{"[", "1", "]"}], "]"}]}], "}"}]}], "]"}], ",", "2"}], 
   "]"}]}]}], "Input",
 CellChangeTimes->{{3.556942786463009*^9, 3.55694284466809*^9}, {
  3.5595405044342813`*^9, 3.5595405287391243`*^9}, {3.62928938128826*^9, 
  3.6292893827982616`*^9}, {3.629290542035836*^9, 3.629290603205922*^9}, {
  3.6292906657660093`*^9, 3.629290678746028*^9}, {3.629297805304394*^9, 
  3.629297817694411*^9}, {3.62929808887479*^9, 3.629298089694792*^9}, {
  3.672924415712303*^9, 3.6729244547033033`*^9}}]
}, Closed]],

Cell[CellGroupData[{

Cell["Solve the time varying kinetic rates.", "Subsection",
 CellChangeTimes->{{3.543555790477332*^9, 3.5435558153908515`*^9}}],

Cell[BoxData[
 RowBox[{
  RowBox[{"KineticRates", "::", "usage"}], "=", 
  "\"\<given a sampleset of points in 2D, and a network topology(adjacency)\n\
matrix, solves timevariant kinetic constants, computes the residual and the\n\
solution curves to timevariant ODEs as well as the timevariant discrete \
(pointwise) kinetic parameter matrix.\nOutput is given as a vector containing \
the residual, the reconstructed concentration curves,\n2. order approximation \
of estimated time varying kinetic functions and the system matrices evaluated \
at data points.\>\""}]], "Input",
 CellChangeTimes->{{3.5435545960195236`*^9, 3.5435547081842427`*^9}, {
  3.54355582227054*^9, 3.5435559660263824`*^9}, {3.5595406132313724`*^9, 
  3.5595406143077745`*^9}}],

Cell[BoxData[
 RowBox[{
  RowBox[{"KineticRates", "[", 
   RowBox[{"timepoints_", ",", "measurements_", ",", "networkmatrix_"}], 
   "]"}], ":=", "\n", 
  RowBox[{"Module", "[", 
   RowBox[{
    RowBox[{"{", 
     RowBox[{
     "edges", ",", "dimension", ",", "adjacencymatrix", ",", "systemmatrix", 
      ",", "parameters", ",", "polynomials", ",", "derivatives", ",", 
      "solutions", ",", "funs", ",", "odes", ",", "continuous", ",", 
      "discrete", ",", "curves", ",", "parameterpolynomials"}], "}"}], ",", 
    "\[IndentingNewLine]", 
    RowBox[{
     RowBox[{"pointpairs", "=", 
      RowBox[{"Map", "[", 
       RowBox[{
        RowBox[{
         RowBox[{"Transpose", "[", 
          RowBox[{"{", 
           RowBox[{"timepoints", ",", "#"}], "}"}], "]"}], "&"}], ",", 
        "measurements"}], "]"}]}], ";", "\[IndentingNewLine]", 
     RowBox[{"init", "=", 
      RowBox[{"First", "[", "timepoints", "]"}]}], ";", "\[IndentingNewLine]", 
     RowBox[{"end", "=", 
      RowBox[{"Last", "[", "timepoints", "]"}]}], ";", "\[IndentingNewLine]", 
     RowBox[{"\[Delta]t", "=", 
      RowBox[{
       RowBox[{"(", 
        RowBox[{"end", "-", "init"}], ")"}], "/", 
       RowBox[{"(", 
        RowBox[{
         RowBox[{"Length", "[", "timepoints", "]"}], "-", "1"}], ")"}]}]}], 
     ";", "\n", "\[IndentingNewLine]", 
     RowBox[{"edges", "=", 
      RowBox[{"Position", "[", 
       RowBox[{"networkmatrix", ",", "1"}], "]"}]}], ";", 
     "\[IndentingNewLine]", 
     RowBox[{"dimension", "=", 
      RowBox[{
       RowBox[{"Length", "[", "networkmatrix", "]"}], "-", "1"}]}], ";", "\n", 
     RowBox[{"adjacencymatrix", "=", 
      RowBox[{"ReplacePart", "[", "\[IndentingNewLine]", 
       RowBox[{
        RowBox[{"Table", "[", 
         RowBox[{"0", ",", 
          RowBox[{"{", 
           RowBox[{"i", ",", 
            RowBox[{"dimension", "+", "1"}]}], "}"}], ",", 
          RowBox[{"{", 
           RowBox[{"j", ",", 
            RowBox[{"dimension", "+", "1"}]}], "}"}]}], "]"}], ",", "\n", 
        RowBox[{"Table", "[", 
         RowBox[{
          RowBox[{
           RowBox[{"edges", "[", 
            RowBox[{"[", "i", "]"}], "]"}], "->", 
           RowBox[{"ToExpression", "[", 
            RowBox[{"\"\<k\>\"", "<>", 
             RowBox[{"ToString", "[", 
              RowBox[{"edges", "[", 
               RowBox[{"[", 
                RowBox[{"i", ",", "2"}], "]"}], "]"}], "]"}], "<>", 
             RowBox[{"ToString", "[", 
              RowBox[{"edges", "[", 
               RowBox[{"[", 
                RowBox[{"i", ",", "1"}], "]"}], "]"}], "]"}]}], "]"}]}], ",", 
          "\n", 
          RowBox[{"{", 
           RowBox[{"i", ",", 
            RowBox[{"Length", "[", "edges", "]"}]}], "}"}]}], "]"}]}], 
       "]"}]}], ";", "\[IndentingNewLine]", "\n", 
     RowBox[{"systemmatrix", "=", 
      RowBox[{"ReplacePart", "[", 
       RowBox[{"adjacencymatrix", ",", 
        RowBox[{"Table", "[", 
         RowBox[{
          RowBox[{
           RowBox[{"{", 
            RowBox[{"i", ",", "i"}], "}"}], "->", 
           RowBox[{"-", 
            RowBox[{"Total", "[", 
             RowBox[{
              RowBox[{"Transpose", "[", "adjacencymatrix", "]"}], "[", 
              RowBox[{"[", "i", "]"}], "]"}], "]"}]}]}], ",", 
          RowBox[{"{", 
           RowBox[{"i", ",", 
            RowBox[{"dimension", "+", "1"}]}], "}"}]}], "]"}]}], "]"}]}], ";",
      "\n", 
     RowBox[{"parameters", "=", 
      RowBox[{"Cases", "[", 
       RowBox[{
        RowBox[{"Flatten", "[", "adjacencymatrix", "]"}], ",", 
        RowBox[{"Except", "[", "0", "]"}]}], "]"}]}], ";", 
     "\[IndentingNewLine]", "\n", 
     RowBox[{"polynomials", "=", 
      RowBox[{"Table", "[", 
       RowBox[{
        RowBox[{"coeftopoly", "[", 
         RowBox[{
          RowBox[{"natspline", "[", 
           RowBox[{"timepoints", ",", 
            RowBox[{"measurements", "[", 
             RowBox[{"[", "k", "]"}], "]"}]}], "]"}], ",", "x"}], "]"}], ",", 
        RowBox[{"{", 
         RowBox[{"k", ",", 
          RowBox[{"Length", "[", "measurements", "]"}]}], "}"}]}], "]"}]}], 
     ";", "\n", 
     RowBox[{"derivatives", "=", 
      RowBox[{"Table", "[", 
       RowBox[{
        RowBox[{
         RowBox[{"D", "[", 
          RowBox[{
           RowBox[{"polynomials", "[", 
            RowBox[{"[", 
             RowBox[{"l", ",", "k", ",", "2"}], "]"}], "]"}], ",", "x"}], 
          "]"}], "/", 
         RowBox[{"D", "[", 
          RowBox[{
           RowBox[{"polynomials", "[", 
            RowBox[{"[", 
             RowBox[{"l", ",", "k", ",", "1"}], "]"}], "]"}], ",", "x"}], 
          "]"}]}], ",", 
        RowBox[{"{", 
         RowBox[{"l", ",", 
          RowBox[{
           RowBox[{"Dimensions", "[", "polynomials", "]"}], "[", 
           RowBox[{"[", "1", "]"}], "]"}]}], "}"}], ",", "\n", 
        RowBox[{"{", 
         RowBox[{"k", ",", 
          RowBox[{
           RowBox[{"Dimensions", "[", "polynomials", "]"}], "[", 
           RowBox[{"[", "2", "]"}], "]"}]}], "}"}]}], "]"}]}], ";", "\n", 
     "\[IndentingNewLine]", 
     RowBox[{"solutions", "=", 
      RowBox[{"Join", "[", 
       RowBox[{
        RowBox[{"Table", "[", 
         RowBox[{
          RowBox[{"NMinimize", "[", 
           RowBox[{
            RowBox[{"{", 
             RowBox[{
              RowBox[{
               RowBox[{"(", 
                RowBox[{
                 RowBox[{"(", 
                  RowBox[{
                   RowBox[{"derivatives", "[", 
                    RowBox[{"[", 
                    RowBox[{"All", ",", "m"}], "]"}], "]"}], "/.", 
                   RowBox[{"{", 
                    RowBox[{"x", "->", "0"}], "}"}]}], ")"}], "-", "\n", 
                 RowBox[{"(", 
                  RowBox[{
                   RowBox[{
                    RowBox[{"(", 
                    RowBox[{
                    RowBox[{"Rest", "[", "systemmatrix", "]"}], ".", 
                    RowBox[{"Prepend", "[", 
                    RowBox[{
                    RowBox[{"polynomials", "[", 
                    RowBox[{"[", 
                    RowBox[{"All", ",", "All", ",", "2"}], "]"}], "]"}], ",", 
                    "\n", 
                    RowBox[{"Table", "[", 
                    RowBox[{"1", ",", 
                    RowBox[{"{", 
                    RowBox[{"l", ",", 
                    RowBox[{
                    RowBox[{"Dimensions", "[", "polynomials", "]"}], "[", 
                    RowBox[{"[", "2", "]"}], "]"}]}], "}"}]}], "]"}]}], 
                    "]"}]}], ")"}], "[", 
                    RowBox[{"[", 
                    RowBox[{"All", ",", "m"}], "]"}], "]"}], "/.", 
                   RowBox[{"{", 
                    RowBox[{"x", "->", "0"}], "}"}]}], ")"}]}], ")"}], ".", 
               RowBox[{"(", 
                RowBox[{
                 RowBox[{"(", 
                  RowBox[{
                   RowBox[{"derivatives", "[", 
                    RowBox[{"[", 
                    RowBox[{"All", ",", "m"}], "]"}], "]"}], "/.", 
                   RowBox[{"{", 
                    RowBox[{"x", "->", "0"}], "}"}]}], ")"}], "\n", "-", 
                 RowBox[{"(", 
                  RowBox[{
                   RowBox[{
                    RowBox[{"(", 
                    RowBox[{
                    RowBox[{"Rest", "[", "systemmatrix", "]"}], ".", 
                    RowBox[{"Prepend", "[", 
                    RowBox[{
                    RowBox[{"polynomials", "[", 
                    RowBox[{"[", 
                    RowBox[{"All", ",", "All", ",", "2"}], "]"}], "]"}], ",", 
                    "\n", 
                    RowBox[{"Table", "[", 
                    RowBox[{"1", ",", 
                    RowBox[{"{", 
                    RowBox[{"l", ",", 
                    RowBox[{
                    RowBox[{"Dimensions", "[", "polynomials", "]"}], "[", 
                    RowBox[{"[", "2", "]"}], "]"}]}], "}"}]}], "]"}]}], 
                    "]"}]}], ")"}], "[", 
                    RowBox[{"[", 
                    RowBox[{"All", ",", "m"}], "]"}], "]"}], "/.", 
                   RowBox[{"{", 
                    RowBox[{"x", "->", "0"}], "}"}]}], ")"}]}], ")"}]}], ",", 
              "\n", 
              RowBox[{"ToExpression", "[", 
               RowBox[{"StringReplace", "[", 
                RowBox[{
                 RowBox[{"ToString", "[", 
                  RowBox[{"Map", "[", 
                   RowBox[{
                    RowBox[{
                    RowBox[{"#", ">=", "0.0"}], "&"}], ",", 
                    RowBox[{"Flatten", "[", "parameters", "]"}]}], "]"}], 
                  "]"}], ",", 
                 RowBox[{"\"\<,\>\"", "->", "\"\<&&\>\""}]}], "]"}], "]"}]}], 
             "}"}], ",", "parameters"}], "]"}], ",", "\n", 
          RowBox[{"{", 
           RowBox[{"m", ",", 
            RowBox[{
             RowBox[{"Dimensions", "[", "derivatives", "]"}], "[", 
             RowBox[{"[", "2", "]"}], "]"}]}], "}"}]}], "]"}], ",", 
        RowBox[{"{", 
         RowBox[{"NMinimize", "[", 
          RowBox[{
           RowBox[{"{", 
            RowBox[{
             RowBox[{
              RowBox[{"(", 
               RowBox[{
                RowBox[{"(", 
                 RowBox[{
                  RowBox[{"derivatives", "[", 
                   RowBox[{"[", 
                    RowBox[{"All", ",", 
                    RowBox[{
                    RowBox[{"Dimensions", "[", "derivatives", "]"}], "[", 
                    RowBox[{"[", "2", "]"}], "]"}]}], "]"}], "]"}], "/.", 
                  RowBox[{"{", 
                   RowBox[{"x", "->", "1"}], "}"}]}], ")"}], "\n", "-", 
                RowBox[{"(", 
                 RowBox[{
                  RowBox[{
                   RowBox[{"(", 
                    RowBox[{
                    RowBox[{"Rest", "[", "systemmatrix", "]"}], ".", 
                    RowBox[{"Prepend", "[", 
                    RowBox[{
                    RowBox[{"polynomials", "[", 
                    RowBox[{"[", 
                    RowBox[{"All", ",", "All", ",", "2"}], "]"}], "]"}], ",", 
                    "\n", 
                    RowBox[{"Table", "[", 
                    RowBox[{"1", ",", 
                    RowBox[{"{", 
                    RowBox[{"l", ",", 
                    RowBox[{
                    RowBox[{"Dimensions", "[", "polynomials", "]"}], "[", 
                    RowBox[{"[", "2", "]"}], "]"}]}], "}"}]}], "]"}]}], 
                    "]"}]}], ")"}], "[", 
                   RowBox[{"[", 
                    RowBox[{"All", ",", 
                    RowBox[{
                    RowBox[{"Dimensions", "[", "derivatives", "]"}], "[", 
                    RowBox[{"[", "2", "]"}], "]"}]}], "]"}], "]"}], "/.", 
                  RowBox[{"{", 
                   RowBox[{"x", "->", "1"}], "}"}]}], ")"}]}], ")"}], ".", 
              "\n", 
              RowBox[{"(", 
               RowBox[{
                RowBox[{"(", 
                 RowBox[{
                  RowBox[{"derivatives", "[", 
                   RowBox[{"[", 
                    RowBox[{"All", ",", 
                    RowBox[{
                    RowBox[{"Dimensions", "[", "derivatives", "]"}], "[", 
                    RowBox[{"[", "2", "]"}], "]"}]}], "]"}], "]"}], "/.", 
                  RowBox[{"{", 
                   RowBox[{"x", "->", "1"}], "}"}]}], ")"}], "\n", "-", 
                RowBox[{"(", 
                 RowBox[{
                  RowBox[{
                   RowBox[{"(", 
                    RowBox[{
                    RowBox[{"Rest", "[", "systemmatrix", "]"}], ".", 
                    RowBox[{"Prepend", "[", 
                    RowBox[{
                    RowBox[{"polynomials", "[", 
                    RowBox[{"[", 
                    RowBox[{"All", ",", "All", ",", "2"}], "]"}], "]"}], ",", 
                    "\n", 
                    RowBox[{"Table", "[", 
                    RowBox[{"1", ",", 
                    RowBox[{"{", 
                    RowBox[{"l", ",", 
                    RowBox[{
                    RowBox[{"Dimensions", "[", "polynomials", "]"}], "[", 
                    RowBox[{"[", "2", "]"}], "]"}]}], "}"}]}], "]"}]}], 
                    "]"}]}], ")"}], "[", 
                   RowBox[{"[", 
                    RowBox[{"All", ",", 
                    RowBox[{
                    RowBox[{"Dimensions", "[", "derivatives", "]"}], "[", 
                    RowBox[{"[", "2", "]"}], "]"}]}], "]"}], "]"}], "/.", 
                  RowBox[{"{", 
                   RowBox[{"x", "->", "1"}], "}"}]}], ")"}]}], ")"}]}], ",", 
             "\n", 
             RowBox[{"ToExpression", "[", 
              RowBox[{"StringReplace", "[", 
               RowBox[{
                RowBox[{"ToString", "[", 
                 RowBox[{"Map", "[", 
                  RowBox[{
                   RowBox[{
                    RowBox[{"#", ">", "0."}], "&"}], ",", 
                   RowBox[{"Flatten", "[", "parameters", "]"}]}], "]"}], 
                 "]"}], ",", 
                RowBox[{"\"\<,\>\"", "->", "\"\<&&\>\""}]}], "]"}], "]"}]}], 
            "}"}], ",", "parameters"}], "]"}], "}"}]}], "]"}]}], ";", 
     "\[IndentingNewLine]", "\n", 
     RowBox[{"discrete", "=", 
      RowBox[{"Map", "[", 
       RowBox[{
        RowBox[{
         RowBox[{"systemmatrix", "/.", 
          RowBox[{"#", "[", 
           RowBox[{"[", "2", "]"}], "]"}]}], "&"}], ",", "solutions"}], 
       "]"}]}], ";", "\n", "\[IndentingNewLine]", 
     RowBox[{"curves", "=", 
      RowBox[{"Table", "[", 
       RowBox[{
        RowBox[{"ToExpression", "[", 
         RowBox[{"\"\<x\>\"", "<>", 
          RowBox[{"ToString", "[", "i", "]"}]}], "]"}], ",", 
        RowBox[{"{", 
         RowBox[{"i", ",", "dimension"}], "}"}]}], "]"}]}], ";", "\n", 
     "\[IndentingNewLine]", 
     RowBox[{"funs", "=", 
      RowBox[{"Join", "[", 
       RowBox[{
        RowBox[{"{", "1", "}"}], ",", 
        RowBox[{"Table", "[", 
         RowBox[{
          RowBox[{"ToExpression", "[", 
           RowBox[{"\"\<x\>\"", "<>", 
            RowBox[{"ToString", "[", 
             RowBox[{"i", "[", "t", "]"}], "]"}]}], "]"}], ",", 
          RowBox[{"{", 
           RowBox[{"i", ",", "dimension"}], "}"}]}], "]"}]}], "]"}]}], ";", 
     "\n", "\[IndentingNewLine]", 
     RowBox[{"continuous", "=", 
      RowBox[{"Table", "[", 
       RowBox[{
        RowBox[{"Fit", "[", 
         RowBox[{
          RowBox[{"Table", "[", 
           RowBox[{
            RowBox[{"{", 
             RowBox[{
              RowBox[{"5", "+", 
               RowBox[{
                RowBox[{"(", 
                 RowBox[{"i", "-", "1"}], ")"}], "*", "\[Delta]t"}]}], ",", 
              RowBox[{"discrete", "[", 
               RowBox[{"[", 
                RowBox[{"i", ",", "j", ",", "k"}], "]"}], "]"}]}], "}"}], ",",
             "\n", 
            RowBox[{"{", 
             RowBox[{"i", ",", 
              RowBox[{
               RowBox[{"Dimensions", "[", "discrete", "]"}], "[", 
               RowBox[{"[", "1", "]"}], "]"}]}], "}"}]}], "]"}], ",", 
          RowBox[{"{", 
           RowBox[{"1", ",", "t", ",", 
            RowBox[{"t", "^", "2"}]}], "}"}], ",", "t"}], "]"}], ",", "\n", 
        RowBox[{"{", 
         RowBox[{"j", ",", 
          RowBox[{
           RowBox[{"Dimensions", "[", "discrete", "]"}], "[", 
           RowBox[{"[", "2", "]"}], "]"}]}], "}"}], ",", "\n", 
        RowBox[{"{", 
         RowBox[{"k", ",", 
          RowBox[{
           RowBox[{"Dimensions", "[", "discrete", "]"}], "[", 
           RowBox[{"[", "3", "]"}], "]"}]}], "}"}]}], "]"}]}], ";", "\n", 
     "\[IndentingNewLine]", 
     RowBox[{"odes", "=", 
      RowBox[{"Join", "[", 
       RowBox[{
        RowBox[{"Table", "[", 
         RowBox[{
          RowBox[{
           RowBox[{"D", "[", 
            RowBox[{
             RowBox[{"funs", "[", 
              RowBox[{"[", "i", "]"}], "]"}], ",", "t"}], "]"}], "==", 
           RowBox[{"Sum", "[", 
            RowBox[{
             RowBox[{
              RowBox[{"continuous", "[", 
               RowBox[{"[", 
                RowBox[{"i", ",", "j"}], "]"}], "]"}], "*", 
              RowBox[{"funs", "[", 
               RowBox[{"[", "j", "]"}], "]"}]}], ",", 
             RowBox[{"{", 
              RowBox[{"j", ",", 
               RowBox[{"dimension", "+", "1"}]}], "}"}]}], "]"}]}], ",", "\n", 
          RowBox[{"{", 
           RowBox[{"i", ",", "2", ",", 
            RowBox[{"dimension", "+", "1"}]}], "}"}]}], "]"}], ",", "\n", 
        RowBox[{"Table", "[", 
         RowBox[{
          RowBox[{
           RowBox[{
            RowBox[{"curves", "[", 
             RowBox[{"[", "i", "]"}], "]"}], "[", "init", "]"}], "\[Equal]", 
           RowBox[{"pointpairs", "[", 
            RowBox[{"[", 
             RowBox[{"i", ",", "1", ",", "2"}], "]"}], "]"}]}], ",", 
          RowBox[{"{", 
           RowBox[{"i", ",", "dimension"}], "}"}]}], "]"}]}], "]"}]}], ";", 
     "\n", "\[IndentingNewLine]", 
     RowBox[{"sols", "=", 
      RowBox[{"NDSolve", "[", 
       RowBox[{"odes", ",", "curves", ",", 
        RowBox[{"{", 
         RowBox[{"t", ",", "init", ",", "end"}], "}"}]}], "]"}]}], ";", "\n", 
     "\[IndentingNewLine]", 
     RowBox[{"curves", "=", 
      RowBox[{"curves", "/.", 
       RowBox[{"sols", "[", 
        RowBox[{"[", "1", "]"}], "]"}]}]}], ";", "\[IndentingNewLine]", 
     RowBox[{"parameterpolynomials", "=", 
      RowBox[{"Cases", "[", 
       RowBox[{
        RowBox[{"Flatten", "[", 
         RowBox[{"ReplacePart", "[", 
          RowBox[{"continuous", ",", 
           RowBox[{"Table", "[", 
            RowBox[{
             RowBox[{
              RowBox[{"{", 
               RowBox[{"i", ",", "i"}], "}"}], "\[Rule]", "0."}], ",", 
             RowBox[{"{", 
              RowBox[{"i", ",", 
               RowBox[{"Length", "[", "continuous", "]"}]}], "}"}]}], "]"}]}],
           "]"}], "]"}], ",", 
        RowBox[{"Except", "[", "0.", "]"}]}], "]"}]}], ";", "\n", 
     "\[IndentingNewLine]", 
     RowBox[{"residual", "=", 
      RowBox[{"Norm", "[", 
       RowBox[{
        RowBox[{
         RowBox[{"Table", "[", 
          RowBox[{
           RowBox[{
            RowBox[{"curves", "[", 
             RowBox[{"[", "i", "]"}], "]"}], "[", "t", "]"}], ",", 
           RowBox[{"{", 
            RowBox[{"i", ",", "dimension"}], "}"}], ",", 
           RowBox[{"{", 
            RowBox[{"t", ",", "init", ",", "end", ",", "\[Delta]t"}], "}"}]}],
           "]"}], "-", 
         RowBox[{"pointpairs", "[", 
          RowBox[{"[", 
           RowBox[{"All", ",", "All", ",", "2"}], "]"}], "]"}]}], ",", 
        "\"\<Frobenius\>\""}], "]"}]}], ";", "\n", "\[IndentingNewLine]", 
     RowBox[{"Print", "[", 
      RowBox[{"\"\<residual =\>\"", ",", " ", "residual"}], " ", "]"}], ";", 
     "\[IndentingNewLine]", 
     RowBox[{"Do", "[", 
      RowBox[{
       RowBox[{"Print", "[", 
        RowBox[{
         RowBox[{"\"\<estimation of parameter \>\"", "<>", 
          RowBox[{"ToString", "[", 
           RowBox[{"parameters", "[", 
            RowBox[{"[", "i", "]"}], "]"}], "]"}], "<>", "\"\< = \>\""}], ",", 
         RowBox[{"parameterpolynomials", "[", 
          RowBox[{"[", "i", "]"}], "]"}]}], "]"}], ",", 
       RowBox[{"{", 
        RowBox[{"i", ",", "1", ",", 
         RowBox[{"Length", "[", "parameters", "]"}]}], "}"}]}], "]"}], ";", 
     RowBox[{"{", 
      RowBox[{"solutions", ",", "residual", ",", "curves", ",", "discrete"}], 
      "}"}]}]}], "]"}]}]], "Input",
 CellFrameLabels->{{None, None}, {None, None}},
 CellChangeTimes->{{3.543486120130896*^9, 3.5434862175946417`*^9}, {
   3.54355090120304*^9, 3.543550916163536*^9}, {3.543550954539991*^9, 
   3.543551042759122*^9}, {3.5435510817596216`*^9, 3.5435511136620307`*^9}, {
   3.543551298321598*^9, 3.5435514901135325`*^9}, {3.5435515273207254`*^9, 
   3.543551725991864*^9}, {3.5435517638849936`*^9, 3.543551889139802*^9}, {
   3.543553196483553*^9, 3.543553243892561*^9}, {3.543553340769803*^9, 
   3.5435533468226805`*^9}, {3.543553887712268*^9, 3.543554006771651*^9}, {
   3.543554175283931*^9, 3.5435542089177465`*^9}, {3.5435544915456543`*^9, 
   3.543554493464466*^9}, {3.559540649641836*^9, 3.5595406825422945`*^9}, {
   3.6292826754637804`*^9, 3.6292827014508286`*^9}, {3.6292901278652563`*^9, 
   3.6292901802253304`*^9}, {3.629290225225393*^9, 3.6292902325154033`*^9}, {
   3.629290291215485*^9, 3.629290296495493*^9}, {3.629290722666089*^9, 
   3.629290741936116*^9}, {3.629290781026171*^9, 3.629290804016203*^9}, {
   3.629290840506254*^9, 3.629290873866301*^9}, {3.6292909485764055`*^9, 
   3.629291081166591*^9}, {3.6292977217342763`*^9, 3.6292977230142784`*^9}, 
   3.629299912176176*^9, {3.629300029946341*^9, 3.629300061366385*^9}, {
   3.629300320197747*^9, 3.629300370467818*^9}, {3.629300486917981*^9, 
   3.6293004904079857`*^9}, {3.62930108040531*^9, 3.6293011177253623`*^9}, 
   3.6293011585754194`*^9, {3.629301205975486*^9, 3.6293012095254908`*^9}, {
   3.6293548807524266`*^9, 3.629354900242454*^9}, {3.6293556640488544`*^9, 
   3.629355667418859*^9}, {3.6293557140989246`*^9, 3.6293557157289267`*^9}, 
   3.629355783809022*^9, {3.629355830429087*^9, 3.629355885299164*^9}, {
   3.6293617037484865`*^9, 3.6293617118184977`*^9}, {3.629362547500668*^9, 
   3.629362555250679*^9}, {3.629362688800866*^9, 3.629362707020891*^9}, {
   3.6293629072611713`*^9, 3.6293629089711742`*^9}, {3.6729232324793096`*^9, 
   3.672923234795309*^9}, 3.672924485134303*^9, 3.676779210640421*^9, {
   3.67677925302048*^9, 3.676779254640483*^9}}]
}, Closed]]
}, Open  ]],

Cell[CellGroupData[{

Cell["Example of usage and visualization of results.", "Section",
 CellChangeTimes->{{3.54355472142875*^9, 3.5435547415998087`*^9}, {
  3.5435548531724386`*^9, 3.5435548808315935`*^9}}],

Cell[CellGroupData[{

Cell["Plot the network topology as a graph.", "Subsection",
 CellChangeTimes->{{3.5435555604846463`*^9, 3.5435556208258333`*^9}}],

Cell[BoxData[
 RowBox[{"GraphPlot", "[", 
  RowBox[{
   RowBox[{"Transpose", "[", "networkmatrix", "]"}], ",", 
   RowBox[{"DirectedEdges", "\[Rule]", "True"}]}], "]"}]], "Input",
 CellChangeTimes->{{3.543555109202921*^9, 3.5435551263007402`*^9}, {
  3.5435552046605453`*^9, 3.5435552252840095`*^9}, {3.5435555761471467`*^9, 
  3.5435555833855934`*^9}}]
}, Closed]],

Cell[CellGroupData[{

Cell["\<\
Reconstruct the concentrations from data and plot these against the original \
data points.\
\>", "Subsection",
 CellChangeTimes->{{3.5435555604846463`*^9, 3.5435556597012825`*^9}, {
  3.559540802225704*^9, 3.5595408102441187`*^9}, {3.676779853301321*^9, 
  3.676779884031364*^9}}],

Cell[BoxData[
 RowBox[{"Clear", "[", 
  RowBox[{"solutions", ",", "residual", ",", "curves", ",", "discrete"}], 
  "]"}]], "Input",
 CellChangeTimes->{{3.6293635880441246`*^9, 3.629363599644141*^9}}],

Cell[BoxData[
 RowBox[{
  RowBox[{"(*", 
   RowBox[{
    RowBox[{
     RowBox[{
      RowBox[{"Solve", " ", "the", " ", "timepoint"}], "-", 
      RowBox[{"wise", " ", "parameters"}]}], ":=", "solutions"}], ",", " ", 
    RowBox[{
     RowBox[{"error", " ", "in", " ", "fit"}], ":=", " ", "residual"}], ",", 
    " ", 
    RowBox[{
     RowBox[{"dynamic", " ", "linetic", " ", "rates"}], ":=", 
     RowBox[{
      RowBox[{
       RowBox[{"curves", " ", "and", " ", "timepoint"}], "-", 
       RowBox[{"wise", " ", "kinetic", " ", "rate"}], "-", "matrices"}], ":=",
       "discrete"}]}]}], " ", "*)"}], 
  RowBox[{
   RowBox[{
    RowBox[{"{", 
     RowBox[{"solutions", ",", "residual", ",", "curves", ",", "discrete"}], 
     "}"}], "=", 
    RowBox[{"KineticRates", "[", 
     RowBox[{"timepoints", ",", "measurements", ",", "networkmatrix"}], 
     "]"}]}], ";"}]}]], "Input",
 CellChangeTimes->{{3.5435560214382935`*^9, 3.5435560290043907`*^9}, {
   3.6292835321804366`*^9, 3.6292835400304475`*^9}, {3.6292840015510936`*^9, 
   3.629284005111099*^9}, {3.6292911183966436`*^9, 3.6292911467566833`*^9}, {
   3.629300066426392*^9, 3.629300073456402*^9}, 3.6293012160555*^9, {
   3.629363229653623*^9, 3.6293632301436243`*^9}, {3.6767791536403413`*^9, 
   3.6767791610303516`*^9}, {3.676779712951124*^9, 3.6767797763912134`*^9}, {
   3.676779817631271*^9, 3.6767798402513027`*^9}}],

Cell[BoxData[
 RowBox[{"Show", "[", 
  RowBox[{
   RowBox[{"Table", "[", 
    RowBox[{
     RowBox[{"Plot", "[", 
      RowBox[{
       RowBox[{
        RowBox[{"curves", "[", 
         RowBox[{"[", "i", "]"}], "]"}], "[", "t", "]"}], ",", 
       RowBox[{"{", 
        RowBox[{"t", ",", "5", ",", "9"}], "}"}], ",", 
       RowBox[{"PlotStyle", "\[Rule]", 
        RowBox[{"{", 
         RowBox[{"Thick", ",", "Dashed", ",", 
          RowBox[{
           RowBox[{"ColorData", "[", "\"\<Rainbow\>\"", "]"}], "[", 
           RowBox[{"i", "/", 
            RowBox[{"Length", "[", "measurements", "]"}]}], "]"}]}], 
         "}"}]}]}], "]"}], ",", 
     RowBox[{"{", 
      RowBox[{"i", ",", 
       RowBox[{"Length", "[", "measurements", "]"}]}], "}"}]}], "]"}], ",", 
   RowBox[{"ListPlot", "[", 
    RowBox[{"pointpairs", ",", 
     RowBox[{"PlotStyle", "\[Rule]", 
      RowBox[{"Table", "[", 
       RowBox[{
        RowBox[{"{", 
         RowBox[{
          RowBox[{
           RowBox[{"ColorData", "[", "\"\<Rainbow\>\"", "]"}], "[", 
           RowBox[{"i", "/", 
            RowBox[{"Length", "[", "measurements", "]"}]}], "]"}], ",", 
          RowBox[{"PointSize", "[", "0.02", "]"}]}], "}"}], ",", 
        RowBox[{"{", 
         RowBox[{"i", ",", 
          RowBox[{"Length", "[", "measurements", "]"}]}], "}"}]}], "]"}]}], 
     ",", 
     RowBox[{"PlotRange", "->", "All"}]}], "]"}], ",", 
   RowBox[{"AxesLabel", "\[Rule]", 
    RowBox[{"{", 
     RowBox[{
      RowBox[{"Style", "[", 
       RowBox[{"\"\<time\>\"", ",", "Medium"}], "]"}], ",", 
      RowBox[{"Style", "[", 
       RowBox[{"\"\<concentration\>\"", ",", "Medium"}], "]"}]}], "}"}]}], 
   ",", 
   RowBox[{"PlotRange", "->", "All"}]}], "]"}]], "Input",
 CellChangeTimes->{{3.543555277185875*^9, 3.5435553337990007`*^9}, {
  3.543555382580826*^9, 3.54355543156542*^9}, {3.543555466696845*^9, 
  3.543555534962883*^9}, {3.543555670902154*^9, 3.543555681479022*^9}, {
  3.5589634601842957`*^9, 3.558963463585101*^9}, {3.558963713887541*^9, 
  3.5589637222803555`*^9}, {3.559540750808014*^9, 3.5595407511512146`*^9}, {
  3.6293551810176373`*^9, 3.62935524009772*^9}, {3.676779903851392*^9, 
  3.6767799134814053`*^9}}],

Cell["", "Text",
 CellChangeTimes->{{3.5435560634964323`*^9, 3.543556163244111*^9}, {
  3.558963428017039*^9, 3.5589634716035156`*^9}}]
}, Closed]]
}, Open  ]]
}, Open  ]]
},
WindowSize->{1176, 824},
WindowMargins->{{31, Automatic}, {-166, Automatic}},
FrontEndVersion->"10.4 for Microsoft Windows (64-bit) (February 25, 2016)",
StyleDefinitions->"Default.nb"
]
(* End of Notebook Content *)

(* Internal cache information *)
(*CellTagsOutline
CellTagsIndex->{}
*)
(*CellTagsIndex
CellTagsIndex->{}
*)
(*NotebookFileOutline
Notebook[{
Cell[CellGroupData[{
Cell[580, 22, 1099, 21, 380, "Title"],
Cell[CellGroupData[{
Cell[1704, 47, 151, 2, 106, "Section"],
Cell[1858, 51, 564, 9, 74, "Text"],
Cell[2425, 62, 289, 7, 45, "Input"],
Cell[2717, 71, 1700, 41, 278, "Input"],
Cell[4420, 114, 395, 11, 45, "Input"],
Cell[4818, 127, 1315, 29, 191, "Input"]
}, Closed]],
Cell[CellGroupData[{
Cell[6170, 161, 202, 3, 83, "Section"],
Cell[6375, 166, 406, 7, 102, "Text"],
Cell[6784, 175, 1329, 38, 104, "Input"],
Cell[8116, 215, 145, 2, 45, "Input"]
}, Closed]],
Cell[CellGroupData[{
Cell[8298, 222, 124, 2, 83, "Section"],
Cell[CellGroupData[{
Cell[8447, 228, 289, 5, 116, "Subsection"],
Cell[8739, 235, 10531, 280, 1148, "Input"]
}, Closed]],
Cell[CellGroupData[{
Cell[19307, 520, 127, 1, 58, "Subsection"],
Cell[19437, 523, 751, 12, 278, "Input"],
Cell[20191, 537, 21616, 522, 2337, "Input"]
}, Closed]]
}, Open  ]],
Cell[CellGroupData[{
Cell[41856, 1065, 185, 2, 106, "Section"],
Cell[CellGroupData[{
Cell[42066, 1071, 129, 1, 72, "Subsection"],
Cell[42198, 1074, 353, 7, 45, "Input"]
}, Closed]],
Cell[CellGroupData[{
Cell[42588, 1086, 291, 6, 102, "Subsection"],
Cell[42882, 1094, 199, 4, 45, "Input"],
Cell[43084, 1100, 1383, 32, 133, "Input"],
Cell[44470, 1134, 2195, 55, 278, "Input"],
Cell[46668, 1191, 135, 2, 45, "Text"]
}, Closed]]
}, Open  ]]
}, Open  ]]
}
]
*)
