# Supplementary material for: Parameter estimation in tree graph metabolic networks
Source: PeerJ. 2016 Sep 20;4:e2417. doi: 10.7717/peerj.2417 (PMC5036115; doi:10.7717/peerj.2417)
Supplement: Supplemental Information 3 [file peerj-04-2417-s003.nb]

(* Content-type: application/vnd.wolfram.mathematica *)

(*** Wolfram Notebook File ***)
(* http://www.wolfram.com/nb *)

(* CreatedBy='Mathematica 8.0' *)

(*CacheID: 234*)
(* Internal cache information:
NotebookFileLineBreakTest
NotebookFileLineBreakTest
NotebookDataPosition[       157,          7]
NotebookDataLength[    925296,      16279]
NotebookOptionsPosition[    922040,      16171]
NotebookOutlinePosition[    922485,      16188]
CellTagsIndexPosition[    922442,      16185]
WindowFrame->Normal*)

(* Beginning of Notebook Content *)
Notebook[{

Cell[CellGroupData[{
Cell[TextData[{
 StyleBox["Supplementary notebook for article : \"Tree Graphs and Parameter \
Estimation in Metabolic Networks\"",
  FontSize->24],
 "\n\n",
 StyleBox["l.j.astola@tue.nl",
  FontSize->14,
  FontColor->RGBColor[0, 0, 1]]
}], "Title",
 CellChangeTimes->{{3.543556181808349*^9, 3.5435562764547625`*^9}, {
  3.543556535391687*^9, 3.543556537357312*^9}, {3.6767786303996086`*^9, 
  3.67677865242964*^9}}],

Cell[CellGroupData[{

Cell["Sloppiness/identifiability of the parameters", "Section",
 CellChangeTimes->{{3.5569471516396656`*^9, 3.556947169361152*^9}, {
  3.676778749759776*^9, 3.6767787603497906`*^9}}],

Cell["\<\
Network parameters can be estimated from time series data using the other \
supplementary notebook \[OpenCurlyDoubleQuote]DynamicKineticRateSolver.nb\
\[CloseCurlyDoubleQuote].  This notebook is for testing to which extent the \
parameters can be identified.

After the parameters are estimated and the concentration functions \
reconstructed, we use the parameter matrix (automatically) obtained in the \
process to study the identifiability. The results are listed below.
 \
\>", "Text",
 CellChangeTimes->{{3.5569476823789644`*^9, 3.556947733359764*^9}, {
  3.556947799909472*^9, 3.5569478458517666`*^9}, {3.556948283407465*^9, 
  3.556948293110478*^9}, {3.6767787445597687`*^9, 3.6767790304501686`*^9}}],

Cell[CellGroupData[{

Cell["1. Estimate the parameters", "Subsection",
 CellChangeTimes->{{3.5569503461422367`*^9, 3.5569503686690702`*^9}, {
  3.676779036820178*^9, 3.6767790374701786`*^9}}],

Cell[BoxData[
 RowBox[{
  RowBox[{
   RowBox[{"{", 
    RowBox[{"solutions", ",", "residual", ",", "curves", ",", "matrixlist"}], 
    "}"}], "=", 
   RowBox[{"KineticRates", "[", 
    RowBox[{"timepoints", ",", "measurements", ",", "networkmatrix"}], 
    "]"}]}], ";"}]], "Input",
 CellChangeTimes->{{3.676780277671915*^9, 3.6767802800819187`*^9}}]
}, Closed]],

Cell[CellGroupData[{

Cell["2. Choose a parameter", "Subsection",
 CellChangeTimes->{{3.5569503461422367`*^9, 3.5569504035045395`*^9}, {
  3.556950445313344*^9, 3.5569504668105574`*^9}, {3.6767790401901827`*^9, 
  3.676779042170185*^9}}],

Cell[CellGroupData[{

Cell[BoxData[
 RowBox[{"pos", "=", 
  RowBox[{"Position", "[", 
   RowBox[{"networkmatrix", ",", "1"}], "]"}], 
  RowBox[{"(*", 
   RowBox[{
    RowBox[{
    "this", " ", "network", " ", "model", " ", "is", " ", "from", " ", 
     "notebook", " ", 
     RowBox[{"DynamicKineticRateSolver", ".", "nb"}]}], ",", " ", 
    RowBox[{
    "you", " ", "may", " ", "substitute", " ", "with", " ", "an", " ", 
     "alternative", " ", "tree", " ", "structured", " ", "network", " ", 
     "matrix"}]}], "*)"}]}]], "Input",
 CellChangeTimes->{{3.5569506170099506`*^9, 3.5569506308161273`*^9}, {
  3.676779055580204*^9, 3.676779099770266*^9}, {3.676780286441927*^9, 
  3.676780304611953*^9}}],

Cell[BoxData[
 RowBox[{"{", 
  RowBox[{
   RowBox[{"{", 
    RowBox[{"2", ",", "1"}], "}"}], ",", 
   RowBox[{"{", 
    RowBox[{"3", ",", "2"}], "}"}], ",", 
   RowBox[{"{", 
    RowBox[{"4", ",", "2"}], "}"}], ",", 
   RowBox[{"{", 
    RowBox[{"5", ",", "3"}], "}"}], ",", 
   RowBox[{"{", 
    RowBox[{"6", ",", "3"}], "}"}], ",", 
   RowBox[{"{", 
    RowBox[{"7", ",", "4"}], "}"}], ",", 
   RowBox[{"{", 
    RowBox[{"8", ",", "4"}], "}"}]}], "}"}]], "Output",
 CellChangeTimes->{3.5587043702379866`*^9, 3.558752816769167*^9, 
  3.558805315608667*^9, 3.559363052992076*^9}]
}, Open  ]]
}, Closed]],

Cell[CellGroupData[{

Cell["Use finite differences to compute Hessian eigenvalues", "Subsection",
 CellChangeTimes->{{3.558764555720787*^9, 3.558764574439227*^9}, {
  3.676781914564207*^9, 3.6767819421542454`*^9}}],

Cell[CellGroupData[{

Cell["\<\
parameter wise variation (this function is used in computing the Hessian)\
\>", "Subsubsection",
 CellChangeTimes->{{3.558411831333846*^9, 3.558411847900834*^9}, {
  3.6767818577541275`*^9, 3.6767818901041727`*^9}}],

Cell[BoxData[
 RowBox[{
  RowBox[{"vary", "[", 
   RowBox[{
   "parameterposition_", ",", "matrixlist_", ",", "model_", ",", 
    "sampleset_"}], "]"}], ":=", 
  RowBox[{"Module", "[", 
   RowBox[{
    RowBox[{"{", 
     RowBox[{"matlist", ",", "perturbed", ",", "timeser", ",", "odes"}], 
     "}"}], ",", 
    RowBox[{
     RowBox[{"funs", "=", 
      RowBox[{"Join", "[", 
       RowBox[{
        RowBox[{"{", "1", "}"}], ",", 
        RowBox[{"Table", "[", 
         RowBox[{
          RowBox[{"ToExpression", "[", 
           RowBox[{"\"\<x\>\"", "<>", 
            RowBox[{"ToString", "[", "i", "]"}], "<>", "\"\<[t]\>\""}], "]"}],
           ",", 
          RowBox[{"{", 
           RowBox[{"i", ",", 
            RowBox[{
             RowBox[{"Dimensions", "[", "sampleset", "]"}], "[", 
             RowBox[{"[", "1", "]"}], "]"}]}], "}"}]}], "]"}]}], "]"}]}], ";",
      "\[IndentingNewLine]", 
     RowBox[{"funns", "=", 
      RowBox[{"Table", "[", 
       RowBox[{
        RowBox[{"ToExpression", "[", 
         RowBox[{"\"\<x\>\"", "<>", 
          RowBox[{"ToString", "[", "i", "]"}]}], "]"}], ",", 
        RowBox[{"{", 
         RowBox[{"i", ",", 
          RowBox[{
           RowBox[{"Dimensions", "[", "sampleset", "]"}], "[", 
           RowBox[{"[", "1", "]"}], "]"}]}], "}"}]}], "]"}]}], ";", 
     "\[IndentingNewLine]", 
     RowBox[{"perturbed", "=", 
      RowBox[{"Table", "[", 
       RowBox[{
        RowBox[{"ReplacePart", "[", 
         RowBox[{
          RowBox[{"matrixlist", "[", 
           RowBox[{"[", "i", "]"}], "]"}], ",", 
          RowBox[{"{", 
           RowBox[{"parameterposition", "\[Rule]", 
            RowBox[{
             RowBox[{"(", 
              RowBox[{"1", "+", 
               RowBox[{"0.2", "*", 
                RowBox[{"RandomVariate", "[", 
                 RowBox[{"NormalDistribution", "[", "]"}], "]"}]}]}], ")"}], 
             "*", 
             RowBox[{"matrixlist", "[", 
              RowBox[{"[", 
               RowBox[{"i", ",", 
                RowBox[{"parameterposition", "[", 
                 RowBox[{"[", "1", "]"}], "]"}], ",", 
                RowBox[{"parameterposition", "[", 
                 RowBox[{"[", "2", "]"}], "]"}]}], "]"}], "]"}]}]}], "}"}]}], 
         "]"}], ",", 
        RowBox[{"{", 
         RowBox[{"j", ",", "1", ",", "10"}], "}"}], ",", 
        RowBox[{"{", 
         RowBox[{"i", ",", 
          RowBox[{"Length", "[", "matrixlist", "]"}]}], "}"}]}], "]"}]}], ";", 
     RowBox[{"timeser", "=", 
      RowBox[{"Table", "[", 
       RowBox[{
        RowBox[{"{", 
         RowBox[{
          RowBox[{
           RowBox[{"sampleset", "[", 
            RowBox[{"[", 
             RowBox[{"1", ",", "All", ",", "1"}], "]"}], "]"}], "[", 
           RowBox[{"[", "j", "]"}], "]"}], ",", 
          RowBox[{"perturbed", "[", 
           RowBox[{"[", 
            RowBox[{"i", ",", "j", ",", "k", ",", "l"}], "]"}], "]"}]}], 
         "}"}], ",", 
        RowBox[{"{", 
         RowBox[{"i", ",", 
          RowBox[{
           RowBox[{"Dimensions", "[", "perturbed", "]"}], "[", 
           RowBox[{"[", "1", "]"}], "]"}]}], "}"}], ",", 
        RowBox[{"{", 
         RowBox[{"k", ",", 
          RowBox[{
           RowBox[{"Dimensions", "[", "perturbed", "]"}], "[", 
           RowBox[{"[", "3", "]"}], "]"}]}], "}"}], ",", 
        RowBox[{"{", 
         RowBox[{"l", ",", 
          RowBox[{
           RowBox[{"Dimensions", "[", "perturbed", "]"}], "[", 
           RowBox[{"[", "4", "]"}], "]"}]}], "}"}], ",", 
        RowBox[{"{", 
         RowBox[{"j", ",", 
          RowBox[{
           RowBox[{"Dimensions", "[", "perturbed", "]"}], "[", 
           RowBox[{"[", "2", "]"}], "]"}]}], "}"}]}], "]"}]}], ";", "\n", 
     RowBox[{"ippolsysmats", "=", 
      RowBox[{"Map", "[", 
       RowBox[{
        RowBox[{
         RowBox[{
          RowBox[{"(", 
           RowBox[{"model", "+", 
            RowBox[{"IdentityMatrix", "[", 
             RowBox[{
              RowBox[{"Dimensions", "[", "model", "]"}], "[", 
              RowBox[{"[", "1", "]"}], "]"}], "]"}]}], ")"}], "*", "#"}], 
         "&"}], ",", 
        RowBox[{"Table", "[", 
         RowBox[{
          RowBox[{
           RowBox[{"Interpolation", "[", 
            RowBox[{
             RowBox[{"timeser", "[", 
              RowBox[{"[", 
               RowBox[{"i", ",", "j", ",", "k"}], "]"}], "]"}], ",", 
             RowBox[{"InterpolationOrder", "->", "1"}]}], "]"}], "[", "t", 
           "]"}], ",", 
          RowBox[{"{", 
           RowBox[{"i", ",", 
            RowBox[{
             RowBox[{"Dimensions", "[", "timeser", "]"}], "[", 
             RowBox[{"[", "1", "]"}], "]"}]}], "}"}], ",", 
          RowBox[{"{", 
           RowBox[{"j", ",", 
            RowBox[{
             RowBox[{"Dimensions", "[", "timeser", "]"}], "[", 
             RowBox[{"[", "2", "]"}], "]"}]}], "}"}], ",", 
          RowBox[{"{", 
           RowBox[{"k", ",", 
            RowBox[{
             RowBox[{"Dimensions", "[", "timeser", "]"}], "[", 
             RowBox[{"[", "3", "]"}], "]"}]}], "}"}]}], "]"}]}], "]"}]}], ";",
      "\n", 
     RowBox[{"odes", "=", 
      RowBox[{"Table", "[", 
       RowBox[{
        RowBox[{"Join", "[", 
         RowBox[{
          RowBox[{"Table", "[", 
           RowBox[{
            RowBox[{
             RowBox[{"D", "[", 
              RowBox[{
               RowBox[{"funs", "[", 
                RowBox[{"[", "i", "]"}], "]"}], ",", "t"}], "]"}], "==", 
             RowBox[{"Sum", "[", 
              RowBox[{
               RowBox[{
                RowBox[{"ippolsysmats", "[", 
                 RowBox[{"[", 
                  RowBox[{"k", ",", "i", ",", "j"}], "]"}], "]"}], "*", 
                RowBox[{"funs", "[", 
                 RowBox[{"[", "j", "]"}], "]"}]}], ",", 
               RowBox[{"{", 
                RowBox[{"j", ",", 
                 RowBox[{"dim", "+", "1"}]}], "}"}]}], "]"}]}], ",", "\n", 
            RowBox[{"{", 
             RowBox[{"i", ",", "2", ",", 
              RowBox[{"dim", "+", "1"}]}], "}"}]}], "]"}], ",", "\n", 
          RowBox[{"Table", "[", 
           RowBox[{
            RowBox[{
             RowBox[{
              RowBox[{"funns", "[", 
               RowBox[{"[", "i", "]"}], "]"}], "[", "init", "]"}], "==", 
             RowBox[{"sampleset", "[", 
              RowBox[{"[", 
               RowBox[{"i", ",", "1", ",", "2"}], "]"}], "]"}]}], ",", 
            RowBox[{"{", 
             RowBox[{"i", ",", "dim"}], "}"}]}], "]"}]}], "]"}], ",", 
        RowBox[{"{", 
         RowBox[{"k", ",", 
          RowBox[{"Length", "[", "ippolsysmats", "]"}]}], "}"}]}], "]"}]}], 
     ";", "\n", 
     RowBox[{"sols", "=", 
      RowBox[{"Table", "[", 
       RowBox[{
        RowBox[{"NDSolve", "[", 
         RowBox[{
          RowBox[{"odes", "[", 
           RowBox[{"[", "k", "]"}], "]"}], ",", "funns", ",", 
          RowBox[{"{", 
           RowBox[{"t", ",", "init", ",", "end"}], "}"}]}], "]"}], ",", 
        RowBox[{"{", 
         RowBox[{"k", ",", 
          RowBox[{"Length", "[", "odes", "]"}]}], "}"}]}], "]"}]}], ";", "\n", 
     RowBox[{"functions", "=", 
      RowBox[{"Table", "[", 
       RowBox[{
        RowBox[{"funns", "/.", 
         RowBox[{"sols", "[", 
          RowBox[{"[", 
           RowBox[{"k", ",", "1"}], "]"}], "]"}]}], ",", 
        RowBox[{"{", 
         RowBox[{"k", ",", 
          RowBox[{"Length", "[", "sols", "]"}]}], "}"}]}], "]"}]}], ";", "\n", 
     RowBox[{"residuals", "=", 
      RowBox[{"Table", "[", 
       RowBox[{
        RowBox[{"Norm", "[", 
         RowBox[{
          RowBox[{
           RowBox[{"Table", "[", 
            RowBox[{
             RowBox[{
              RowBox[{"functions", "[", 
               RowBox[{"[", 
                RowBox[{"k", ",", "i"}], "]"}], "]"}], "[", "t", "]"}], ",", 
             RowBox[{"{", 
              RowBox[{"i", ",", "dim"}], "}"}], ",", 
             RowBox[{"{", 
              RowBox[{"t", ",", 
               RowBox[{"sampleset", "[", 
                RowBox[{"[", 
                 RowBox[{"1", ",", "All", ",", "1"}], "]"}], "]"}]}], "}"}]}],
             "]"}], "-", 
           RowBox[{"sampleset", "[", 
            RowBox[{"[", 
             RowBox[{"All", ",", "All", ",", "2"}], "]"}], "]"}]}], ",", 
          "\"\<Frobenius\>\""}], "]"}], ",", 
        RowBox[{"{", 
         RowBox[{"k", ",", 
          RowBox[{"Length", "[", "functions", "]"}]}], "}"}]}], "]"}]}], ";", 
     "\n", 
     RowBox[{"{", 
      RowBox[{"residuals", ",", "functions", ",", "ippolsysmats"}], "}"}]}]}],
    "]"}]}]], "Input",
 CellChangeTimes->{{3.556951411665072*^9, 3.5569515349370623`*^9}, {
   3.5569521646516*^9, 3.556952174604272*^9}, 3.5569524819070234`*^9, {
   3.5569532671920004`*^9, 3.5569532719032307`*^9}, {3.556953367921846*^9, 
   3.556953445563544*^9}, {3.5569538809155345`*^9, 3.5569538836455517`*^9}, {
   3.556956361696967*^9, 3.556956383366061*^9}, 3.5569564546752357`*^9, {
   3.5569566457521133`*^9, 3.55695664612652*^9}, {3.5569569244953856`*^9, 
   3.5569569280210085`*^9}, {3.556957373856266*^9, 3.556957383497128*^9}, {
   3.5569574149157295`*^9, 3.5569574169125423`*^9}, {3.5569576329115267`*^9, 
   3.5569576347523384`*^9}, {3.5569580806499968`*^9, 3.556958093488879*^9}, 
   3.556958125422284*^9, {3.556958249879882*^9, 3.5569582542323093`*^9}, {
   3.5569583024678187`*^9, 3.5569583170227118`*^9}, {3.5569585688707266`*^9, 
   3.556958637713968*^9}, {3.5569586704585776`*^9, 3.5569587643399796`*^9}, {
   3.556958794853775*^9, 3.556958838658856*^9}, {3.556959297145795*^9, 
   3.5569592985966043`*^9}, {3.5569600454029083`*^9, 
   3.5569600543397026`*^9}, {3.5569601194083004`*^9, 3.55696012636434*^9}, {
   3.556960167991398*^9, 3.556960171562997*^9}, {3.5569612068120637`*^9, 
   3.5569612101973724`*^9}, {3.5569635264948254`*^9, 
   3.5569635274464254`*^9}, {3.5569637925216255`*^9, 
   3.5569638154224253`*^9}, {3.5569638615672255`*^9, 
   3.5569638723468256`*^9}, {3.55696441714859*^9, 3.556964417601037*^9}, {
   3.5569646551005096`*^9, 3.5569646621207795`*^9}, {3.557209107815962*^9, 
   3.5572091376636686`*^9}, {3.5572093282505693`*^9, 
   3.5572093508148603`*^9}, {3.557209442260091*^9, 3.55720944906848*^9}, {
   3.5572094923349547`*^9, 3.557209494727092*^9}, {3.5572130275212183`*^9, 
   3.5572130454612494`*^9}, {3.5572135775511246`*^9, 
   3.5572135783311253`*^9}, {3.5572171000551443`*^9, 3.55721719996802*^9}, {
   3.557217480759835*^9, 3.5572174820546103`*^9}, {3.557221982585553*^9, 
   3.5572219829911585`*^9}, {3.557222129740554*^9, 3.557222129974551*^9}, {
   3.5572258305077724`*^9, 3.557225837278185*^9}, {3.5572265179348974`*^9, 
   3.5572265185432987`*^9}, {3.5572271019861016`*^9, 
   3.5572271025316257`*^9}, {3.558243959761712*^9, 3.5582439648629208`*^9}}]
}, Closed]],

Cell[CellGroupData[{

Cell["\<\
sloppy parameter wise variation (this function is used in computing the \
Hessian)\
\>", "Subsubsection",
 CellChangeTimes->{{3.558411831333846*^9, 3.558411847900834*^9}, {
  3.558411880270419*^9, 3.5584118820799956`*^9}, {3.67678189541418*^9, 
  3.6767818956641803`*^9}}],

Cell["\<\
take each matrix given by timevariant separately to obtain derivatives\
\>", "Text",
 CellChangeTimes->{{3.558412542214864*^9, 3.5584125739768705`*^9}}],

Cell[CellGroupData[{

Cell[BoxData[
 RowBox[{"\[Delta]1", "=", "0.000001"}]], "Input",
 CellChangeTimes->{{3.558416257152935*^9, 3.5584162602886157`*^9}, {
   3.558758082181088*^9, 3.5587580867171593`*^9}, {3.5587589895072956`*^9, 
   3.55875899049271*^9}, {3.5587590297256217`*^9, 3.5587590301581287`*^9}, 
   3.5587631893600793`*^9, 3.558763820558372*^9, 3.5587692870360737`*^9}],

Cell[BoxData["1.`*^-6"], "Output",
 CellChangeTimes->{
  3.5584162605694227`*^9, {3.5587580838773127`*^9, 3.5587580869455624`*^9}, 
   3.5587589944457703`*^9, 3.5587590310711412`*^9, 3.5587631901556845`*^9, 
   3.55876382196239*^9, 3.558769287987686*^9, 3.5587726285013638`*^9, 
   3.559363066548562*^9}]
}, Open  ]],

Cell[CellGroupData[{

Cell[BoxData[
 RowBox[{"\[Delta]2", "=", "0.000001"}]], "Input",
 CellChangeTimes->{{3.5587638262836456`*^9, 3.55876383210252*^9}, 
   3.5587692894853053`*^9, {3.5587724764988537`*^9, 3.5587724794312773`*^9}, {
   3.5587725292980833`*^9, 3.5587725297036314`*^9}, {3.5587726204215994`*^9, 
   3.5587726256781254`*^9}}],

Cell[BoxData["1.`*^-6"], "Output",
 CellChangeTimes->{3.558763833007332*^9, 3.558769291716134*^9, 
  3.5587724803515596`*^9, 3.5587725331507893`*^9, 3.5587726263800354`*^9, 
  3.559363067203767*^9}]
}, Open  ]],

Cell[BoxData[
 RowBox[{
  RowBox[{"parder", "[", 
   RowBox[{"parameterposition_", ",", "matrix_", ",", "\[Delta]_"}], "]"}], ":=", 
  RowBox[{"ReplacePart", "[", 
   RowBox[{"matrix", ",", 
    RowBox[{"{", 
     RowBox[{"parameterposition", "\[Rule]", 
      RowBox[{
       RowBox[{"(", 
        RowBox[{"1", "+", "\[Delta]"}], ")"}], "*", 
       RowBox[{"matrix", "[", 
        RowBox[{"[", 
         RowBox[{
          RowBox[{"parameterposition", "[", 
           RowBox[{"[", "1", "]"}], "]"}], ",", 
          RowBox[{"parameterposition", "[", 
           RowBox[{"[", "2", "]"}], "]"}]}], "]"}], "]"}]}]}], "}"}]}], 
   "]"}]}]], "Input",
 CellChangeTimes->{{3.5584125304055123`*^9, 3.558412539999635*^9}, 
   3.558412578984535*^9, {3.5584126324932213`*^9, 3.558412642243347*^9}, {
   3.558412688608925*^9, 3.558412884227356*^9}, {3.558412972698907*^9, 
   3.558413011934164*^9}, 3.5584132042259274`*^9, 3.558413335378734*^9, {
   3.55841336759356*^9, 3.558413444550333*^9}, {3.558413562770033*^9, 
   3.558413565843292*^9}}],

Cell[BoxData[
 RowBox[{
  RowBox[{"parcur", "[", 
   RowBox[{
   "parameterposition1_", ",", "parameterposition2_", ",", "matrix_", ",", 
    "\[Delta]1_", ",", "\[Delta]2_"}], "]"}], ":=", 
  RowBox[{"ReplacePart", "[", 
   RowBox[{
    RowBox[{"ReplacePart", "[", 
     RowBox[{"matrix", ",", 
      RowBox[{"{", 
       RowBox[{"parameterposition1", "\[Rule]", 
        RowBox[{
         RowBox[{"(", 
          RowBox[{"1", "+", "\[Delta]1"}], ")"}], "*", 
         RowBox[{"matrix", "[", 
          RowBox[{"[", 
           RowBox[{
            RowBox[{"parameterposition1", "[", 
             RowBox[{"[", "1", "]"}], "]"}], ",", 
            RowBox[{"parameterposition1", "[", 
             RowBox[{"[", "2", "]"}], "]"}]}], "]"}], "]"}]}]}], "}"}]}], 
     "]"}], ",", 
    RowBox[{"{", 
     RowBox[{"parameterposition2", "\[Rule]", 
      RowBox[{
       RowBox[{"(", 
        RowBox[{"1", "+", "\[Delta]2"}], ")"}], "*", 
       RowBox[{"matrix", "[", 
        RowBox[{"[", 
         RowBox[{
          RowBox[{"parameterposition2", "[", 
           RowBox[{"[", "1", "]"}], "]"}], ",", 
          RowBox[{"parameterposition2", "[", 
           RowBox[{"[", "2", "]"}], "]"}]}], "]"}], "]"}]}]}], "}"}]}], 
   "]"}]}]], "Input",
 CellChangeTimes->{{3.558763845581093*^9, 3.558763926889335*^9}, {
  3.5587639915677643`*^9, 3.5587640326742916`*^9}}]
}, Closed]],

Cell[CellGroupData[{

Cell["the Hessian ", "Subsubsection",
 CellChangeTimes->{{3.558411831333846*^9, 3.558411847900834*^9}, {
  3.558411880270419*^9, 3.5584118820799956`*^9}, {3.676781836424097*^9, 
  3.6767818434741073`*^9}}],

Cell[BoxData[
 RowBox[{
  RowBox[{"hessian", "[", 
   RowBox[{"m_", ",", "l_"}], "]"}], ":=", 
  RowBox[{"CompoundExpression", "[", 
   RowBox[{
    RowBox[{"parpos1", "=", 
     RowBox[{"pos", "[", 
      RowBox[{"[", "m", "]"}], "]"}]}], ";", 
    RowBox[{"parpos2", "=", 
     RowBox[{"pos", "[", 
      RowBox[{"[", "l", "]"}], "]"}]}], ";", "\n", 
    RowBox[{"(*", 
     RowBox[{
      RowBox[{
      "perturb", " ", "the", " ", "optimal", " ", "solution", " ", "matrix", 
       " ", "to"}], " ", "=", 
      RowBox[{"-", "directions"}]}], "*)"}], "\[IndentingNewLine]", 
    RowBox[{"mlist1", "=", 
     RowBox[{"Table", "[", 
      RowBox[{
       RowBox[{"parder", "[", 
        RowBox[{"parpos1", ",", 
         RowBox[{"matrixlist", "[", 
          RowBox[{"[", "i", "]"}], "]"}], ",", "\[Delta]1"}], "]"}], ",", 
       RowBox[{"{", 
        RowBox[{"i", ",", "5"}], "}"}]}], "]"}]}], ";", "\n", 
    RowBox[{"mlist2", "=", 
     RowBox[{"Table", "[", 
      RowBox[{
       RowBox[{"parder", "[", 
        RowBox[{"parpos1", ",", 
         RowBox[{"matrixlist", "[", 
          RowBox[{"[", "i", "]"}], "]"}], ",", 
         RowBox[{"-", "\[Delta]1"}]}], "]"}], ",", 
       RowBox[{"{", 
        RowBox[{"i", ",", "5"}], "}"}]}], "]"}]}], ";", "\[IndentingNewLine]", 
    RowBox[{"mlist11", "=", 
     RowBox[{"Table", "[", 
      RowBox[{
       RowBox[{"parcur", "[", 
        RowBox[{"parpos1", ",", "parpos2", ",", 
         RowBox[{"matrixlist", "[", 
          RowBox[{"[", "i", "]"}], "]"}], ",", "\[Delta]1", ",", 
         "\[Delta]2"}], "]"}], ",", 
       RowBox[{"{", 
        RowBox[{"i", ",", "5"}], "}"}]}], "]"}]}], ";", "\n", 
    RowBox[{"mlist12", "=", 
     RowBox[{"Table", "[", 
      RowBox[{
       RowBox[{"parcur", "[", 
        RowBox[{"parpos1", ",", "parpos2", ",", 
         RowBox[{"matrixlist", "[", 
          RowBox[{"[", "i", "]"}], "]"}], ",", 
         RowBox[{"-", "\[Delta]1"}], ",", "\[Delta]2"}], "]"}], ",", 
       RowBox[{"{", 
        RowBox[{"i", ",", "5"}], "}"}]}], "]"}]}], ";", 
    RowBox[{"mlist21", "=", 
     RowBox[{"Table", "[", 
      RowBox[{
       RowBox[{"parcur", "[", 
        RowBox[{"parpos1", ",", "parpos2", ",", 
         RowBox[{"matrixlist", "[", 
          RowBox[{"[", "i", "]"}], "]"}], ",", "\[Delta]1", ",", 
         RowBox[{"-", "\[Delta]2"}]}], "]"}], ",", 
       RowBox[{"{", 
        RowBox[{"i", ",", "5"}], "}"}]}], "]"}]}], ";", "\n", 
    RowBox[{"mlist22", "=", 
     RowBox[{"Table", "[", 
      RowBox[{
       RowBox[{"parcur", "[", 
        RowBox[{"parpos1", ",", "parpos2", ",", 
         RowBox[{"matrixlist", "[", 
          RowBox[{"[", "i", "]"}], "]"}], ",", 
         RowBox[{"-", "\[Delta]1"}], ",", 
         RowBox[{"-", "\[Delta]2"}]}], "]"}], ",", 
       RowBox[{"{", 
        RowBox[{"i", ",", "5"}], "}"}]}], "]"}]}], ";", "\n", 
    RowBox[{"(*", 
     RowBox[{"get", " ", "new", " ", "time", " ", "series"}], "*)"}], 
    "\[IndentingNewLine]", "\[IndentingNewLine]", 
    RowBox[{"tseries1", "=", 
     RowBox[{"Table", "[", 
      RowBox[{
       RowBox[{"{", 
        RowBox[{
         RowBox[{"sampleset", "[", 
          RowBox[{"[", 
           RowBox[{"1", ",", "i", ",", "1"}], "]"}], "]"}], ",", 
         RowBox[{"mlist1", "[", 
          RowBox[{"[", 
           RowBox[{"i", ",", "j", ",", "k"}], "]"}], "]"}]}], "}"}], ",", 
       RowBox[{"{", 
        RowBox[{"j", ",", 
         RowBox[{"Length", "[", 
          RowBox[{"matrixlist", "[", 
           RowBox[{"[", "1", "]"}], "]"}], "]"}]}], "}"}], ",", 
       RowBox[{"{", 
        RowBox[{"k", ",", 
         RowBox[{"Length", "[", 
          RowBox[{"Transpose", "[", 
           RowBox[{"matrixlist", "[", 
            RowBox[{"[", "1", "]"}], "]"}], "]"}], "]"}]}], "}"}], ",", 
       RowBox[{"{", 
        RowBox[{"i", ",", 
         RowBox[{"Length", "[", 
          RowBox[{"sampleset", "[", 
           RowBox[{"[", 
            RowBox[{"1", ",", "All", ",", "1"}], "]"}], "]"}], "]"}]}], 
        "}"}]}], "]"}]}], ";", "\n", 
    RowBox[{"tseries2", "=", 
     RowBox[{"Table", "[", 
      RowBox[{
       RowBox[{"{", 
        RowBox[{
         RowBox[{"sampleset", "[", 
          RowBox[{"[", 
           RowBox[{"1", ",", "i", ",", "1"}], "]"}], "]"}], ",", 
         RowBox[{"mlist2", "[", 
          RowBox[{"[", 
           RowBox[{"i", ",", "j", ",", "k"}], "]"}], "]"}]}], "}"}], ",", 
       RowBox[{"{", 
        RowBox[{"j", ",", 
         RowBox[{"Length", "[", 
          RowBox[{"matrixlist", "[", 
           RowBox[{"[", "1", "]"}], "]"}], "]"}]}], "}"}], ",", 
       RowBox[{"{", 
        RowBox[{"k", ",", 
         RowBox[{"Length", "[", 
          RowBox[{"Transpose", "[", 
           RowBox[{"matrixlist", "[", 
            RowBox[{"[", "1", "]"}], "]"}], "]"}], "]"}]}], "}"}], ",", 
       RowBox[{"{", 
        RowBox[{"i", ",", 
         RowBox[{"Length", "[", 
          RowBox[{"sampleset", "[", 
           RowBox[{"[", 
            RowBox[{"1", ",", "All", ",", "1"}], "]"}], "]"}], "]"}]}], 
        "}"}]}], "]"}]}], ";", 
    RowBox[{"tseries11", "=", 
     RowBox[{"Table", "[", 
      RowBox[{
       RowBox[{"{", 
        RowBox[{
         RowBox[{"sampleset", "[", 
          RowBox[{"[", 
           RowBox[{"1", ",", "i", ",", "1"}], "]"}], "]"}], ",", 
         RowBox[{"mlist11", "[", 
          RowBox[{"[", 
           RowBox[{"i", ",", "j", ",", "k"}], "]"}], "]"}]}], "}"}], ",", 
       RowBox[{"{", 
        RowBox[{"j", ",", 
         RowBox[{"Length", "[", 
          RowBox[{"matrixlist", "[", 
           RowBox[{"[", "1", "]"}], "]"}], "]"}]}], "}"}], ",", 
       RowBox[{"{", 
        RowBox[{"k", ",", 
         RowBox[{"Length", "[", 
          RowBox[{"Transpose", "[", 
           RowBox[{"matrixlist", "[", 
            RowBox[{"[", "1", "]"}], "]"}], "]"}], "]"}]}], "}"}], ",", 
       RowBox[{"{", 
        RowBox[{"i", ",", 
         RowBox[{"Length", "[", 
          RowBox[{"sampleset", "[", 
           RowBox[{"[", 
            RowBox[{"1", ",", "All", ",", "1"}], "]"}], "]"}], "]"}]}], 
        "}"}]}], "]"}]}], ";", "\n", 
    RowBox[{"tseries12", "=", 
     RowBox[{"Table", "[", 
      RowBox[{
       RowBox[{"{", 
        RowBox[{
         RowBox[{"sampleset", "[", 
          RowBox[{"[", 
           RowBox[{"1", ",", "i", ",", "1"}], "]"}], "]"}], ",", 
         RowBox[{"mlist12", "[", 
          RowBox[{"[", 
           RowBox[{"i", ",", "j", ",", "k"}], "]"}], "]"}]}], "}"}], ",", 
       RowBox[{"{", 
        RowBox[{"j", ",", 
         RowBox[{"Length", "[", 
          RowBox[{"matrixlist", "[", 
           RowBox[{"[", "1", "]"}], "]"}], "]"}]}], "}"}], ",", 
       RowBox[{"{", 
        RowBox[{"k", ",", 
         RowBox[{"Length", "[", 
          RowBox[{"Transpose", "[", 
           RowBox[{"matrixlist", "[", 
            RowBox[{"[", "1", "]"}], "]"}], "]"}], "]"}]}], "}"}], ",", 
       RowBox[{"{", 
        RowBox[{"i", ",", 
         RowBox[{"Length", "[", 
          RowBox[{"sampleset", "[", 
           RowBox[{"[", 
            RowBox[{"1", ",", "All", ",", "1"}], "]"}], "]"}], "]"}]}], 
        "}"}]}], "]"}]}], ";", 
    RowBox[{"tseries21", "=", 
     RowBox[{"Table", "[", 
      RowBox[{
       RowBox[{"{", 
        RowBox[{
         RowBox[{"sampleset", "[", 
          RowBox[{"[", 
           RowBox[{"1", ",", "i", ",", "1"}], "]"}], "]"}], ",", 
         RowBox[{"mlist21", "[", 
          RowBox[{"[", 
           RowBox[{"i", ",", "j", ",", "k"}], "]"}], "]"}]}], "}"}], ",", 
       RowBox[{"{", 
        RowBox[{"j", ",", 
         RowBox[{"Length", "[", 
          RowBox[{"matrixlist", "[", 
           RowBox[{"[", "1", "]"}], "]"}], "]"}]}], "}"}], ",", 
       RowBox[{"{", 
        RowBox[{"k", ",", 
         RowBox[{"Length", "[", 
          RowBox[{"Transpose", "[", 
           RowBox[{"matrixlist", "[", 
            RowBox[{"[", "1", "]"}], "]"}], "]"}], "]"}]}], "}"}], ",", 
       RowBox[{"{", 
        RowBox[{"i", ",", 
         RowBox[{"Length", "[", 
          RowBox[{"sampleset", "[", 
           RowBox[{"[", 
            RowBox[{"1", ",", "All", ",", "1"}], "]"}], "]"}], "]"}]}], 
        "}"}]}], "]"}]}], ";", "\n", 
    RowBox[{"tseries22", "=", 
     RowBox[{"Table", "[", 
      RowBox[{
       RowBox[{"{", 
        RowBox[{
         RowBox[{"sampleset", "[", 
          RowBox[{"[", 
           RowBox[{"1", ",", "i", ",", "1"}], "]"}], "]"}], ",", 
         RowBox[{"mlist22", "[", 
          RowBox[{"[", 
           RowBox[{"i", ",", "j", ",", "k"}], "]"}], "]"}]}], "}"}], ",", 
       RowBox[{"{", 
        RowBox[{"j", ",", 
         RowBox[{"Length", "[", 
          RowBox[{"matrixlist", "[", 
           RowBox[{"[", "1", "]"}], "]"}], "]"}]}], "}"}], ",", 
       RowBox[{"{", 
        RowBox[{"k", ",", 
         RowBox[{"Length", "[", 
          RowBox[{"Transpose", "[", 
           RowBox[{"matrixlist", "[", 
            RowBox[{"[", "1", "]"}], "]"}], "]"}], "]"}]}], "}"}], ",", 
       RowBox[{"{", 
        RowBox[{"i", ",", 
         RowBox[{"Length", "[", 
          RowBox[{"sampleset", "[", 
           RowBox[{"[", 
            RowBox[{"1", ",", "All", ",", "1"}], "]"}], "]"}], "]"}]}], 
        "}"}]}], "]"}]}], ";", "\[IndentingNewLine]", 
    RowBox[{"(*", 
     RowBox[{"interpolate", " ", "both", " ", "time", " ", "series"}], "*)"}],
     "\[IndentingNewLine]", "\n", 
    RowBox[{"tmat1", "=", 
     RowBox[{"model", "*", 
      RowBox[{"Map", "[", 
       RowBox[{
        RowBox[{
         RowBox[{
          RowBox[{"Interpolation", "[", 
           RowBox[{"#", ",", 
            RowBox[{"InterpolationOrder", "\[Rule]", "1"}]}], "]"}], "[", "t",
           "]"}], "&"}], ",", "tseries1", ",", 
        RowBox[{"{", "2", "}"}]}], "]"}]}]}], ";", 
    RowBox[{"tmat2", "=", 
     RowBox[{"model", "*", 
      RowBox[{"Map", "[", 
       RowBox[{
        RowBox[{
         RowBox[{
          RowBox[{"Interpolation", "[", 
           RowBox[{"#", ",", 
            RowBox[{"InterpolationOrder", "\[Rule]", "1"}]}], "]"}], "[", "t",
           "]"}], "&"}], ",", "tseries2", ",", 
        RowBox[{"{", "2", "}"}]}], "]"}]}]}], ";", 
    RowBox[{"tmat11", "=", 
     RowBox[{"model", "*", 
      RowBox[{"Map", "[", 
       RowBox[{
        RowBox[{
         RowBox[{
          RowBox[{"Interpolation", "[", 
           RowBox[{"#", ",", 
            RowBox[{"InterpolationOrder", "\[Rule]", "1"}]}], "]"}], "[", "t",
           "]"}], "&"}], ",", "tseries11", ",", 
        RowBox[{"{", "2", "}"}]}], "]"}]}]}], ";", 
    RowBox[{"tmat12", "=", 
     RowBox[{"model", "*", 
      RowBox[{"Map", "[", 
       RowBox[{
        RowBox[{
         RowBox[{
          RowBox[{"Interpolation", "[", 
           RowBox[{"#", ",", 
            RowBox[{"InterpolationOrder", "\[Rule]", "1"}]}], "]"}], "[", "t",
           "]"}], "&"}], ",", "tseries12", ",", 
        RowBox[{"{", "2", "}"}]}], "]"}]}]}], ";", 
    RowBox[{"tmat21", "=", 
     RowBox[{"model", "*", 
      RowBox[{"Map", "[", 
       RowBox[{
        RowBox[{
         RowBox[{
          RowBox[{"Interpolation", "[", 
           RowBox[{"#", ",", 
            RowBox[{"InterpolationOrder", "\[Rule]", "1"}]}], "]"}], "[", "t",
           "]"}], "&"}], ",", "tseries21", ",", 
        RowBox[{"{", "2", "}"}]}], "]"}]}]}], ";", 
    RowBox[{"tmat22", "=", 
     RowBox[{"model", "*", 
      RowBox[{"Map", "[", 
       RowBox[{
        RowBox[{
         RowBox[{
          RowBox[{"Interpolation", "[", 
           RowBox[{"#", ",", 
            RowBox[{"InterpolationOrder", "\[Rule]", "1"}]}], "]"}], "[", "t",
           "]"}], "&"}], ",", "tseries22", ",", 
        RowBox[{"{", "2", "}"}]}], "]"}]}]}], ";", 
    RowBox[{"(*", 
     RowBox[{"solve", " ", 
      RowBox[{"ode", "'"}], "s", " ", "to", " ", "get", " ", "solutions", " ",
       "corresponding", " ", "to", " ", "perturbation", " ", "of", " ", "a", 
      " ", "parameter"}], "*)"}], "\[IndentingNewLine]", "\n", 
    RowBox[{"odes1", "=", 
     RowBox[{"Join", "[", 
      RowBox[{
       RowBox[{"Table", "[", 
        RowBox[{
         RowBox[{
          RowBox[{"D", "[", 
           RowBox[{
            RowBox[{"funs", "[", 
             RowBox[{"[", "i", "]"}], "]"}], ",", "t"}], "]"}], "==", 
          RowBox[{"Sum", "[", 
           RowBox[{
            RowBox[{
             RowBox[{"tmat1", "[", 
              RowBox[{"[", 
               RowBox[{"i", ",", "j"}], "]"}], "]"}], "*", 
             RowBox[{"funs", "[", 
              RowBox[{"[", "j", "]"}], "]"}]}], ",", 
            RowBox[{"{", 
             RowBox[{"j", ",", 
              RowBox[{"dim", "+", "1"}]}], "}"}]}], "]"}]}], ",", "\n", 
         RowBox[{"{", 
          RowBox[{"i", ",", "2", ",", 
           RowBox[{"dim", "+", "1"}]}], "}"}]}], "]"}], ",", "\n", 
       RowBox[{"Table", "[", 
        RowBox[{
         RowBox[{
          RowBox[{
           RowBox[{"funns", "[", 
            RowBox[{"[", "i", "]"}], "]"}], "[", "init", "]"}], "\[Equal]", 
          RowBox[{"sampleset", "[", 
           RowBox[{"[", 
            RowBox[{"i", ",", "1", ",", "2"}], "]"}], "]"}]}], ",", 
         RowBox[{"{", 
          RowBox[{"i", ",", "dim"}], "}"}]}], "]"}]}], "]"}]}], ";", 
    RowBox[{"odes2", "=", 
     RowBox[{"Join", "[", 
      RowBox[{
       RowBox[{"Table", "[", 
        RowBox[{
         RowBox[{
          RowBox[{"D", "[", 
           RowBox[{
            RowBox[{"funs", "[", 
             RowBox[{"[", "i", "]"}], "]"}], ",", "t"}], "]"}], "==", 
          RowBox[{"Sum", "[", 
           RowBox[{
            RowBox[{
             RowBox[{"tmat2", "[", 
              RowBox[{"[", 
               RowBox[{"i", ",", "j"}], "]"}], "]"}], "*", 
             RowBox[{"funs", "[", 
              RowBox[{"[", "j", "]"}], "]"}]}], ",", 
            RowBox[{"{", 
             RowBox[{"j", ",", 
              RowBox[{"dim", "+", "1"}]}], "}"}]}], "]"}]}], ",", "\n", 
         RowBox[{"{", 
          RowBox[{"i", ",", "2", ",", 
           RowBox[{"dim", "+", "1"}]}], "}"}]}], "]"}], ",", "\n", 
       RowBox[{"Table", "[", 
        RowBox[{
         RowBox[{
          RowBox[{
           RowBox[{"funns", "[", 
            RowBox[{"[", "i", "]"}], "]"}], "[", "init", "]"}], "\[Equal]", 
          RowBox[{"sampleset", "[", 
           RowBox[{"[", 
            RowBox[{"i", ",", "1", ",", "2"}], "]"}], "]"}]}], ",", 
         RowBox[{"{", 
          RowBox[{"i", ",", "dim"}], "}"}]}], "]"}]}], "]"}]}], ";", 
    RowBox[{"odes11", "=", 
     RowBox[{"Join", "[", 
      RowBox[{
       RowBox[{"Table", "[", 
        RowBox[{
         RowBox[{
          RowBox[{"D", "[", 
           RowBox[{
            RowBox[{"funs", "[", 
             RowBox[{"[", "i", "]"}], "]"}], ",", "t"}], "]"}], "==", 
          RowBox[{"Sum", "[", 
           RowBox[{
            RowBox[{
             RowBox[{"tmat11", "[", 
              RowBox[{"[", 
               RowBox[{"i", ",", "j"}], "]"}], "]"}], "*", 
             RowBox[{"funs", "[", 
              RowBox[{"[", "j", "]"}], "]"}]}], ",", 
            RowBox[{"{", 
             RowBox[{"j", ",", 
              RowBox[{"dim", "+", "1"}]}], "}"}]}], "]"}]}], ",", "\n", 
         RowBox[{"{", 
          RowBox[{"i", ",", "2", ",", 
           RowBox[{"dim", "+", "1"}]}], "}"}]}], "]"}], ",", "\n", 
       RowBox[{"Table", "[", 
        RowBox[{
         RowBox[{
          RowBox[{
           RowBox[{"funns", "[", 
            RowBox[{"[", "i", "]"}], "]"}], "[", "init", "]"}], "\[Equal]", 
          RowBox[{"sampleset", "[", 
           RowBox[{"[", 
            RowBox[{"i", ",", "1", ",", "2"}], "]"}], "]"}]}], ",", 
         RowBox[{"{", 
          RowBox[{"i", ",", "dim"}], "}"}]}], "]"}]}], "]"}]}], ";", 
    RowBox[{"odes12", "=", 
     RowBox[{"Join", "[", 
      RowBox[{
       RowBox[{"Table", "[", 
        RowBox[{
         RowBox[{
          RowBox[{"D", "[", 
           RowBox[{
            RowBox[{"funs", "[", 
             RowBox[{"[", "i", "]"}], "]"}], ",", "t"}], "]"}], "==", 
          RowBox[{"Sum", "[", 
           RowBox[{
            RowBox[{
             RowBox[{"tmat12", "[", 
              RowBox[{"[", 
               RowBox[{"i", ",", "j"}], "]"}], "]"}], "*", 
             RowBox[{"funs", "[", 
              RowBox[{"[", "j", "]"}], "]"}]}], ",", 
            RowBox[{"{", 
             RowBox[{"j", ",", 
              RowBox[{"dim", "+", "1"}]}], "}"}]}], "]"}]}], ",", "\n", 
         RowBox[{"{", 
          RowBox[{"i", ",", "2", ",", 
           RowBox[{"dim", "+", "1"}]}], "}"}]}], "]"}], ",", "\n", 
       RowBox[{"Table", "[", 
        RowBox[{
         RowBox[{
          RowBox[{
           RowBox[{"funns", "[", 
            RowBox[{"[", "i", "]"}], "]"}], "[", "init", "]"}], "\[Equal]", 
          RowBox[{"sampleset", "[", 
           RowBox[{"[", 
            RowBox[{"i", ",", "1", ",", "2"}], "]"}], "]"}]}], ",", 
         RowBox[{"{", 
          RowBox[{"i", ",", "dim"}], "}"}]}], "]"}]}], "]"}]}], ";", 
    "\[IndentingNewLine]", 
    RowBox[{"odes21", "=", 
     RowBox[{"Join", "[", 
      RowBox[{
       RowBox[{"Table", "[", 
        RowBox[{
         RowBox[{
          RowBox[{"D", "[", 
           RowBox[{
            RowBox[{"funs", "[", 
             RowBox[{"[", "i", "]"}], "]"}], ",", "t"}], "]"}], "==", 
          RowBox[{"Sum", "[", 
           RowBox[{
            RowBox[{
             RowBox[{"tmat21", "[", 
              RowBox[{"[", 
               RowBox[{"i", ",", "j"}], "]"}], "]"}], "*", 
             RowBox[{"funs", "[", 
              RowBox[{"[", "j", "]"}], "]"}]}], ",", 
            RowBox[{"{", 
             RowBox[{"j", ",", 
              RowBox[{"dim", "+", "1"}]}], "}"}]}], "]"}]}], ",", "\n", 
         RowBox[{"{", 
          RowBox[{"i", ",", "2", ",", 
           RowBox[{"dim", "+", "1"}]}], "}"}]}], "]"}], ",", "\n", 
       RowBox[{"Table", "[", 
        RowBox[{
         RowBox[{
          RowBox[{
           RowBox[{"funns", "[", 
            RowBox[{"[", "i", "]"}], "]"}], "[", "init", "]"}], "\[Equal]", 
          RowBox[{"sampleset", "[", 
           RowBox[{"[", 
            RowBox[{"i", ",", "1", ",", "2"}], "]"}], "]"}]}], ",", 
         RowBox[{"{", 
          RowBox[{"i", ",", "dim"}], "}"}]}], "]"}]}], "]"}]}], ";", 
    RowBox[{"odes22", "=", 
     RowBox[{"Join", "[", 
      RowBox[{
       RowBox[{"Table", "[", 
        RowBox[{
         RowBox[{
          RowBox[{"D", "[", 
           RowBox[{
            RowBox[{"funs", "[", 
             RowBox[{"[", "i", "]"}], "]"}], ",", "t"}], "]"}], "==", 
          RowBox[{"Sum", "[", 
           RowBox[{
            RowBox[{
             RowBox[{"tmat22", "[", 
              RowBox[{"[", 
               RowBox[{"i", ",", "j"}], "]"}], "]"}], "*", 
             RowBox[{"funs", "[", 
              RowBox[{"[", "j", "]"}], "]"}]}], ",", 
            RowBox[{"{", 
             RowBox[{"j", ",", 
              RowBox[{"dim", "+", "1"}]}], "}"}]}], "]"}]}], ",", "\n", 
         RowBox[{"{", 
          RowBox[{"i", ",", "2", ",", 
           RowBox[{"dim", "+", "1"}]}], "}"}]}], "]"}], ",", "\n", 
       RowBox[{"Table", "[", 
        RowBox[{
         RowBox[{
          RowBox[{
           RowBox[{"funns", "[", 
            RowBox[{"[", "i", "]"}], "]"}], "[", "init", "]"}], "\[Equal]", 
          RowBox[{"sampleset", "[", 
           RowBox[{"[", 
            RowBox[{"i", ",", "1", ",", "2"}], "]"}], "]"}]}], ",", 
         RowBox[{"{", 
          RowBox[{"i", ",", "dim"}], "}"}]}], "]"}]}], "]"}]}], ";", 
    RowBox[{"(*", 
     RowBox[{"compute", " ", "the", " ", "residuals", " ", 
      RowBox[{"w", ".", "r", ".", "t", ".", " ", "real"}], " ", "data", " ", 
      "points"}], "*)"}], "\n", "\[IndentingNewLine]", 
    RowBox[{"sols1", "=", 
     RowBox[{"Table", "[", 
      RowBox[{
       RowBox[{"NDSolve", "[", 
        RowBox[{"odes1", ",", "funns", ",", 
         RowBox[{"{", 
          RowBox[{"t", ",", "init", ",", "end"}], "}"}]}], "]"}], ",", 
       RowBox[{"{", 
        RowBox[{"k", ",", 
         RowBox[{"Length", "[", "odes1", "]"}]}], "}"}]}], "]"}]}], ";", "\n", 
    RowBox[{"functions1", "=", 
     RowBox[{"funns", "/.", 
      RowBox[{"sols1", "[", 
       RowBox[{"[", "1", "]"}], "]"}]}]}], ";", "\n", 
    RowBox[{"residual1", "=", 
     RowBox[{"Norm", "[", 
      RowBox[{
       RowBox[{
        RowBox[{"Table", "[", 
         RowBox[{
          RowBox[{
           RowBox[{"functions1", "[", 
            RowBox[{"[", 
             RowBox[{"1", ",", "i"}], "]"}], "]"}], "[", "t", "]"}], ",", 
          RowBox[{"{", 
           RowBox[{"i", ",", "dim"}], "}"}], ",", 
          RowBox[{"{", 
           RowBox[{"t", ",", 
            RowBox[{"sampleset", "[", 
             RowBox[{"[", 
              RowBox[{"1", ",", "All", ",", "1"}], "]"}], "]"}]}], "}"}]}], 
         "]"}], "-", 
        RowBox[{"sampleset", "[", 
         RowBox[{"[", 
          RowBox[{"All", ",", "All", ",", "2"}], "]"}], "]"}]}], ",", 
       "\"\<Frobenius\>\""}], "]"}]}], ";", 
    RowBox[{"sols2", "=", 
     RowBox[{"Table", "[", 
      RowBox[{
       RowBox[{"NDSolve", "[", 
        RowBox[{"odes2", ",", "funns", ",", 
         RowBox[{"{", 
          RowBox[{"t", ",", "init", ",", "end"}], "}"}]}], "]"}], ",", 
       RowBox[{"{", 
        RowBox[{"k", ",", 
         RowBox[{"Length", "[", "odes2", "]"}]}], "}"}]}], "]"}]}], ";", "\n", 
    RowBox[{"functions2", "=", 
     RowBox[{"funns", "/.", 
      RowBox[{"sols2", "[", 
       RowBox[{"[", "1", "]"}], "]"}]}]}], ";", "\n", 
    RowBox[{"residual2", "=", 
     RowBox[{"Norm", "[", 
      RowBox[{
       RowBox[{
        RowBox[{"Table", "[", 
         RowBox[{
          RowBox[{
           RowBox[{"functions2", "[", 
            RowBox[{"[", 
             RowBox[{"1", ",", "i"}], "]"}], "]"}], "[", "t", "]"}], ",", 
          RowBox[{"{", 
           RowBox[{"i", ",", "dim"}], "}"}], ",", 
          RowBox[{"{", 
           RowBox[{"t", ",", 
            RowBox[{"sampleset", "[", 
             RowBox[{"[", 
              RowBox[{"1", ",", "All", ",", "1"}], "]"}], "]"}]}], "}"}]}], 
         "]"}], "-", 
        RowBox[{"sampleset", "[", 
         RowBox[{"[", 
          RowBox[{"All", ",", "All", ",", "2"}], "]"}], "]"}]}], ",", 
       "\"\<Frobenius\>\""}], "]"}]}], ";", 
    RowBox[{"sols11", "=", 
     RowBox[{"Table", "[", 
      RowBox[{
       RowBox[{"NDSolve", "[", 
        RowBox[{"odes11", ",", "funns", ",", 
         RowBox[{"{", 
          RowBox[{"t", ",", "init", ",", "end"}], "}"}]}], "]"}], ",", 
       RowBox[{"{", 
        RowBox[{"k", ",", 
         RowBox[{"Length", "[", "odes11", "]"}]}], "}"}]}], "]"}]}], ";", 
    "\n", 
    RowBox[{"functions11", "=", 
     RowBox[{"funns", "/.", 
      RowBox[{"sols11", "[", 
       RowBox[{"[", "1", "]"}], "]"}]}]}], ";", "\n", 
    RowBox[{"residual11", "=", 
     RowBox[{"Norm", "[", 
      RowBox[{
       RowBox[{
        RowBox[{"Table", "[", 
         RowBox[{
          RowBox[{
           RowBox[{"functions11", "[", 
            RowBox[{"[", 
             RowBox[{"1", ",", "i"}], "]"}], "]"}], "[", "t", "]"}], ",", 
          RowBox[{"{", 
           RowBox[{"i", ",", "dim"}], "}"}], ",", 
          RowBox[{"{", 
           RowBox[{"t", ",", 
            RowBox[{"sampleset", "[", 
             RowBox[{"[", 
              RowBox[{"1", ",", "All", ",", "1"}], "]"}], "]"}]}], "}"}]}], 
         "]"}], "-", 
        RowBox[{"sampleset", "[", 
         RowBox[{"[", 
          RowBox[{"All", ",", "All", ",", "2"}], "]"}], "]"}]}], ",", 
       "\"\<Frobenius\>\""}], "]"}]}], ";", 
    RowBox[{"sols12", "=", 
     RowBox[{"Table", "[", 
      RowBox[{
       RowBox[{"NDSolve", "[", 
        RowBox[{"odes12", ",", "funns", ",", 
         RowBox[{"{", 
          RowBox[{"t", ",", "init", ",", "end"}], "}"}]}], "]"}], ",", 
       RowBox[{"{", 
        RowBox[{"k", ",", 
         RowBox[{"Length", "[", "odes12", "]"}]}], "}"}]}], "]"}]}], ";", 
    "\n", 
    RowBox[{"functions12", "=", 
     RowBox[{"funns", "/.", 
      RowBox[{"sols12", "[", 
       RowBox[{"[", "1", "]"}], "]"}]}]}], ";", "\n", 
    RowBox[{"residual12", "=", 
     RowBox[{"Norm", "[", 
      RowBox[{
       RowBox[{
        RowBox[{"Table", "[", 
         RowBox[{
          RowBox[{
           RowBox[{"functions12", "[", 
            RowBox[{"[", 
             RowBox[{"1", ",", "i"}], "]"}], "]"}], "[", "t", "]"}], ",", 
          RowBox[{"{", 
           RowBox[{"i", ",", "dim"}], "}"}], ",", 
          RowBox[{"{", 
           RowBox[{"t", ",", 
            RowBox[{"sampleset", "[", 
             RowBox[{"[", 
              RowBox[{"1", ",", "All", ",", "1"}], "]"}], "]"}]}], "}"}]}], 
         "]"}], "-", 
        RowBox[{"sampleset", "[", 
         RowBox[{"[", 
          RowBox[{"All", ",", "All", ",", "2"}], "]"}], "]"}]}], ",", 
       "\"\<Frobenius\>\""}], "]"}]}], ";", "\[IndentingNewLine]", 
    RowBox[{"sols21", "=", 
     RowBox[{"Table", "[", 
      RowBox[{
       RowBox[{"NDSolve", "[", 
        RowBox[{"odes21", ",", "funns", ",", 
         RowBox[{"{", 
          RowBox[{"t", ",", "init", ",", "end"}], "}"}]}], "]"}], ",", 
       RowBox[{"{", 
        RowBox[{"k", ",", 
         RowBox[{"Length", "[", "odes21", "]"}]}], "}"}]}], "]"}]}], ";", 
    "\n", 
    RowBox[{"functions21", "=", 
     RowBox[{"funns", "/.", 
      RowBox[{"sols21", "[", 
       RowBox[{"[", "1", "]"}], "]"}]}]}], ";", "\n", 
    RowBox[{"residual21", "=", 
     RowBox[{"Norm", "[", 
      RowBox[{
       RowBox[{
        RowBox[{"Table", "[", 
         RowBox[{
          RowBox[{
           RowBox[{"functions21", "[", 
            RowBox[{"[", 
             RowBox[{"1", ",", "i"}], "]"}], "]"}], "[", "t", "]"}], ",", 
          RowBox[{"{", 
           RowBox[{"i", ",", "dim"}], "}"}], ",", 
          RowBox[{"{", 
           RowBox[{"t", ",", 
            RowBox[{"sampleset", "[", 
             RowBox[{"[", 
              RowBox[{"1", ",", "All", ",", "1"}], "]"}], "]"}]}], "}"}]}], 
         "]"}], "-", 
        RowBox[{"sampleset", "[", 
         RowBox[{"[", 
          RowBox[{"All", ",", "All", ",", "2"}], "]"}], "]"}]}], ",", 
       "\"\<Frobenius\>\""}], "]"}]}], ";", 
    RowBox[{"sols22", "=", 
     RowBox[{"Table", "[", 
      RowBox[{
       RowBox[{"NDSolve", "[", 
        RowBox[{"odes22", ",", "funns", ",", 
         RowBox[{"{", 
          RowBox[{"t", ",", "init", ",", "end"}], "}"}]}], "]"}], ",", 
       RowBox[{"{", 
        RowBox[{"k", ",", 
         RowBox[{"Length", "[", "odes22", "]"}]}], "}"}]}], "]"}]}], ";", 
    "\n", 
    RowBox[{"functions22", "=", 
     RowBox[{"funns", "/.", 
      RowBox[{"sols22", "[", 
       RowBox[{"[", "1", "]"}], "]"}]}]}], ";", "\n", 
    RowBox[{"residual22", "=", 
     RowBox[{"Norm", "[", 
      RowBox[{
       RowBox[{
        RowBox[{"Table", "[", 
         RowBox[{
          RowBox[{
           RowBox[{"functions22", "[", 
            RowBox[{"[", 
             RowBox[{"1", ",", "i"}], "]"}], "]"}], "[", "t", "]"}], ",", 
          RowBox[{"{", 
           RowBox[{"i", ",", "dim"}], "}"}], ",", 
          RowBox[{"{", 
           RowBox[{"t", ",", 
            RowBox[{"sampleset", "[", 
             RowBox[{"[", 
              RowBox[{"1", ",", "All", ",", "1"}], "]"}], "]"}]}], "}"}]}], 
         "]"}], "-", 
        RowBox[{"sampleset", "[", 
         RowBox[{"[", 
          RowBox[{"All", ",", "All", ",", "2"}], "]"}], "]"}]}], ",", 
       "\"\<Frobenius\>\""}], "]"}]}], ";", 
    RowBox[{"(*", 
     RowBox[{
     "take", " ", "the", " ", "average", " ", "as", " ", "a", " ", 
      "derivative", " ", 
      RowBox[{"w", ".", "r", ".", "t", ".", " ", "a"}], " ", "parameter"}], 
     "*)"}], 
    RowBox[{"{", 
     RowBox[{
      RowBox[{
       RowBox[{"1", "/", "7"}], "*", 
       RowBox[{"1", "/", "5"}], "*", 
       RowBox[{
        RowBox[{"(", 
         RowBox[{"residual1", "-", "residual2"}], ")"}], "/", 
        RowBox[{"(", 
         RowBox[{"2", "*", "\[Delta]1"}], ")"}]}]}], ",", 
      RowBox[{
       RowBox[{"1", "/", "7"}], "*", 
       RowBox[{"1", "/", "5"}], "*", 
       RowBox[{
        RowBox[{"(", 
         RowBox[{
         "residual11", "-", "residual12", "-", "residual21", "+", 
          "residual22"}], ")"}], "/", 
        RowBox[{"(", 
         RowBox[{"4", "*", "\[Delta]1", "*", "\[Delta]2"}], ")"}]}]}]}], 
     "}"}]}], "]"}]}]], "Input",
 CellChangeTimes->{{3.558763229202735*^9, 3.5587632344911685`*^9}, {
  3.5587640624082727`*^9, 3.558764074264425*^9}, {3.5587647004923215`*^9, 
  3.558764761608028*^9}, {3.5587648223805633`*^9, 3.558764832051757*^9}, {
  3.55876488193792*^9, 3.558764897506321*^9}, {3.5587651016426864`*^9, 
  3.5587651019858775`*^9}, {3.55876610410238*^9, 3.5587661045079803`*^9}, {
  3.5587690860140204`*^9, 3.55876912393762*^9}, {3.5587710273127403`*^9, 
  3.5587710397929*^9}, {3.5587734451014237`*^9, 3.5587734458502235`*^9}}]
}, Closed]]
}, Open  ]],

Cell[CellGroupData[{

Cell["Eigenvalues for the current data", "Subsection",
 CellChangeTimes->{{3.5587732870114126`*^9, 3.5587732997253313`*^9}, {
  3.6767819486342545`*^9, 3.676781967824281*^9}}],

Cell[CellGroupData[{

Cell[BoxData[
 RowBox[{"hess", "=", 
  RowBox[{"Table", "[", 
   RowBox[{
    RowBox[{
     RowBox[{"hessian", "[", 
      RowBox[{"m", ",", "l"}], "]"}], "[", 
     RowBox[{"[", "2", "]"}], "]"}], ",", 
    RowBox[{"{", 
     RowBox[{"m", ",", "7"}], "}"}], ",", 
    RowBox[{"{", 
     RowBox[{"l", ",", "7"}], "}"}]}], "]"}], 
  RowBox[{"(*", "*)"}]}]], "Input",
 CellChangeTimes->{{3.5587647696413584`*^9, 3.558764792290671*^9}, {
   3.55876512959717*^9, 3.5587651388477325`*^9}, {3.55876612542758*^9, 
   3.5587661265507803`*^9}, {3.5587733032509084`*^9, 3.558773303313308*^9}, {
   3.558773453166624*^9, 3.5587734533538237`*^9}, 3.6767803769220543`*^9}],

Cell[BoxData[
 RowBox[{"{", 
  RowBox[{
   RowBox[{"{", 
    RowBox[{"0.`", ",", "8659.252159759488`", ",", 
     RowBox[{"-", "0.03857231994126258`"}], ",", 
     RowBox[{"-", "959.1486462211053`"}], ",", 
     RowBox[{"-", "9694.792676587635`"}], ",", 
     RowBox[{"-", "0.015225915766287861`"}], ",", "2.1458390619955026`"}], 
    "}"}], ",", 
   RowBox[{"{", 
    RowBox[{"8659.252159759488`", ",", "0.`", ",", 
     RowBox[{"-", "0.15692843849787355`"}], ",", 
     RowBox[{"-", "63.274642668277785`"}], ",", "10988.67536646659`", ",", 
     RowBox[{"-", "0.023549416385191892`"}], ",", "26.745640622851038`"}], 
    "}"}], ",", 
   RowBox[{"{", 
    RowBox[{
     RowBox[{"-", "0.03857231994126258`"}], ",", 
     RowBox[{"-", "0.15692843849787355`"}], ",", "0.`", ",", 
     "0.0022331343123888864`", ",", 
     RowBox[{"-", "0.06536993168992922`"}], ",", "0.008526512829121202`", ",",
      "0.003451207573691915`"}], "}"}], ",", 
   RowBox[{"{", 
    RowBox[{
     RowBox[{"-", "959.1486462211053`"}], ",", 
     RowBox[{"-", "63.274642668277785`"}], ",", "0.0022331343123888864`", ",",
      "0.`", ",", 
     RowBox[{"-", "6.139901285808134`"}], ",", "0.`", ",", 
     "0.00040602442043434294`"}], "}"}], ",", 
   RowBox[{"{", 
    RowBox[{
     RowBox[{"-", "9694.792676587635`"}], ",", "10988.67536646659`", ",", 
     RowBox[{"-", "0.06536993168992922`"}], ",", 
     RowBox[{"-", "6.139901285808134`"}], ",", "0.`", ",", "0.`", ",", 
     RowBox[{"-", "0.008120488408686859`"}]}], "}"}], ",", 
   RowBox[{"{", 
    RowBox[{
     RowBox[{"-", "0.015225915766287861`"}], ",", 
     RowBox[{"-", "0.023549416385191892`"}], ",", "0.008526512829121202`", 
     ",", "0.`", ",", "0.`", ",", "0.`", ",", 
     RowBox[{"-", "0.00040602442043434294`"}]}], "}"}], ",", 
   RowBox[{"{", 
    RowBox[{
    "2.1458390619955026`", ",", "26.745640622851038`", ",", 
     "0.003451207573691915`", ",", "0.00040602442043434294`", ",", 
     RowBox[{"-", "0.008120488408686859`"}], ",", 
     RowBox[{"-", "0.00040602442043434294`"}], ",", "0.`"}], "}"}]}], 
  "}"}]], "Output",
 CellChangeTimes->{3.558765190217881*^9, 3.55876612244798*^9, 
  3.55876617870158*^9, 3.55876919647762*^9, 3.5587693554117503`*^9, 
  3.5587711207911386`*^9, 3.5587735076730237`*^9, 3.5587743491259203`*^9}]
}, Open  ]],

Cell[CellGroupData[{

Cell[BoxData[
 RowBox[{
  RowBox[{"Eigenvectors", "[", "hess", "]"}], "//", "MatrixForm", 
  RowBox[{"(*", 
   RowBox[{"cotyledon", " ", "control"}], "*)"}]}]], "Input",
 CellChangeTimes->{{3.5587743036516285`*^9, 3.558774305554841*^9}, 
   3.6767804624721737`*^9}],

Cell[BoxData[
 TagBox[
  RowBox[{"(", "\[NoBreak]", GridBox[{
     {
      RowBox[{"-", "0.5529634149165903`"}], "0.5794304228084121`", 
      "1.558459326712124`*^-6", 
      RowBox[{"-", "0.02536936398700895`"}], 
      RowBox[{"-", "0.5982037354494459`"}], "2.665331025886175`*^-7", 
      RowBox[{"-", "0.000730171604217058`"}]},
     {
      RowBox[{"-", "0.20518463765749936`"}], "0.6016405302318326`", 
      RowBox[{"-", "0.00001228780765735312`"}], "0.013820250819178979`", 
      "0.7718386917374346`", 
      RowBox[{"-", "9.912166855086113`*^-7"}], "0.0014040313698337379`"},
     {
      RowBox[{"-", "0.8049140040762789`"}], 
      RowBox[{"-", "0.5467075349906888`"}], "0.000012109665692258724`", 
      "0.09442042000859152`", "0.21048854192225816`", 
      "2.946468520836909`*^-6", 
      RowBox[{"-", "0.0019170487250343559`"}]},
     {
      RowBox[{"-", "0.06514731072451992`"}], 
      RowBox[{"-", "0.05830890082859663`"}], 
      RowBox[{"-", "0.00009857670848596132`"}], 
      RowBox[{"-", "0.9947816493801205`"}], "0.045898017521901466`", 
      RowBox[{"-", "0.00003553490070566656`"}], "0.0256657564383589`"},
     {
      RowBox[{"-", "2.5560555364997906`*^-6"}], 
      RowBox[{"-", "2.3154585665485783`*^-6"}], "0.7038237604362831`", 
      RowBox[{"-", "0.007230654688619076`"}], "0.0006496250318750548`", 
      RowBox[{"-", "0.652983614572053`"}], 
      RowBox[{"-", "0.2796279831382112`"}]},
     {"4.877919127593833`*^-6", "0.000012659318370245032`", 
      "0.710374621690639`", "0.007025713556173578`", 
      RowBox[{"-", "0.0006262879722006965`"}], "0.646943724399255`", 
      "0.27709558142751445`"},
     {"0.000012250342760297683`", "0.000024685420321468587`", 
      RowBox[{"-", "0.00003295118845073485`"}], "0.023622179449793106`", 
      RowBox[{"-", "0.0021109924370606966`"}], 
      RowBox[{"-", "0.3937971753179205`"}], "0.9188913533249607`"}
    },
    GridBoxAlignment->{
     "Columns" -> {{Center}}, "ColumnsIndexed" -> {}, "Rows" -> {{Baseline}}, 
      "RowsIndexed" -> {}},
    GridBoxSpacings->{"Columns" -> {
        Offset[0.27999999999999997`], {
         Offset[0.7]}, 
        Offset[0.27999999999999997`]}, "ColumnsIndexed" -> {}, "Rows" -> {
        Offset[0.2], {
         Offset[0.4]}, 
        Offset[0.2]}, "RowsIndexed" -> {}}], "\[NoBreak]", ")"}],
  Function[BoxForm`e$, 
   MatrixForm[BoxForm`e$]]]], "Output",
 CellChangeTimes->{3.5587743776585035`*^9}]
}, Open  ]],

Cell[BoxData[
 RowBox[{"ListPlot", "[", 
  RowBox[{
   RowBox[{"Eigenvalues", "[", "hess", "]"}], ",", 
   RowBox[{"PlotRange", "\[Rule]", "All"}], ",", 
   RowBox[{"AspectRatio", "\[Rule]", 
    RowBox[{"1", "/", "2"}]}]}], "]"}]], "Input",
 CellChangeTimes->{{3.5587651994686217`*^9, 3.5587652061921787`*^9}, {
   3.5587655428541803`*^9, 3.55876554347818*^9}, {3.55876580096378*^9, 
   3.5587658423817797`*^9}, {3.55876593816518*^9, 3.55876595111318*^9}, {
   3.5587661344131804`*^9, 3.5587661358639803`*^9}, 3.55876621029158*^9, {
   3.5587731101397467`*^9, 3.558773111450138*^9}, {3.5587732334101562`*^9, 
   3.5587732374193306`*^9}, {3.558773541275424*^9, 3.5587735421178236`*^9}, {
   3.558773603254224*^9, 3.558773608792224*^9}, {3.558773695138528*^9, 
   3.5587737242951155`*^9}, 3.6767804808321996`*^9}],

Cell[CellGroupData[{

Cell["perturbations", "Subsubsection",
 CellChangeTimes->{{3.558243979012146*^9, 3.5582439895265646`*^9}}],

Cell[BoxData[
 RowBox[{
  RowBox[{"news", "=", 
   RowBox[{"Table", "[", 
    RowBox[{
     RowBox[{"vary", "[", 
      RowBox[{
       RowBox[{"pos", "[", 
        RowBox[{"[", "i", "]"}], "]"}], ",", "matrixlist", ",", "model", ",", 
       "sampleset"}], "]"}], ",", 
     RowBox[{"{", 
      RowBox[{"i", ",", 
       RowBox[{"Length", "[", "pos", "]"}]}], "}"}]}], "]"}]}], 
  ";"}]], "Input",
 CellChangeTimes->{{3.5580779666117845`*^9, 3.5580779956905575`*^9}}],

Cell[BoxData[
 RowBox[{
  RowBox[{"pic1", "=", 
   RowBox[{"Plot", "[", 
    RowBox[{
     RowBox[{
      RowBox[{"news", "[", 
       RowBox[{"[", 
        RowBox[{"1", ",", "2", ",", "1", ",", "1"}], "]"}], "]"}], "[", "t", 
      "]"}], ",", 
     RowBox[{"{", 
      RowBox[{"t", ",", "5", ",", "9"}], "}"}], ",", 
     RowBox[{"PlotRange", "->", "All"}], ",", 
     RowBox[{"PlotStyle", "\[Rule]", 
      RowBox[{"{", 
       RowBox[{
        RowBox[{"ColorData", "[", "\"\<Rainbow\>\"", "]"}], "[", 
        RowBox[{"1", "/", 
         RowBox[{"Length", "[", "sampleset", "]"}]}], "]"}], "}"}]}], ",", 
     RowBox[{"PlotLabel", "\[Rule]", 
      RowBox[{"text", "[", 
       RowBox[{"\"\<parameter varied\>\"", ",", "Medium"}], "]"}]}], ",", 
     RowBox[{"Frame", "\[Rule]", "True"}], ",", 
     RowBox[{"FrameTicks", "\[Rule]", 
      RowBox[{"{", 
       RowBox[{
        RowBox[{"{", 
         RowBox[{"Automatic", ",", "None"}], "}"}], ",", 
        RowBox[{"{", 
         RowBox[{"Automatic", ",", "None"}], "}"}]}], "}"}]}], ",", 
     RowBox[{"FrameTicksStyle", "\[Rule]", 
      RowBox[{"Directive", "[", "10", "]"}]}], ",", 
     RowBox[{"FrameLabel", "\[Rule]", 
      RowBox[{"{", 
       RowBox[{
        RowBox[{"text", "[", 
         RowBox[{"\"\<days\>\"", ",", "Medium"}], "]"}], ",", 
        RowBox[{"text", "[", 
         RowBox[{"\"\<concentration\>\"", ",", "Medium"}], "]"}]}], "}"}]}]}],
     "]"}]}], ";"}]], "Input",
 CellChangeTimes->{{3.5582448898868427`*^9, 3.558244904098468*^9}, {
   3.5582449361409245`*^9, 3.5582449381065273`*^9}, 3.558245032159093*^9, {
   3.5593635604321284`*^9, 3.559363609712844*^9}, {3.559363664203994*^9, 
   3.559363728772807*^9}}],

Cell[BoxData[
 RowBox[{
  RowBox[{"pic2", "=", 
   RowBox[{"Show", "[", 
    RowBox[{"Table", "[", 
     RowBox[{
      RowBox[{"newplotmean", "[", 
       RowBox[{
        RowBox[{"Range", "[", 
         RowBox[{"5", ",", "9"}], "]"}], ",", 
        RowBox[{"bigdata", "[", 
         RowBox[{"[", "i", "]"}], "]"}], ",", 
        RowBox[{
         RowBox[{"ColorData", "[", "\"\<Rainbow\>\"", "]"}], "[", 
         RowBox[{"i", "/", 
          RowBox[{
           RowBox[{"Dimensions", "[", "data", "]"}], "[", 
           RowBox[{"[", "1", "]"}], "]"}]}], "]"}], ",", "0.015", ",", 
        RowBox[{"Opacity", "[", "0.", "]"}], ",", 
        RowBox[{
         RowBox[{"ColorData", "[", "\"\<Rainbow\>\"", "]"}], "[", 
         RowBox[{"i", "/", 
          RowBox[{
           RowBox[{"Dimensions", "[", "data", "]"}], "[", 
           RowBox[{"[", "1", "]"}], "]"}]}], "]"}], ",", ".06", ",", 
        "\"\<\>\""}], "]"}], ",", 
      RowBox[{"{", 
       RowBox[{"i", ",", "dim"}], "}"}]}], "]"}], "]"}]}], ";"}]], "Input",
 CellChangeTimes->{{3.558244948698946*^9, 3.5582449710537853`*^9}, 
   3.5582450263558826`*^9}],

Cell[BoxData[
 RowBox[{
  RowBox[{"pic3", "=", 
   RowBox[{"Show", "[", 
    RowBox[{
     RowBox[{"Table", "[", 
      RowBox[{
       RowBox[{"Plot", "[", 
        RowBox[{
         RowBox[{
          RowBox[{"result", "[", 
           RowBox[{"[", 
            RowBox[{"2", ",", "k"}], "]"}], "]"}], "[", "t", "]"}], ",", 
         RowBox[{"{", 
          RowBox[{"t", ",", "5", ",", "9"}], "}"}], ",", 
         RowBox[{"PlotRange", "->", "All"}], ",", 
         RowBox[{"PlotStyle", "\[Rule]", 
          RowBox[{"{", 
           RowBox[{
            RowBox[{"ColorData", "[", "\"\<Rainbow\>\"", "]"}], "[", 
            RowBox[{"k", "/", 
             RowBox[{"Length", "[", "sampleset", "]"}]}], "]"}], "}"}]}]}], 
        "]"}], ",", 
       RowBox[{"{", 
        RowBox[{"k", ",", 
         RowBox[{"Length", "[", "sampleset", "]"}]}], "}"}]}], "]"}], ",", 
     RowBox[{"Axes", "\[Rule]", "None"}]}], "]"}]}], ";"}]], "Input",
 CellChangeTimes->{{3.55824499645063*^9, 3.558245022736676*^9}, {
  3.5593633283962407`*^9, 3.5593633299250507`*^9}}],

Cell[BoxData[
 RowBox[{
  RowBox[{"pic41", "=", 
   RowBox[{"Show", "[", 
    RowBox[{"Table", "[", 
     RowBox[{
      RowBox[{"Plot", "[", 
       RowBox[{
        RowBox[{
         RowBox[{"news", "[", 
          RowBox[{"[", 
           RowBox[{"1", ",", "2", ",", "k", ",", "1"}], "]"}], "]"}], "[", 
         "t", "]"}], ",", 
        RowBox[{"{", 
         RowBox[{"t", ",", "5", ",", "9"}], "}"}], ",", 
        RowBox[{"PlotRange", "->", "All"}], ",", 
        RowBox[{"Axes", "\[Rule]", "None"}], ",", 
        RowBox[{"PlotStyle", "\[Rule]", 
         RowBox[{"{", 
          RowBox[{
           RowBox[{"ColorData", "[", "\"\<Rainbow\>\"", "]"}], "[", 
           RowBox[{"1", "/", 
            RowBox[{"Length", "[", "sampleset", "]"}]}], "]"}], "}"}]}]}], 
       "]"}], ",", 
      RowBox[{"{", 
       RowBox[{"k", ",", "10"}], "}"}]}], "]"}], "]"}]}], ";"}]], "Input",
 CellChangeTimes->{{3.558245063218747*^9, 3.558245079395976*^9}, {
   3.5582451287546644`*^9, 3.5582451609531207`*^9}, {3.5582453416538644`*^9, 
   3.558245376005125*^9}, {3.5582454351292286`*^9, 3.558245439263236*^9}, 
   3.558247895389469*^9}],

Cell[BoxData[
 RowBox[{
  RowBox[{"pic42", "=", 
   RowBox[{"Show", "[", 
    RowBox[{"Table", "[", 
     RowBox[{
      RowBox[{"Plot", "[", 
       RowBox[{
        RowBox[{
         RowBox[{"news", "[", 
          RowBox[{"[", 
           RowBox[{"1", ",", "2", ",", "k", ",", "2"}], "]"}], "]"}], "[", 
         "t", "]"}], ",", 
        RowBox[{"{", 
         RowBox[{"t", ",", "5", ",", "9"}], "}"}], ",", 
        RowBox[{"PlotRange", "->", "All"}], ",", 
        RowBox[{"Axes", "\[Rule]", "None"}], ",", 
        RowBox[{"PlotStyle", "\[Rule]", 
         RowBox[{"{", 
          RowBox[{
           RowBox[{"ColorData", "[", "\"\<Rainbow\>\"", "]"}], "[", 
           RowBox[{"2", "/", 
            RowBox[{"Length", "[", "sampleset", "]"}]}], "]"}], "}"}]}]}], 
       "]"}], ",", 
      RowBox[{"{", 
       RowBox[{"k", ",", "10"}], "}"}]}], "]"}], "]"}]}], ";"}]], "Input",
 CellChangeTimes->{{3.558245063218747*^9, 3.558245079395976*^9}, {
   3.5582451287546644`*^9, 3.5582451609531207`*^9}, {3.5582453416538644`*^9, 
   3.558245376005125*^9}, {3.5582454351292286`*^9, 3.558245439263236*^9}, {
   3.5582455089329586`*^9, 3.558245514408568*^9}, 3.558247891645463*^9}],

Cell[BoxData[
 RowBox[{
  RowBox[{"pic43", "=", 
   RowBox[{"Show", "[", 
    RowBox[{"Table", "[", 
     RowBox[{
      RowBox[{"Plot", "[", 
       RowBox[{
        RowBox[{
         RowBox[{"news", "[", 
          RowBox[{"[", 
           RowBox[{"1", ",", "2", ",", "k", ",", "3"}], "]"}], "]"}], "[", 
         "t", "]"}], ",", 
        RowBox[{"{", 
         RowBox[{"t", ",", "5", ",", "9"}], "}"}], ",", 
        RowBox[{"PlotRange", "->", "All"}], ",", 
        RowBox[{"Axes", "\[Rule]", "None"}], ",", 
        RowBox[{"PlotStyle", "\[Rule]", 
         RowBox[{"{", 
          RowBox[{
           RowBox[{"ColorData", "[", "\"\<Rainbow\>\"", "]"}], "[", 
           RowBox[{"3", "/", 
            RowBox[{"Length", "[", "sampleset", "]"}]}], "]"}], "}"}]}]}], 
       "]"}], ",", 
      RowBox[{"{", 
       RowBox[{"k", ",", "10"}], "}"}]}], "]"}], "]"}]}], ";"}]], "Input",
 CellChangeTimes->{{3.55824552688859*^9, 3.558245531630998*^9}, 
   3.5582478870434546`*^9}],

Cell[BoxData[
 RowBox[{
  RowBox[{"pic44", "=", 
   RowBox[{"Show", "[", 
    RowBox[{"Table", "[", 
     RowBox[{
      RowBox[{"Plot", "[", 
       RowBox[{
        RowBox[{
         RowBox[{"news", "[", 
          RowBox[{"[", 
           RowBox[{"1", ",", "2", ",", "k", ",", "4"}], "]"}], "]"}], "[", 
         "t", "]"}], ",", 
        RowBox[{"{", 
         RowBox[{"t", ",", "5", ",", "9"}], "}"}], ",", 
        RowBox[{"PlotRange", "->", "All"}], ",", 
        RowBox[{"Axes", "\[Rule]", "None"}], ",", 
        RowBox[{"PlotStyle", "\[Rule]", 
         RowBox[{"{", 
          RowBox[{
           RowBox[{"ColorData", "[", "\"\<Rainbow\>\"", "]"}], "[", 
           RowBox[{"4", "/", 
            RowBox[{"Length", "[", "sampleset", "]"}]}], "]"}], "}"}]}]}], 
       "]"}], ",", 
      RowBox[{"{", 
       RowBox[{"k", ",", "10"}], "}"}]}], "]"}], "]"}]}], ";"}]], "Input",
 CellChangeTimes->{{3.5582455401798134`*^9, 3.5582455512558327`*^9}, 
   3.558247883377448*^9}],

Cell[BoxData[
 RowBox[{
  RowBox[{"pic45", "=", 
   RowBox[{"Show", "[", 
    RowBox[{"Table", "[", 
     RowBox[{
      RowBox[{"Plot", "[", 
       RowBox[{
        RowBox[{
         RowBox[{"news", "[", 
          RowBox[{"[", 
           RowBox[{"1", ",", "2", ",", "k", ",", "5"}], "]"}], "]"}], "[", 
         "t", "]"}], ",", 
        RowBox[{"{", 
         RowBox[{"t", ",", "5", ",", "9"}], "}"}], ",", 
        RowBox[{"PlotRange", "->", "All"}], ",", 
        RowBox[{"Axes", "\[Rule]", "None"}], ",", 
        RowBox[{"PlotStyle", "\[Rule]", 
         RowBox[{"{", 
          RowBox[{
           RowBox[{"ColorData", "[", "\"\<Rainbow\>\"", "]"}], "[", 
           RowBox[{"5", "/", 
            RowBox[{"Length", "[", "sampleset", "]"}]}], "]"}], "}"}]}]}], 
       "]"}], ",", 
      RowBox[{"{", 
       RowBox[{"k", ",", "10"}], "}"}]}], "]"}], "]"}]}], ";"}]], "Input",
 CellChangeTimes->{{3.558245561832651*^9, 3.558245567308261*^9}, 
   3.5582478788534403`*^9}],

Cell[BoxData[
 RowBox[{
  RowBox[{"pic46", "=", 
   RowBox[{"Show", "[", 
    RowBox[{"Table", "[", 
     RowBox[{
      RowBox[{"Plot", "[", 
       RowBox[{
        RowBox[{
         RowBox[{"news", "[", 
          RowBox[{"[", 
           RowBox[{"1", ",", "2", ",", "k", ",", "6"}], "]"}], "]"}], "[", 
         "t", "]"}], ",", 
        RowBox[{"{", 
         RowBox[{"t", ",", "5", ",", "9"}], "}"}], ",", 
        RowBox[{"PlotRange", "->", "All"}], ",", 
        RowBox[{"Axes", "\[Rule]", "None"}], ",", 
        RowBox[{"PlotStyle", "\[Rule]", 
         RowBox[{"{", 
          RowBox[{
           RowBox[{"ColorData", "[", "\"\<Rainbow\>\"", "]"}], "[", 
           RowBox[{"6", "/", 
            RowBox[{"Length", "[", "sampleset", "]"}]}], "]"}], "}"}]}]}], 
       "]"}], ",", 
      RowBox[{"{", 
       RowBox[{"k", ",", "10"}], "}"}]}], "]"}], "]"}]}], ";"}]], "Input",
 CellChangeTimes->{{3.5582455738758726`*^9, 3.558245579445082*^9}, 
   3.5582478732218304`*^9}],

Cell[BoxData[
 RowBox[{
  RowBox[{"pic47", "=", 
   RowBox[{"Show", "[", 
    RowBox[{"Table", "[", 
     RowBox[{
      RowBox[{"Plot", "[", 
       RowBox[{
        RowBox[{
         RowBox[{"news", "[", 
          RowBox[{"[", 
           RowBox[{"1", ",", "2", ",", "k", ",", "7"}], "]"}], "]"}], "[", 
         "t", "]"}], ",", 
        RowBox[{"{", 
         RowBox[{"t", ",", "5", ",", "9"}], "}"}], ",", 
        RowBox[{"PlotRange", "->", "All"}], ",", 
        RowBox[{"Axes", "\[Rule]", "None"}], ",", 
        RowBox[{"PlotStyle", "\[Rule]", 
         RowBox[{"{", 
          RowBox[{
           RowBox[{"ColorData", "[", "\"\<Rainbow\>\"", "]"}], "[", 
           RowBox[{"7", "/", 
            RowBox[{"Length", "[", "sampleset", "]"}]}], "]"}], "}"}]}]}], 
       "]"}], ",", 
      RowBox[{"{", 
       RowBox[{"k", ",", "10"}], "}"}]}], "]"}], "]"}]}], ";"}]], "Input",
 CellChangeTimes->{{3.5582455841094904`*^9, 3.558245590817502*^9}, 
   3.5582478687758226`*^9}],

Cell[CellGroupData[{

Cell[BoxData[
 RowBox[{"fig22", "=", 
  RowBox[{"Show", "[", 
   RowBox[{
   "pic1", ",", "pic2", ",", "pic3", ",", "pic41", ",", "pic42", ",", "pic43",
     ",", "pic44", ",", "pic45", ",", "pic46", ",", "pic47"}], 
   "]"}]}]], "Input",
 CellChangeTimes->{{3.5582458750809307`*^9, 3.55824590548567*^9}, {
  3.559363351499989*^9, 3.559363353465602*^9}}],

Cell[BoxData[
 GraphicsBox[{{{}, {}, 
    {RGBColor[0.24882857142857143`, 0.264202, 0.7825611428571428], 
     LineBox[CompressedData["
1:eJwV2Hk8VF8UAHCEbJXyhuQNHvHGMpZflrTopGixVCKJhJIQKkJIFIpIoURK
i2QvtIiSKEvZspTs2YUWtCD8jr/m8/1c5tx77r3nvTOUvbupAxcHB4c7JwfH
/KfGMV8eDg4CHlTH73tdQ0My55+bGzkJmHuWVRaKJmI8tM5xETBdyvA2Ro8/
OerIy0NAsUXug45qGnKnbSqFBAgof+ogL4yWiWy1MxEkgJUyntJZRUO05N6p
KCECjpQOOzxCH9+4S0lkCQF/Q5QSzNFq5zdFihMEBEnbPs9+T8Pt5cVyVgwC
EiyrBC6ghdPXFSWKEvDhY+QVe/T3Ks3vUuIEyD8/tFYCbWOTe95uBQH/eZ6y
nnxHQ813Fel7Ejif+NnsZnT2MtYueUkCHhft601ASyYnDzlKEXBCeu3b0+hI
TepsmjQBWU1xDXboo3tX5CnLEtB1qNaTjW4bumbotpKAqYZsHgbayE+k96Ec
AU3FIsUzlTQo3RJirGLh+kays+rRCaphWZ4KBHTTgp1FaIHXPAZPFQn4oaqo
lYn2NT3b8UeJAMVs0dwE9NeeWS8dNgErjVp3haP3nfRb4qdCgG/eWcIPXcn7
98ELVQLkPslPHkWvvu4Js2oE3B3tnz2ATlX42bzhPwJUi5tWmqGXF7oeD1pF
AN9yXudt6AtGX/lLNQhwLQqv3oD+2374LrcWATf8vUy00Y7uPWsMtAkwkmgb
VkV/5LBtOL+aAFvO+mQFtEF0m0ulDgEcEz4+K9FPZS25BddifgPHHaTR8k+a
Eo3WEWCseegoE33NwFTz0noC2Emj4RJo3uaa6lpdAjiNcotXoL2cDA8vBQIO
VjYKzY/3TZXPmm4kYCTZ241Em0VsjovVI0D76MteSfQb5mvVj5sI6MiscJNB
azxcXyGmj/mZKBSk0clQYGtpQEBK3fMCZTRRrzWZsIWAfzW9vqvQwQfzrrRt
xfO6yMZwLXpiQlVRcjsBXw5tUdqMPhiaWXLAkIB7FR/ETdD1YgpWd4wIoDNU
RS3Remn3x7uNCbgSECPlgJapurXy8E4CEou19gSiSX2ZdyW7CGgzS228jBYr
uu8utZuAfju3i3fRQo8yC5rNCUjT67pZiV6ooGaraUHAhc2BfzrQXHfzeKL3
EnBGYn/IL/SfmIKdhlZ4/qlsHXk8b2NCur8fWBMwKSRtA+iRkNc3uG0ICJ6p
ybVCd3tX9L+0JeBQmsDQVXSV1Ud/tcMEqBnyuS3H+1HWaCkT6UjAx4Djk2vR
r43by4eOELBKxSHLFv10Q++yey4EbNolcjELfUd2LJVxHP/+UMaC+fuZmHjS
5MQJAvKo3c+D0NcYk+M1HpiPKNXLD9ERCzk2XPAi4EDgt5uL8f57DS9qmvLD
+I+spVvQxw5d8bU4TYCPSEjZEqwfLu2E9OMAAtwXloYaoG1rJVxcgwgY6Flp
+gxtmKfA2RWK6wOemfu1NEj76bPfXiGAIRfY//QDDRITFfVUDAEibOXKGbSo
q5FPQCwB20/l5OvX0yB4YHepdhwBmRu3FDajf+vZWaYnEqC/7YaOYCMN7wVO
h0Q9wPs9XHLizkcaulJMhZtSCRBdYPlnDD2hx7qxIp0ADdsBK/1PWC/8Gh7d
zyRgnZZfyQj62LBCW2EOAb8sDk7of8b4VR//GywkYDhIwplqo8E+Uq0L6ggQ
0qvp9+mmwVuB1yX0AwHrN/Ga96Ej3rb+el9PgDdf+RXTHhqezIQKWjQR8IYo
91TtpYHPrV3LtYWAITnH+rE+rF8m4ZHxvQQsnWoNSRqiYXJJ75qxvzj+siot
8icNJoVj9upTBGwLDrIXHqPh7mHOi8emCXi6/UFDDHr7S8nWbzMEWL691Z44
jvvpbOk3zMWA6Cdcoc9+0QBvawp7hRigf3Br8+IpGkJ9n6/7JM2AvjOdc3oL
WNAiV3FIVIYBUqLLlrWhVT98jDCXZQD/OPvDSW4WNNMTbQ1yDLC7OGqWwcMC
hSaV03WKDJB/QzhL8rGgSjX5ZaUGAwTLtpxfuYgFIn2XdF9sZUB3v5t7thgL
xryTPUS3M6CElzJ1Wc6CeoGC1GOGDDjwT/AXS5wFl9X6lsmZMGBbsp5vygoW
LPZfOxC5mwFHzqucSmeygE9kMOqADQMab7VzfJRlwSxs/MLlyYCRxXv+5Kux
YDBx/Ny2JAb8Pd1w8ZYRC7pNrW5F3GbAyr42j1PGLGjlK82vvcMA7pwH42Ym
LKjxjB41T2ZA59Le54t2siDPSN3CPo0BaRrp1qG7WRDwz03RL48B23tnmmP2
sYBh/bUus5wBJuKm8ZJOLNCT+MIU/sEA3QU/GcPnWWDhf2EyfosoBFT9Ejau
Z4FllofsxZuisM4/oV9XTgG6kgfuPBkVhe3XZQeP+SmAzBmG/b3NYuDUu1r8
ZbcCDElVeb27KgYH153hqjRShMTLZZ/39omBENmktaVIEQR6fQPS1y4H2ZMO
iz+tU4KZmWfemhHL4eCE5uaeu0qQMZWde65nOQywlz67wakMBuVDa3V0xMHZ
w11o1S5lcNiXJc4KE4dR2SUmR68oA9Qp6rR0ikNp6anqwWplSBJSz3qrtgJ4
3PojiDllKFD6ae95YQXoKlxOSGGz4fWKX4fDO1ZArckPnpvmbDCuC3r1WUUC
Ngc1Gp3zYkPskQrLkRAJaA3JFhG/xgbb8ritqz9JAI9WUPO2R2yQICIY3s0S
UK5d2JCO/mgb2P3kswQ0dvckC+awwWjqiP+qNgmQUbWrrEJrs9c8UvkiAZ98
MpjGeWxYHNMmJjcsAXwxp/kMnrLhhQ01sHROAkICysLFX7DBO4PxeCcHCcUi
C5xOov/7yx8UxUnCE+3EB3Xo1CtjKxZxk/A543h28Es2xLwpNeHjJyFJ+3xf
dxEbnBUPP51dRsLEFRVhn9dskPPed249QcJSSwX+cnRXqclOfwYJObzn1Bkl
bNizX/vrpBgJnhUFwg/RGy/zSf4iSRgNExD6XMqG5b/TQ4blSejmChfiLWOD
jWLKAX0WCUFXleOM0ck2d3SSFEjo/K6gEotWLY8bNVUmAYqfBEmWs8HgerB5
gToJYSpxJXQFGyKqzqgSq0jgs7ma54iu5/Djd9Mggez4npOCtnE6/pLSxvn4
r/lEVbLh5BobubB1JLTtuFsu9I4NBW6Wc93rSUg35KT10Rz3zD6v20DCiHVh
rD86QtAw8sdGXH/OqxuD6OQ27V8WW0jY4Rdk9eQ9G74Kr6rN2UpCZZmaej9a
TV8lTXA7CTM92qKiVWwozFq5/5URCSb57xZ7oOsDlr6VN8X9qHR7SVVjPvKE
kgJ3k6CevHWpIdpmYOGpFjMSHt33POmBHtoxq3zJgoQfkhbur9Ec1HDsL2sS
xDNylU1rMB/m/W47bEhYb/KM1xMdEfZla9oBEg4tFBiLRYuNffpnbU+CiMnS
mQa0SumbQ28cSdjPHhkwqGWD559XupJOJHAGpeywQxcoFS73cSbBcsmtSl+0
fmxOlZIrCT5uLybS0eEVmSkhbiS48kmlvEbX/XsQ2OmOdtdy/oS2drilEXOC
hH6taUWOOjbcjY9fPOpBQoRtLy2CHqyOHTQ4SULs0KS2HFqF63LJbS8Srj21
tNJCe2pdTJzyJoHOpKIN0AXOoV5mp0joyHZvM0dzJAXtzPbF/N+zW3MIfXGh
D7f9aRJejqeqB6C/2rwtTQ4gQbR9lVAYevvTZecGzpBQ4rJDPAadvshWTzGI
hOavIpaJaAGHLE7XsyQcux//Phnt/GKq+OE5Eu70/z2WiX4nsjVwLJiE4Mlt
2/LQii5XN2iGkqCqcN/sOTq8pHvW+zwJhcUyMUXz8cXVigoukLBBsJW7dD7+
8dOnZ8JIaNzdn1Y2H7/i3Tq4SEJUn/XZyvn40sv/nY0gIVzQ4tL7+fjeDoVv
I/F8Co9WV83Hr8n15YsiIRG0N1bPx5fnWGN4mYSePuPB+fGw08aTkVdIKDfc
Vjr//4ONCfl10STYv9xYP//9W5UHvUVi8XyG7GCUo1PPaWrvuYr5+REeMT8/
vtazv69fI+HAFqHVr9BH/qt70hqH+fw4LFaArghjnpSMJ8FgaKPyYzTri7OG
XQIJxDv5k1noC6vzx+/dIGHdm9yx+/Pxo3jy+hMxvzKzyTfn4w+YnlC4RcKc
GhUROx9f97b60SQSKnQ0UsPn418b/ZF9mwTDCzsmz8zHH13z6OcdEm47Xjzj
OR9/8wV3jXu4/zIca4+gz4/LfHt+nwQvy1+7jNH9249l/UshYdY5JUsXbXD3
5dENqbgfGj91VdG8u/YOv0knod0vm2sx+nDq/fSFmSRc/m6s+Q/Pa9ncmNP2
LBJa13+5OYQOzY4crH1IQpHl+qUl6H6e1gfLckgQk1pFZqEN9rMczXNJuJjt
tT8OzStU2tfymITtEhvPOaFDnP529z0n4Wn+XhtudG+x/l1WIQnnrP6THML7
t3l5jJ3LCxJOPFjEqEZzl7O7fhSRoKMomxqNDl55sH26FOvZkQ2HCXSv36NE
3bckBHTd6BrD+7+5YcYqqIwE5pes6Do099nrLbyVJOx1NroVhj7XWf1paQ0J
tgpD5mNYb9wkZZLda0nYMzKlXo7eu9/rWHUdCVPuibI30CqtkvxhDSRkrubc
CuiWj+5rOD6TcNLQ4/oZrGdvGW94bVpIiIxaudIY/chseUNhKwkrYraXiaND
6otdvDtI+G3haPII66NazdKb33pIOGrGc7we663EosNORn14XpcE5F1H8xoV
aKb3430P27nIBt1aaV/jMIT1Sfvkwn6s16Fv8+bavpEg/7tj+TDW+/YX5vbv
JzEf3RsqK9/ieZhOU1GYxvp8vuhSEDp3zexU6D8SHF7vd12NvpCfEqM3R8KR
JEeve2/YoPH4z5vn3Ezo+BxR4IbPn/CMeDp1CRMWtayVaSnG52lC+0iwHBOs
YqRZPIVssB903tMmzwQv/6OSdwuwnmr9fbWKxQTrHDsdXfSX+mUx3YpMGJnL
aPd4jvVHcKsOqDGhW8e/u/EZGzr9c0Om1zBB1314zPUxntcD5yVP7GSC4Mhk
+79MnG8WcaFyFxPsfeviA9Bt03d+Su9mQnyU4+m5DDaoX3/xptacCT+cVr2Y
Tcf81P10ZlsxYfXNshXjqfg81LN+NujABNHfHMfyktnwaaX6zgN+TOhS/SUR
c4MN5DXhpCR/JtS+OLGTG2278Mdo52kmNHw1ee+ZgPVpKPuibSATNg24xu6O
Z8O/bOVyuxBcT+QuL744NkjrsHQPRTHBf5wvbEc01iNjKWWne0yoNB87uvsC
G7KLZn3TkpnQW+Z4Jes8G8ZVOyqH7jNhQCh8lhftv+ymo3MqrveVeN6zEDZc
+rTinksWE3x3GJwXPseGPDvRFW7PmBBe1Pw16TTGP7mIz+M9EyRKFoppnWBD
Vc34wZoqJhTwJ/g5HWfDDbrllUINE8qYEoKJx9iw5nOKd1cdE3jXbMyYdWOD
zzoYMP7IBDels2PPXdgwweVRxvrChOlVsw/5HNgwEtUc3PGbCRu+zJxZaIH5
TrvHuV1GEh5/ceOOWo33X65N75KsJDzUO/7tljYbHt4hgutXSkJu8E7ZbC02
nI0P4bWiJSGvp9/1nQbWvzBHwaPKkvAidu2FKTV8nziixLikJQmc/yo6Vyvg
+xidx6rfLgm6ScqRKuL4/pNcsmOfhyT4xynt5PyjDNFuciMfSiSBP7Zk9XSG
MtyS0HsnJC4Fjr49OaUmyqAaNfAv0EkKysXEiodGlMCvz+B4frEUJMk78ap6
K4F8kNhNgl8a5nZMz3TOKkKwd1Yqh7o0GA2ZVU2GKQIckDY3sZaGkpBG9ehl
iqCb/ikjP1gavv3re9+TrgAJ/S73gh9JQ8L0+8rXmxRgREBGL7hVGrg0elOO
DbIgKJq8eHsBBeELjGqDE1ngITjhKalKQenPnU2RZizo9d3cWYx+KsWfdRX7
AbOvsdsOqlGQWeJB3jJlgValpmSqOoV9nl3JI+wfpkK9y9U1KKjbma7Yjv1H
INe0uL4OBU8E1ria6rPg0iTnK5dNFCh75b/I1mJB6sAS/ucWFOxYt4ytIsGC
5x3/Nu7dS0E/tYPPFvufd01Dvn/QW7TOeUZjfzRcWjqiuY+CVfI5c3+xn1K5
7V2Xa00Bu0i/q4rA/mVvZ1ymHQVv021KoxazoKgyW/62CwWCFk8/B3GxoCHD
ePP5MxSI3ma4MkZoSBctWqARSEEjt1mj9TANgUEqpV3oP2qKPclfaVC2WKK3
5iwFBQmGf7SwHw3m+rBhNJiCwAaZP/b9NGhamq3dHU6BdKPsppYuGuJ4rf6T
ukpBYre3vz72127H3/98jx7/3pR9p4mGzW1rc3yuUWCQpBM6i/35jxxSrT4O
55/0SraggYat+zvYIQk4vilUTAf7/ck8O4XhJAqKRedq53+fsLI7Iv0snYKz
sqfG+UtpKGoPMt2bQUGa6y2V4BIaZPbdCJ5E10ZP/Z59TcOgac3g2iwK5vj/
qPwupsFzs0ZO8UMKer7t1xkuouESzaH37jEFHenVd78X0FA8GnewvYiC55kh
UnZ5NMg651wNeEVBUlNT/Ugu9sv978qliilwzLcUPoU27pxRsn9Ngc+WRIWY
HBpa6g5O9JdScKfGqb76IQ3jeaohPyooWB0vPGidSYO8b3nKggYKznS1+365
T8N+R+r6M3TW2NK3J9CxZn5hLo0UyPQ9e8aN5lJVPdrQREHCyYdXFZNp6Oi5
pn6vmQL+lBLVgLs0XDM+/EKvg4JPlZvyNyfRwEvx1AcNYfzNPJPG8TSsX3yg
VPMrBY9vC3NOXMf1T+c/HkJXNh/ITEB3Nx2N2zVCgdaelSNDcZjP8EZr6jsF
Lz4WCV6+RoPXxL2B4gkKDnpwP5iKoSHry0yz5y8Kot4M1Kaje2ss3rF+U5D+
0SfeCm2aJph1+Q8FQ09nF72KpkHFxuOE7RQFdP4yn8grNDgYVh8kpilwtmu/
o4dOXE2bV6BFigRc/l6mQUCkVVttBvdPYLDFAb2RQ1OhFx2krR/ERPuMXlpx
fZaChssHypqiaHjYMihoNEcB48mi9Evo/nK9mTn0VT155a3o/wEttQQy
      "]]}}, {{{{}, {}, 
      {Hue[0.67, 0.6, 0.6], Opacity[0.], 
       LineBox[{{5., 11.903818953323904`}, {6., 15.963224893917962`}, {7., 
        17.96888260254597}, {8., 15.273927392739274`}, {9., 
        12.001885902876003`}}]}}, 
     {RGBColor[0.24882857142857143`, 0.264202, 0.7825611428571428], PointSize[
      0.015], PointBox[{{5., 11.903818953323904`}, {6., 
       15.963224893917962`}, {7., 17.96888260254597}, {8., 
       15.273927392739274`}, {9., 12.001885902876003`}}]}, 
     {RGBColor[0.24882857142857143`, 0.264202, 0.7825611428571428], 
      LineBox[{{5, 10.455445544554456`}, {5, 13.233380480905234`}}], 
      LineBox[{{4.94, 10.455445544554456`}, {5.06, 10.455445544554456`}}]}, 
     {RGBColor[0.24882857142857143`, 0.264202, 0.7825611428571428], 
      LineBox[{{6, 15.943422913719944`}, {6, 15.983026874115984`}}], 
      LineBox[{{5.94, 15.943422913719944`}, {6.06, 15.943422913719944`}}]}, 
     {RGBColor[0.24882857142857143`, 0.264202, 0.7825611428571428], 
      LineBox[{{7, 16.11881188118812}, {7, 21.623762376237625`}}], 
      LineBox[{{6.94, 16.11881188118812}, {7.06, 16.11881188118812}}]}, 
     {RGBColor[0.24882857142857143`, 0.264202, 0.7825611428571428], 
      LineBox[{{8, 14.336633663366337`}, {8, 16.186704384724187`}}], 
      LineBox[{{7.94, 14.336633663366337`}, {8.06, 14.336633663366337`}}]}, 
     {RGBColor[0.24882857142857143`, 0.264202, 0.7825611428571428], 
      LineBox[{{9, 9.171145685997171}, {9, 13.923620933521924`}}], 
      LineBox[{{8.94, 9.171145685997171}, {9.06, 9.171145685997171}}]}, 
     {RGBColor[0.24882857142857143`, 0.264202, 0.7825611428571428], 
      LineBox[{{4.94, 13.233380480905234`}, {5.06, 13.233380480905234`}}]}, 
     {RGBColor[0.24882857142857143`, 0.264202, 0.7825611428571428], 
      LineBox[{{5.94, 15.983026874115984`}, {6.06, 15.983026874115984`}}]}, 
     {RGBColor[0.24882857142857143`, 0.264202, 0.7825611428571428], 
      LineBox[{{6.94, 21.623762376237625`}, {7.06, 21.623762376237625`}}]}, 
     {RGBColor[0.24882857142857143`, 0.264202, 0.7825611428571428], 
      LineBox[{{7.94, 16.186704384724187`}, {8.06, 16.186704384724187`}}]}, 
     {RGBColor[0.24882857142857143`, 0.264202, 0.7825611428571428], 
      LineBox[{{8.94, 13.923620933521924`}, {9.06, 
       13.923620933521924`}}]}}, {{{}, {}, 
      {Hue[0.67, 0.6, 0.6], Opacity[0.], 
       LineBox[{{5., 25.536048606450247`}, {6., 51.672612949945254`}, {7., 
        59.10134586174009}, {8., 58.856429639572816`}, {9., 
        47.14637276720007}}]}}, 
     {RGBColor[0.2888631428571429, 0.5431845714285714, 0.7666072857142857], 
      PointSize[0.015], 
      PointBox[{{5., 25.536048606450247`}, {6., 51.672612949945254`}, {7., 
       59.10134586174009}, {8., 58.856429639572816`}, {9., 
       47.14637276720007}}]}, 
     {RGBColor[0.2888631428571429, 0.5431845714285714, 0.7666072857142857], 
      LineBox[{{5, 21.618566533611222`}, {5, 29.771450775371793`}}], 
      LineBox[{{4.94, 21.618566533611222`}, {5.06, 21.618566533611222`}}]}, 
     {RGBColor[0.2888631428571429, 0.5431845714285714, 0.7666072857142857], 
      LineBox[{{6, 46.564696739552794`}, {6, 56.78052916033771}}], 
      LineBox[{{5.94, 46.564696739552794`}, {6.06, 46.564696739552794`}}]}, 
     {RGBColor[0.2888631428571429, 0.5431845714285714, 0.7666072857142857], 
      LineBox[{{7, 56.82645095199407}, {7, 63.00116570701898}}], 
      LineBox[{{6.94, 56.82645095199407}, {7.06, 56.82645095199407}}]}, 
     {RGBColor[0.2888631428571429, 0.5431845714285714, 0.7666072857142857], 
      LineBox[{{8, 52.262531350453926`}, {8, 67.75583736620864}}], 
      LineBox[{{7.94, 52.262531350453926`}, {8.06, 52.262531350453926`}}]}, 
     {RGBColor[0.2888631428571429, 0.5431845714285714, 0.7666072857142857], 
      LineBox[{{9, 39.76827157441097}, {9, 52.34377759723057}}], 
      LineBox[{{8.94, 39.76827157441097}, {9.06, 39.76827157441097}}]}, 
     {RGBColor[0.2888631428571429, 0.5431845714285714, 0.7666072857142857], 
      LineBox[{{4.94, 29.771450775371793`}, {5.06, 29.771450775371793`}}]}, 
     {RGBColor[0.2888631428571429, 0.5431845714285714, 0.7666072857142857], 
      LineBox[{{5.94, 56.78052916033771}, {6.06, 56.78052916033771}}]}, 
     {RGBColor[0.2888631428571429, 0.5431845714285714, 0.7666072857142857], 
      LineBox[{{6.94, 63.00116570701898}, {7.06, 63.00116570701898}}]}, 
     {RGBColor[0.2888631428571429, 0.5431845714285714, 0.7666072857142857], 
      LineBox[{{7.94, 67.75583736620864}, {8.06, 67.75583736620864}}]}, 
     {RGBColor[0.2888631428571429, 0.5431845714285714, 0.7666072857142857], 
      LineBox[{{8.94, 52.34377759723057}, {9.06, 
       52.34377759723057}}]}}, {{{}, {}, 
      {Hue[0.67, 0.6, 0.6], Opacity[0.], 
       LineBox[{{5., 27.581766381766382`}, {6., 25.574358974358972`}, {7., 
        31.170370370370367`}, {8., 32.872934472934475`}, {9., 
        42.14700854700855}}]}}, 
     {RGBColor[0.41993314285714284`, 0.6952647142857142, 0.555374], PointSize[
      0.015], PointBox[{{5., 27.581766381766382`}, {6., 
       25.574358974358972`}, {7., 31.170370370370367`}, {8., 
       32.872934472934475`}, {9., 42.14700854700855}}]}, 
     {RGBColor[0.41993314285714284`, 0.6952647142857142, 0.555374], 
      LineBox[{{5, 21.17948717948718}, {5, 39.9008547008547}}], 
      LineBox[{{4.94, 21.17948717948718}, {5.06, 21.17948717948718}}]}, 
     {RGBColor[0.41993314285714284`, 0.6952647142857142, 0.555374], 
      LineBox[{{6, 25.162393162393162`}, {6, 25.986324786324786`}}], 
      LineBox[{{5.94, 25.162393162393162`}, {6.06, 25.162393162393162`}}]}, 
     {RGBColor[0.41993314285714284`, 0.6952647142857142, 0.555374], 
      LineBox[{{7, 28.553846153846155`}, {7, 34.34871794871795}}], 
      LineBox[{{6.94, 28.553846153846155`}, {7.06, 28.553846153846155`}}]}, 
     {RGBColor[0.41993314285714284`, 0.6952647142857142, 0.555374], 
      LineBox[{{8, 26.926495726495727`}, {8, 38.53333333333333}}], 
      LineBox[{{7.94, 26.926495726495727`}, {8.06, 26.926495726495727`}}]}, 
     {RGBColor[0.41993314285714284`, 0.6952647142857142, 0.555374], 
      LineBox[{{9, 40.}, {9, 45.87692307692308}}], 
      LineBox[{{8.94, 40.}, {9.06, 40.}}]}, 
     {RGBColor[0.41993314285714284`, 0.6952647142857142, 0.555374], 
      LineBox[{{4.94, 39.9008547008547}, {5.06, 39.9008547008547}}]}, 
     {RGBColor[0.41993314285714284`, 0.6952647142857142, 0.555374], 
      LineBox[{{5.94, 25.986324786324786`}, {6.06, 25.986324786324786`}}]}, 
     {RGBColor[0.41993314285714284`, 0.6952647142857142, 0.555374], 
      LineBox[{{6.94, 34.34871794871795}, {7.06, 34.34871794871795}}]}, 
     {RGBColor[0.41993314285714284`, 0.6952647142857142, 0.555374], 
      LineBox[{{7.94, 38.53333333333333}, {8.06, 38.53333333333333}}]}, 
     {RGBColor[0.41993314285714284`, 0.6952647142857142, 0.555374], 
      LineBox[{{8.94, 45.87692307692308}, {9.06, 
       45.87692307692308}}]}}, {{{}, {}, 
      {Hue[0.67, 0.6, 0.6], Opacity[0.], 
       LineBox[{{5., 1.28020770920711}, {6., 1.5937687237866989`}, {7., 
        1.88935490313561}, {8., 1.8214499700419413`}, {9., 
        1.543838625923707}}]}}, 
     {RGBColor[0.6215634285714287, 0.743557, 0.3500992857142857], PointSize[
      0.015], PointBox[{{5., 1.28020770920711}, {6., 1.5937687237866989`}, {
       7., 1.88935490313561}, {8., 1.8214499700419413`}, {9., 
       1.543838625923707}}]}, 
     {RGBColor[0.6215634285714287, 0.743557, 0.3500992857142857], 
      LineBox[{{5, 1.0185739964050329`}, {5, 1.414020371479928}}], 
      LineBox[{{4.94, 1.0185739964050329`}, {5.06, 1.0185739964050329`}}]}, 
     {RGBColor[0.6215634285714287, 0.743557, 0.3500992857142857], 
      LineBox[{{6, 1.5877771120431396`}, {6, 1.5997603355302576`}}], 
      LineBox[{{5.94, 1.5877771120431396`}, {6.06, 1.5877771120431396`}}]}, 
     {RGBColor[0.6215634285714287, 0.743557, 0.3500992857142857], 
      LineBox[{{7, 1.761533852606351}, {7, 2.0131815458358298`}}], 
      LineBox[{{6.94, 1.761533852606351}, {7.06, 1.761533852606351}}]}, 
     {RGBColor[0.6215634285714287, 0.743557, 0.3500992857142857], 
      LineBox[{{8, 1.5997603355302576`}, {8, 2.0071899340922705`}}], 
      LineBox[{{7.94, 1.5997603355302576`}, {8.06, 1.5997603355302576`}}]}, 
     {RGBColor[0.6215634285714287, 0.743557, 0.3500992857142857], 
      LineBox[{{9, 1.2822049131216298`}, {9, 1.6836428999400839`}}], 
      LineBox[{{8.94, 1.2822049131216298`}, {9.06, 1.2822049131216298`}}]}, 
     {RGBColor[0.6215634285714287, 0.743557, 0.3500992857142857], 
      LineBox[{{4.94, 1.414020371479928}, {5.06, 1.414020371479928}}]}, 
     {RGBColor[0.6215634285714287, 0.743557, 0.3500992857142857], 
      LineBox[{{5.94, 1.5997603355302576`}, {6.06, 1.5997603355302576`}}]}, 
     {RGBColor[0.6215634285714287, 0.743557, 0.3500992857142857], 
      LineBox[{{6.94, 2.0131815458358298`}, {7.06, 2.0131815458358298`}}]}, 
     {RGBColor[0.6215634285714287, 0.743557, 0.3500992857142857], 
      LineBox[{{7.94, 2.0071899340922705`}, {8.06, 2.0071899340922705`}}]}, 
     {RGBColor[0.6215634285714287, 0.743557, 0.3500992857142857], 
      LineBox[{{8.94, 1.6836428999400839`}, {9.06, 
       1.6836428999400839`}}]}}, {{{}, {}, 
      {Hue[0.67, 0.6, 0.6], Opacity[0.], 
       LineBox[{{5., 0.6416264148222911}, {6., 0.8164515896474659}, {7., 
        1.092206762309855}, {8., 0.8506956960565207}, {9., 
        0.8543003388364213}}]}}, 
     {RGBColor[0.8241045714285714, 0.6995635714285714, 0.25042971428571426`], 
      PointSize[0.015], 
      PointBox[{{5., 0.6416264148222911}, {6., 0.8164515896474659}, {7., 
       1.092206762309855}, {8., 0.8506956960565207}, {9., 
       0.8543003388364213}}]}, 
     {RGBColor[0.8241045714285714, 0.6995635714285714, 0.25042971428571426`], 
      LineBox[{{5, 0.5046499891860716}, {5, 0.7569749837791074}}], 
      LineBox[{{4.94, 0.5046499891860716}, {5.06, 0.5046499891860716}}]}, 
     {RGBColor[0.8241045714285714, 0.6995635714285714, 0.25042971428571426`], 
      LineBox[{{6, 0.7713935548987095}, {6, 0.8615096243962223}}], 
      LineBox[{{5.94, 0.7713935548987095}, {6.06, 0.7713935548987095}}]}, 
     {RGBColor[0.8241045714285714, 0.6995635714285714, 0.25042971428571426`], 
      LineBox[{{7, 1.0020906928123423`}, {7, 1.1390671184485617`}}], 
      LineBox[{{6.94, 1.0020906928123423`}, {7.06, 1.0020906928123423`}}]}, 
     {RGBColor[0.8241045714285714, 0.6995635714285714, 0.25042971428571426`], 
      LineBox[{{8, 0.7497656982193064}, {8, 1.0092999783721432`}}], 
      LineBox[{{7.94, 0.7497656982193064}, {8.06, 0.7497656982193064}}]}, 
     {RGBColor[0.8241045714285714, 0.6995635714285714, 0.25042971428571426`], 
      LineBox[{{9, 0.782207483238411}, {9, 0.8939514094153269}}], 
      LineBox[{{8.94, 0.782207483238411}, {9.06, 0.782207483238411}}]}, 
     {RGBColor[0.8241045714285714, 0.6995635714285714, 0.25042971428571426`], 
      LineBox[{{4.94, 0.7569749837791074}, {5.06, 0.7569749837791074}}]}, 
     {RGBColor[0.8241045714285714, 0.6995635714285714, 0.25042971428571426`], 
      LineBox[{{5.94, 0.8615096243962223}, {6.06, 0.8615096243962223}}]}, 
     {RGBColor[0.8241045714285714, 0.6995635714285714, 0.25042971428571426`], 
      LineBox[{{6.94, 1.1390671184485617`}, {7.06, 1.1390671184485617`}}]}, 
     {RGBColor[0.8241045714285714, 0.6995635714285714, 0.25042971428571426`], 
      LineBox[{{7.94, 1.0092999783721432`}, {8.06, 1.0092999783721432`}}]}, 
     {RGBColor[0.8241045714285714, 0.6995635714285714, 0.25042971428571426`], 
      LineBox[{{8.94, 0.8939514094153269}, {9.06, 
       0.8939514094153269}}]}}, {{{}, {}, 
      {Hue[0.67, 0.6, 0.6], Opacity[0.], 
       LineBox[{{5., 3.7622656174098896`}, {6., 4.670649956280967}, {7., 
        5.484309725055863}, {8., 5.0106868745749535`}, {9., 
        4.726513164286408}}]}}, 
     {RGBColor[0.9023275714285715, 0.49078171428571427`, 0.199022], PointSize[
      0.015], PointBox[{{5., 3.7622656174098896`}, {6., 4.670649956280967}, {
       7., 5.484309725055863}, {8., 5.0106868745749535`}, {9., 
       4.726513164286408}}]}, 
     {RGBColor[0.9023275714285715, 0.49078171428571427`, 0.199022], 
      LineBox[{{5, 2.9437481783736517`}, {5, 5.136986301369863}}], 
      LineBox[{{4.94, 2.9437481783736517`}, {5.06, 2.9437481783736517`}}]}, 
     {RGBColor[0.9023275714285715, 0.49078171428571427`, 0.199022], 
      LineBox[{{6, 4.648790440104925}, {6, 4.692509472457009}}], 
      LineBox[{{5.94, 4.648790440104925}, {6.06, 4.648790440104925}}]}, 
     {RGBColor[0.9023275714285715, 0.49078171428571427`, 0.199022], 
      LineBox[{{7, 4.758088020985135}, {7, 5.858350335179248}}], 
      LineBox[{{6.94, 4.758088020985135}, {7.06, 4.758088020985135}}]}, 
     {RGBColor[0.9023275714285715, 0.49078171428571427`, 0.199022], 
      LineBox[{{8, 3.6213931798309527`}, {8, 6.120664529291751}}], 
      LineBox[{{7.94, 3.6213931798309527`}, {8.06, 3.6213931798309527`}}]}, 
     {RGBColor[0.9023275714285715, 0.49078171428571427`, 0.199022], 
      LineBox[{{9, 4.2188866219761}, {9, 5.435733022442436}}], 
      LineBox[{{8.94, 4.2188866219761}, {9.06, 4.2188866219761}}]}, 
     {RGBColor[0.9023275714285715, 0.49078171428571427`, 0.199022], 
      LineBox[{{4.94, 5.136986301369863}, {5.06, 5.136986301369863}}]}, 
     {RGBColor[0.9023275714285715, 0.49078171428571427`, 0.199022], 
      LineBox[{{5.94, 4.692509472457009}, {6.06, 4.692509472457009}}]}, 
     {RGBColor[0.9023275714285715, 0.49078171428571427`, 0.199022], 
      LineBox[{{6.94, 5.858350335179248}, {7.06, 5.858350335179248}}]}, 
     {RGBColor[0.9023275714285715, 0.49078171428571427`, 0.199022], 
      LineBox[{{7.94, 6.120664529291751}, {8.06, 6.120664529291751}}]}, 
     {RGBColor[0.9023275714285715, 0.49078171428571427`, 0.199022], 
      LineBox[{{8.94, 5.435733022442436}, {9.06, 
       5.435733022442436}}]}}, {{{}, {}, 
      {Hue[0.67, 0.6, 0.6], Opacity[0.], 
       LineBox[{{5., 2.05859375}, {6., 2.0107421875}, {7., 
        2.3235677083333335`}, {8., 2.5078125}, {9., 3.0651041666666665`}}]}}, 
     {RGBColor[0.857359, 0.131106, 0.132128], PointSize[0.015], 
      PointBox[{{5., 2.05859375}, {6., 2.0107421875}, {7., 
       2.3235677083333335`}, {8., 2.5078125}, {9., 3.0651041666666665`}}]}, 
     {RGBColor[0.857359, 0.131106, 0.132128], 
      LineBox[{{5, 1.6640625}, {5, 2.748046875}}], 
      LineBox[{{4.94, 1.6640625}, {5.06, 1.6640625}}]}, 
     {RGBColor[0.857359, 0.131106, 0.132128], 
      LineBox[{{6, 2.00390625}, {6, 2.017578125}}], 
      LineBox[{{5.94, 2.00390625}, {6.06, 2.00390625}}]}, 
     {RGBColor[0.857359, 0.131106, 0.132128], 
      LineBox[{{7, 2.083984375}, {7, 2.55859375}}], 
      LineBox[{{6.94, 2.083984375}, {7.06, 2.083984375}}]}, 
     {RGBColor[0.857359, 0.131106, 0.132128], 
      LineBox[{{8, 2.2734375}, {8, 2.6796875}}], 
      LineBox[{{7.94, 2.2734375}, {8.06, 2.2734375}}]}, 
     {RGBColor[0.857359, 0.131106, 0.132128], 
      LineBox[{{9, 3.044921875}, {9, 3.078125}}], 
      LineBox[{{8.94, 3.044921875}, {9.06, 3.044921875}}]}, 
     {RGBColor[0.857359, 0.131106, 0.132128], 
      LineBox[{{4.94, 2.748046875}, {5.06, 2.748046875}}]}, 
     {RGBColor[0.857359, 0.131106, 0.132128], 
      LineBox[{{5.94, 2.017578125}, {6.06, 2.017578125}}]}, 
     {RGBColor[0.857359, 0.131106, 0.132128], 
      LineBox[{{6.94, 2.55859375}, {7.06, 2.55859375}}]}, 
     {RGBColor[0.857359, 0.131106, 0.132128], 
      LineBox[{{7.94, 2.6796875}, {8.06, 2.6796875}}]}, 
     {RGBColor[0.857359, 0.131106, 0.132128], 
      LineBox[{{8.94, 3.078125}, {9.06, 3.078125}}]}}}, {{{}, {}, 
     {RGBColor[0.24882857142857143`, 0.264202, 0.7825611428571428], 
      LineBox[CompressedData["
1:eJwV1nk4VV0bBnCUMms45rP3cZBzjgw7bxGJO0UjL0qUiowloQglJUNEAxnS
IAm9hlKfVNJIqQiJjFFJJRlSFIn6lr/O9buuc+2917OetZ6b6+pn5yEiJCQk
KywkNPk733+fqJAQC90bl/mU1fKQLTySvkSYhV7r2+cS63lgJQUYRIqwsHO1
ZOyWJh6Gbvh4TRNlwTt3NHGgg4ei31sqpSRYMLp+/nV3Hw9MzNJjSiwWaKQ2
mEvwMfe8lNw/fBaGythPis35UKs+r+Fpw4J/ktypNQV8sC3UqsptWUiT0W/J
K+RD4X6OH2ctC1Vm6ZhaxIfUtculLfYscGNEUq+V8DGSVGqz2okFhxOJJd0V
fFQ7Ne1nPFmYV60o3vCWj6Be6caxUBZMVq9pvjFTgOcSYdEn/mNhmn5iwhZf
Ad5dspvRmMvC2LsjGt/8BRg2559VzmehYtCs71CAAHRow7Wcyyxc7y/knA8R
wL9X0H7nfyzUOcmuK4sQQL66Sf/zHRZKJU6VFacK4HqMeYc6FhynhRzefE+A
X7IfjL+PsnDpoT7FmaaF2R+Pm95dIYd/SkzkG6K18PncUOTKDDnUJz+KfPpH
C+YqndSMQTnEqDNWdm5z4bA/9tfp5fKQtT/Qs/zJXGy4EqAeny6PmqsOzAeO
Nt5ld2fe6JfHbY/GXwG+2lA7KOeatUwBeYUbAuMeaKOHUx1UlaKATEr1ob2Y
Ds4lPGl1/KiAUKPEXxlWOpD4sO9A/iJFGCfVLBM+pYOJiVvBC44q4nDOhDnd
poOCscKiyC5FDNj7P0zn6sLyac8iIyMlWKVVzcvx1IXHxitK/CNKqPna1z+W
owvUaRm1vVVCfJ1QsG+PLjKk5l2pYJTh7GM6LsnTQ+ncb66BscroaKtskd2m
hzLlH55xb5TxdqbY+/s5erCqO/SgVVcFJdMV1/xs10Pytmcb+qJVMBRUn98p
wcDl6akVC5tV8HC2tFWhOgPFn/nRvZpsDAfmBykYM4ifHjLVNYyNiHc9Bl/+
ZfBlS8Wj7ANs7ErsMjewYbDq5qzI7oNsXOP1aEQQS3hcEd4ZQZx521vJlkFc
+fs/wTFsVCm/HrOwY3AkzOrXsUQ2Bk/vUzy1jkHMkNrA7Rw2HBP+ZiluYBD5
tqZ5Zi0buuEP6pO2MvCl1bL9XrAROfaM1UbsuDnIv6aODdPyU7SqKwPd17T4
kQY2blQLHSkgbmvyMxZqZcOhLejGAzcGTO3M9IEuNgYWZ9l0eDDouGvv+vwX
G8V24Vf6tjN49jtPV/CbfC/fPW+uN4Mi4z9jh8fZ8O0T2u5NHFtyKcn8Lxsr
X3bpdxPPLx55fHsqBT2qor9jB1lfwWleriwFc/VLXQ92MjA809EXNYfCU5ZH
/7pdDFw/e69v16SgdXGVajzxUYPRB//wKWyS0JcrI+6sn5X0XotC73D8Mu3d
pN6SK4zAUCj/OevmX+K3+4uifxtTeFWTVXkmkNTLOYbebUMhv+5h64Vg8r1X
WLGVthTU5nye8YK4/XfmN9W1FC581pg2QTwv7e7jF/YUqqM3azmGMHhd981b
x4lCbZr5esm9DPTMN9367EGhVDWN47GPQbPGPBvnUApiRTapH/czYKfOyMjY
T2FY92OlWBjpl+mD/W/DKJz7lPFwLvGXnsJ4l3AKmdqcEX/i8ULtp1ujKfxQ
9YoeJVY14pu6n6BwXF5nxvgBBu75049lJ1BQL3+9XeUggzyV7tcfEinsMpeO
NibW/5Oz1yOZwo3uE3+DiS0eqd/wPE1hQ/0CkUFibyuO9vYsCh1JLN6rcAaF
9//sy8um8Eb6v6NfiYf03lT25FBI/qlYJHGIwf5Z6V7euRTOG+ubgPh4s3LW
jisUMs5sWpVLfH2rvLLvLQo8zUxDnwgGo/U/thWWUHCU6TweSWyyrPHWwG0K
Rn83ZZ8hfqKZbO93l8IJ7gXxZ8QtvTMT/csojO3ZU8qJJOvfIy0W8Jw8v9Ln
fDlxde2QW201BXnW023NxGd5bQ8EtRTO1rZ29RIbt14KfldHwe71xd7ZUQxC
TNBt1UTh/XIVUxfiFSmaS/OaKYT2JcTtJlYYkMqY2kre15J7OIr4Zkbr+juv
KZh8Vz/2H/GwSMATficFKenTL3qIHzttUIt6T8H21ZKUX8RJxWYH3nZRsLoV
Ii4eTertKWWQ+olCqrHEhCaxf2VOzpQ+CtmUjLQzMdSOCjv3U2jN27vUh1g2
dPfm0gEKlKYnby9xobaZ3K5vFKZuWDSSSNx3oiXqzU8K4Sf41x8Q3/18/53R
KAW/yH7bKuL4JTkmKb8oPFukmf6KWGto1/DqcQof3HwWfiYeW+1o898EhXux
BrHfiCuzTS+L/KWg094fOUa8bb2k+21hGhMh6QckDzNYePXbA9YUGgHBdmGz
iaeLtaj4T6VxWcaXp0J86XZ2g+Z0Gim77MIExEGz4vUixGg4fW/mM8QWO3bF
d4jTmBm0+KAB8Qe26dJkKRr7Brna5sTFezQyvkrTMD+3OWI5cWStxO9VsjT4
N75HrCG2431bf2kGjRspD3RsidXCm4uEZ9HYk3Yxwp74e8s9mc2zaQwr7Du0
gbhsXrZ3CYvGXV8Nrc3ECXFxT2bL03AcObjfhdily1/NT4HGOqkdIW7EjInD
gSpFGovEHlOexH+TF7fNUaZx2mK7zzbi2n51g0MqNEZoI3dv4vOWEifb2TTe
D8wU9SH2zRjsN6RpfJStt95JvHi0aWUSh0Z8u8MSX2Ip23s5A6o0tlw91D7p
9rws4VVqNHrf66j6ET+Z025+XJ3GoRPLZ0z6aiYrql6DRr1D7/XJ/6dRVhXy
mjQ2dUxITDridPQ0Jx6NrDI3ucn3+cjdX57BpzHnknDDDmL7xJ+xXQIa7tp3
l05+r6m0XhVvLo3OH8Fek+vhH/GS9NGmoZKtZDq53lmiF9Zc0yH71xL9dLIe
v8Nbjg3r0qidnzll6+R+jc94sZChsXyjzffJetaGrJwRNo9G+JfgpI3EJcOH
bMv0aYwfHv+0nviif+lJ0fk0jF6W99kR79k2V+64Aemn4Usyq4i3fHBbX29I
I3rmcS0L4hUu507JG9F4uXXlqBkx21FaOWMR2T/1F7nziae9snDqMiH91OIa
r0v89d8D53imNMotN3P4xOXLv9LXSFr70qTopEx8+RHPZXgJjYJFWSKT/Zpi
5pK5cCkNw3eaTpP9vM3wpXqZBY1rvpfp36TfZXjX+fWraJK3ivqaiEcv9m6X
X0PD1VFMqYa4k9Yo2GhFY8P/9v8oJy6WT9Hp+pfGrWq7+1eInaYF6w+vo2G1
9ubRg8TLIq4GLFxPY+p2IcMAYt0/3cX7HWgkNB1L8CQW+eloKLqRhpaZqO0a
4tyPxibyzjT2DnpNZRGf3BoQttGFRp9v7RxR4tCOgvvnt5J62qb/+EHuF+tG
9hKeOw2Pp9MuNE3eR4//WCzcTkNJQ4JKJl6SXf7vxgCy3vymjL/k/vPWm6+b
Fkjj5JwEoT7i5NIcqaY9NH5Xas9sIf5UR8ZbCI249qtLrhIfnbBeujKM2Nqs
YwNx0/rXBgtjaNxMSe7JIPfx3841ckGxNHqaVi6OIebvvD90/QgNn1A3M1/i
0MjMa3pHafw0cbdeRKx6zUuLl0hD7NlE8ksyD7zFhyn5szSqdS5eHSDzJCnZ
Y3ztOdI/LZ5v6ojvcprbEtNpPOTOLC0iljUoPSV9gUZi283gPcTFruEzRXNo
WMvmiY+QefXnjpTocCGN1mKjgC9k/p30ndP3spzs586UG4lkvlp2pjdrPaYx
2ND5xoN4bK38o8gK8jyZmotGxG5G088seEbqc1d07G0oyR9Te5afriH11cx9
zyNuPH05y6WFRkfM90PZZJ4rVvzj9LWfRpRBrppNEJk/hpctV3ylcT4r1V2B
ODxfQz9zkMauatvFb/Yw6DkhJ752iIaBTHGRN3HpxpGbN0fJfoXV5R0gecNp
sHTWgSkcVG7JLzxJ8sh5FfMqKSUONFqsFnn7kvP9P6mz1socFL0Ke8knNl7e
vCNBhQO12E6xbpKHmnf7SLNoDvo/fN/oSjyjKtVGRZ0DBT3RuHU+5L4I6W0S
6HDQUD1HhEfylWdjcpflEg6+elpUR5K8Nn+Hc3GsOQem6ae3GhCLCGtFVy3l
4AwrLeWzO4MM7Qea1pYc3Dpl3rqauCWyZ7v9ag78c+VqpEn+W6VvOuhmz4Hw
nW/rDrqQvHOiezx8OwepHX4Oik4k30ndbuvw5kBxiCd5ayOD90fiSox9OOj4
eXClPXFylE7gsC8HNZtyPRJIPh3dG9DrFciBc8E0JWFHcr7d/7ZaH+TA99wG
+2qSZ+2NFW6xUzgwUHDyE7cm/fbRclfJQw4WJb9NVjRjMBDtPf9PGQelQRfS
M01JPtQ8PrL0EQf/nh001iJe4dUY9qKCgwB/8X+MFzOQ73GL+1TFwYmiXAX7
RQyu9YVnsRo5iGkcvRRkSO6/odJG/x4OviTeDt+mx0DzkEI6S1wVjg+PGk6l
GQi1WlgVE5vHmrYFUgxamcCJtRKqKBDZO+sjm5ynd3WbkyRV4fPJfuljFTKv
zOLoWTKquGFlkxOmxOD+n/EM2dmqGLlj7dzOIuvb//6iBKWK/1QK1q6UZBAV
fCVXaJ4q6peWZN/r1wOcVe2tN6li88emY/uO6ME0v7mgJEoV0hV3InZQejjz
aUdW1DVVGB3bm3k9TRd9EmrmUa9VYb1eKEhsui4OnWTHX5jCxYre2ffYu3UQ
IDkcSOtxsdbIIGvnI23kdsuK33bg4uviUyl6ctpoKLBaFnOQC4svWZHWW+fC
aes21Vv5XFCfrfXrU7Sgue/ppSkNXGg8n6UlVS/AZi9u2i3ir7bb5qTVCpC8
LvTIjldcJJr/06L+XAARPT2fhkYuQlpEvYwfC/CmK3VeVgsXFYo5i91vCpBq
5XnX/A0Xc9XN/ArOCDCNK1p/qIeLgJq8H1JuAiyWcX604AsXZle1LBKdBQj8
XVLcQ9zEs3GT2yTA+0afU7Z9XFgah8pQ9gLcj3u1ifuVC2ff7/O1lgsQNJzV
/XCYiwVeO7xM5gpwpXOiJfAHF2qWF3/d4wnwodahiv+Ti9MqVp5mGgLY5Ule
SRjh4pvPr5dLKAF0twTsdhnjon88ZrqFrAAeq2vcWL+5qOwyiqiQFODcQp79
M+LnlvYdFmICSMx+bchMcCG97JGhpbAAS4QWCD4Q3zRLWvhkgo+Q/uPKaX+4
sNv3lG05xsfVts+Sa/5ykZpNf6z4ycenp+YTf4kX+DmctBji4//obiCw
       "]]}}, {{}, {}, 
     {RGBColor[0.2888631428571429, 0.5431845714285714, 0.7666072857142857], 
      LineBox[CompressedData["
1:eJwV13c8Vf8fB3ASWaVs7jmXq4gyK7LiRcMN535LURpmKFQaqKgImaGUlCih
QUZKKVpGmvhRyUiJMhKKjES/T3/dx/PxOO/P/XzOZ70Ox223ncc0Pj4+MX4+
vn+/S/wOCfLxScPhbEqWcbQRsvhH0yz4pVEv2LC4+JQRpJP2GYRNk0Z7Rs4m
nQtGGCr29RISlMadpjxPlQIjFE04PRcXlcZWnoStwFsj6EYuP6EgLY23ft9q
8pWNsTBdXGaxujSC3hrnZdw1hsqr9Hmea6ShtdGjJbvDBC9FD0ckXJWGiSt/
2ZSbGcYlOo1/jkmjVHBej8s6QOpLvFkZVwbvl1dHqXhaoPvCUNjqizJ4ImUZ
cjbcEpasdnr2oAwc34Tc8glfjg3BUePnrGThLHluWk7cCjjm7ZsbmyYL8xFJ
6avHVuJTVldG8XdZiFdNtI5tXgWVozJumSvksFh7/hk7Yyv0KL0KeHFGDh3S
Qt2ek1a4kPi0aeMXOQj1RR/7VciFaOehIzkm8ti3KK31sedqTE7eDdSPI45a
8tF4ujVyf+cXhXXI46T6vAdPM6yxqrrHxMhIAeoCc6+b6djAY1Oegnq0AiI6
2+6EXrUB6hYYNX9UwJkNBq0OtC0uiuvlVekq4n3b6ePpR21xf+EPt/1Rish/
lqQR8cEWTxR/eca0KWLmfmMLNS0GKcyGrJcfFTGk90DWUJvBrpB77eLtioi5
WGmxWoeB4tfDWxI6FLHQ40TKDj0Ge28K2Z3uVkTBOSPry/oM5nHll6X/VMTt
zNPVQ8sYRPqbSBUJsTCHJRMox2PA1IU+atJmYd7JIaltvgzye3tFDHRZcP/e
oeC8k8FswfXrT+mxwBZ7tslxF4N6I7Ue6yUsHPLLPWHjx8Ah84VkmRELLerp
99T2M3AKkPJMX8FCY4iWYUkQAz8qW9x9EwumdlXm3BgGp7c/c+yLYGEk3WNU
KZuBxJWwaL1IFnJH3RtaiWM6zO4FRLFAN8jOOHeFQahTsTx/LGnf4a2/xDUy
/vWXG2USWRBZ5rB3OIeBFYLtzc+zENLmO5xeyOC3nO7aU/ksrOPKRwSUMvC3
/xbSWMCCpt3B/ewyBoOnrhRSN1lw/e39oIq4ayY9++otFiRvmGyRfMjgjYBo
bWkJC/Xmi2szHzPIG+iw/VLOglJYyNmrVQxcqs9yDRtZ8LZ5qLC4lgFLOk4m
8D0LtYIe/hXE71xCPhc3sZBV1rZoXR0D29/bgxe3spCiH9bg9z8GS7WMC7Xb
WYjol8/LamAwK6lVTvUbeT82Za/7GxmUOXG65vxlYayrfP7MTwwCc2Vur+Gj
8PcQmqKJF42JhCbwU5Aw3dYv2M7g2smfijOnU0hyaFv+hzipsoInLELBcO3W
tPYOBt4LPO9MSVIwOxwtn9DFQH4kJ+KbGoWYolsX/fvJfC244rxSnYLqaPKr
LuIspwyjixoUKt3eLHccYKBTffa7nSaF1sCCOcaDDFalhNvf1yP9kZ2rNfSD
vF9jJ9VoUwpeMp37l/9icH+X49/PyyhI2f1dk0PMl7m+ydScwuD70gOzRxjE
idmcGLSgIBDvndtMnNW69NcGKwpKUi0XPcfI+joyp0rNjkKYf9+7LROkv7fE
L4asI/WtNwNKiJ26ZhxsXk+h5Kazu9QfBj3/TWnGb6Cg4vt0bjUxH+fb6V9b
KPRn/LFUm2KgXVG5rdKLwvMCiZkVfDzEzjgw3e0whQvHG30DBXnodaqqyDpC
YaP+EoMSYus7kmFdRylYjQp6jhGLeuTx7zxG4Zjh+vEAIR5iyj9PBUZSKLK+
Meg7g4fow8z4iZMU7ENqF5mK8ND95nxJ3SkKY/UOvvuIuZrdgVKnKbyxCp2Z
QyzccmwkJZnCBEssUkaUhyjDkqHMVAp2wgKOX4gjh1T672VTCKgQjt4uzsNX
a7+8P1coeOSkrkwmXnX5ga/5NQpnyv96VxALrd34rTKHQqBo5CBrJg/H8090
1xZQiD91ubuK+Ktgy1XJmxReptV+7ydetVXdy76IuH3bFrlZpF684kvzbQrv
zkoFeBJH7Bj7/OUehR0Op9ImiTsfr7ysXkpBvHzOIEeChxXySa4+ZRRGdibe
WEk8vVrr0+BDCs6ije6xxOHz3D9MVFBoGDj3WmI2qQ8qvGBWRZ4fnbtXh3hF
w+Tm0KcUOq1WhPKIpx9LaRZ6TqHNMuljDHHYx9eNc2oonDMPSv9DvIutkrW7
lkLNt6G3CnN42Lg1wO91Hfm/H2lOBsTaLWyR6AYKNyMG3XcSN7/bbczXROFK
6HGLBuIqmUohp2YyXybBgt+IC9fLN5S2UEjdE8SaJknGW//YJ7CNguKtaWba
xLo1c9L6OyhsMlnocoSYNdNzh+0XCu3H3O8mEgvZ3tfP+Upht+gR18vELc/d
ajx6KNw2eZpfQfxU+O75il4yf7IL7BqIC63EvDh9FNYltXI/Ex+vuvW3tZ+C
/9tzulPEe6YLvzIeJPvtZTNHTIqHLcu3pKT8oLD86TtPOWKrY4XbRn5SOPDh
2l8V4kVPpuutH6bQreHbp0VM8zlO3vxFQa7SRMuQWNg877nEKIW4ykXlFsQf
yuzdXo6T8WwS6LEjfjZxXVtjgsJDZamgTcRFxlO/j/+hEFRwx9WVOO2gXXXn
JAV5JZE0L+KokitJln8pKESpau0k3jf62/kSH43pAvMl9xI7GfynOcVPY+s1
ddsA4tX+mWObBWjkJq5sOUi85PZo5b3pNPa8SXkUTKw0ZHNSToiGQdyy8SPE
oosubfWfQeNoHS8qhHjYb1ijQZhG3b0u31DijwXcEV1RGgUuc6/+84v+C+Xx
YjQyPlBL//m21o/4PnEamqsHqH/1F31XbraeReNNafHGf+3H5J6bf02ChhIv
tjeI2L/3+5DgHBqn5GPrDxC7aFg+dpekUbS4brY/sfX25LgnUjQES/yz/Yj1
r/ZuVJKhMethcqIPsfJXM9XDsjTsnXj1Hv/6r5r0o1mOhtPNu97OxL/cux4Y
KtDIr/3uuJH402WTmGRFGi/+J3ZpDfHL9gSHYRYNwzrNZVziO8qdKnY0jeAO
Hz1z4gxnw4ECNg1qXmewPnFcelzpTGUa6TmFSguJAz98ivTh0Die0KegTOxG
6a9/rkLD8VuRjzTx0vMf+sJVaTTusJGdIOvLrdvboVWNRvvU5cLvxHEGY48W
q9PoMRW8/pG4vV4y6fMCGiKWa24/IRbnXPpjpElDY41v9U1ig91anie1aGw+
M26YQRwrxiUhkIbAupql//bHHce3l8/q0QiXXF3lQ/zpqpv4wCJSfzb15kZi
/RWHP6bp0xg4rH1Vl/hjcFHEhDGNn5lNwk1kP4q+NB+wM6UhuftTwhPiJQqv
N+YsozEiHB1wnTi6uGuhI8h49/C5BxIv7qfq76ykkRSWUypG7GSaYzLLikaD
wR7LAXJeRMUszfbg0rjwvlCjnviDmt0BaRsaN+olFJOJI50j2XvX0BgVPxoh
S1yUJx31fC2Z/0vmUr/I+dU6kfFDeR2NsjG3aQ3EeilllbX2NNI+rRI8QdxS
98NbazONqoniS+PkfNSx3HK324PGsieVVsXkfN2U2KMMLxrblT3Go4nD2wJi
zm6n4TNgMsuJuOnQya2rfGi0VvO7TScOu/VUIMuPtF+jXLyanOeN8/TWOAfR
UD1jPvcuuQ+o5NkXLwbTGF9y8kYEscuMwe8fD9Pghc8pWEfc25Mf6xJC4/Ts
SaV+cr/8ydesdo2gsXZc7jZFrGykbrYtgYZNE33fhdxX23JmnMhKpMFNPtCu
Rnyd1dXSeZKGztHDYX3kfls0lX3Q4zSN97c6l/6771ZWzC32PEeDKX+8LYzc
h96MkuaOTLJ/LPw6wgV4yH84deh6Fo11n2MfWxIP6bQ978mm4b3wtQIfcbBk
mpf3NbIfzihZHJzGQ3yjYqZPHulfZ6qHBz8Pt1xlFXfdJe9z6S1F1b8M/vjP
FN73ksZNVfcWy98MXtUMude8IuvD+ceunnEGqfObH2nU0Pit1u+dQGzcdCXw
Ux0NBdcbF5pIfjhgii7mHY3b/jG9nqMMhqfte6reToNvZ7CNxzCDvoT34W0j
ZD3RdXN+fid5q/vhJ6MxGpzNF35GEMdaZJueGacRYT8DCsQLhvYM2/yhUeK1
nGPWx2C7g9i2e/xsmKxT4A/tZdBJmS0/Lc6GV73n+m9fGbRez+S3VmEjtabV
eN1HBk9VWy3j57KR3iy69UMbg4IM6fD6eWw8YMVO8yI+di5CaPN8NhS8fzYe
+MBAPdpLzFeTjVq/nQXJLSRfbV8oE2/Axvmf6RqlJB/Omn9Lvd6ajagFZhLX
SN60yCr/b9M+NhZt6HgiR/Krt84S7ZT9bDzqzgs9/oDk7fvZ4u/82biivatu
mOTdr3VkuR9gw6V3BauO5OO4Sd7y1YfZsM4+siP0HsmvDi0GhpHkeatH/LW3
SXsiw7RsKhvXFzv0y+YyOLVLte9/5WzA7jPbJZlBOsvyhbiCEl427uTWupO8
mND1J2SHEpL2lw9zyPdK0JdVe0oeKyFMfsU2/++2UAuVS5MWUcYAbf4gJtcW
4YF51/j0lKHEogNWedoCzsr2vC3K4Jpe7IiVtYVZTmNuSbgyeAOrRVyf2eD8
V5/M8EJlKOiUGur62aBPVMUyvEUZGgs2VdyQtUHoKSr2kgAHWgONDjOfWGOf
2PB+tg4HKkGJll5u1rjWJSFybwMHFUIzLpULW6Mhl1kReZQD2tT11YzC1djs
ul35bg4HDxNfj6j9txpqh6qvCDRwEHtPMmDvMBdbvTgpd4kdQ3crffjJxen1
QdE+bzjg22FXbfWDi2k6Or4NbzlI3dcnSfdz0daRrJf5noPIA2ap1V1cJDOe
ZZZtHGguzD9CtXAhxBGsD+0h9ZemJquecLFslnOFfi8H2dv5z+o+5mL/RMnt
HuIcm2Dd1IdcfH7re3ZtHwciu6U8/Eq5eBjzZgtngLQf7/BOsZiLgOHMrsfD
HLSfyPmy+xoXee2T7/f/4sDGsjWu+QoXnTUbXqiPcJAR76W/MpsLu+tieYmj
HLQ2PIpRvMyFttO+vS6/OTC267GqSuXCw+a1u/QEB1kzNk3onOfiguF8+2fE
Kez4wvMp5HtZqmWp7iQHXfb+yn5nuLDg09foJM7ttmxpTuLiwPd4xZQpDp4+
EU5ZeYqLguZuMdu/HOxUfONQmMjF12rLyb/E9QuL5FgJXPwfdzcJZQ==
       "]]}}, {{}, {}, 
     {RGBColor[0.41993314285714284`, 0.6952647142857142, 0.555374], 
      LineBox[CompressedData["
1:eJwV13k8VN8bB3BJi7VkzD0zFEOWIksLudPyWEZUKCn7vhaFEIVSKClLJC1C
GyGFkhb181UhKkq2RIUsRdbSYvk9/prX+zV37pxz7nPO87kcF19zd34+Pj7J
WXx8M5+r/Q7N4eNjgNhL3ys/znLh+qzxy7qzGCCs+eOmMZqRHKAVyc8AqXr9
9uvJXBgt9vGcO4cBzctG3tkmcaHon8NLESEGdJn/r6MmgQsaJ/TjWAwGlHTr
x9+L5YJKuojkKmUGDBldKciO4ILcq/SlHtsYcNs12nXRXi7UCIVHJ2Qz4JfD
G+gx4MKfBV30yG8GqF+QdlOU44LE1/gNpUaSEO7e6neFnwu9aaORxhmScDP/
cpp5Jw16Ul8WLxySBH6GVd6nKhosw2L+XNjEBB/vquKdd2iwzg+QP3WZCcYp
do/iL9CwNnzv65p0JvBZXG3RRzNNPINFMpnwyiBF+c95Gt7129TEXWXC7d9Z
O93Qm1X1AhKzmaBjGTywLpUGOm/hs5RCJpjZPZQaP0uDdE6+S+YLJsQOrChK
SKTh8/WeK8UDTNCsOFyxI4YGY7teK/FBJtTkFL9dgC6S6Fuwd4gJvRvvU69O
0BB17Fv40lEmFKbwLHhoZacB6+TfTDjpPpZIH6fBT2pU3H82BaXHTeU1omiY
lTR1VJVFgexV59lGETTsMZ5eG8OmwKm9+4gw+j0f31CnFAVx+i/X1h6hIct3
lsOlJRTUGbU4WqI3mwjQQkspEI1IjNpzmIak+UIjPWoUfMzJX5UWRoPcEUmX
awYUPG9JiFxxkIYb1l5TPTwKFAK2K06E4PhWP76ouomCP3elp6vRan1O9cXG
FJjvmjDfjebuuGVQZUoBv6Fk9M1gGiyU9JUGrCiwlrCU1jxAw/Fav36tvTif
Ulc37wAaBHOfxYTuoyB+/9M2QJ+OYiqU+VLA6oiKZ6KTdErtjfdTMGQYea58
Pw0Z1+bV2gZT8Cw5Vncx+kFwemHEUQpUL3WLtvnR0Cfz6kB1Cv5+z2Dd8X00
3BK0KpifSoFQVzifG3rfaGef4Xmcz6G7HrrosYp/ds8uUtB3fWPTxF4a+Pap
6JdmULDkkujmA2hmaeyC2zkUVK8XjQjwoaHlBtO4P5eCtAgVGQt0WsLVY8tv
UVBAZf5cjea4PvqZdZuCi4xHRuPeNKgKfWvNuEtBrMBIzGG0npXxzTNPKAhO
CQ5N3UPDHL2GL7VPKfiab50Siq5ScZYSK6NA2Nm4xxFtMh0SH1tOAdl9ZNUy
tFXWzcDISgoMHh/f93Q3Db5j83SD3lIQCfMPjnrRsLI9+dDddxSMJ8uxWtFj
lTL3huspOFg1a6QcfeiSttK+Rgp0staZJqOP63mKerZSUD7YVaiFTkusaLH6
SsHZ5DkaMZ40fHO2li3qpmCisiDDH712Vb+HcC8FIzGCO2zR9Q3iY0++UTB8
bypKHS0kZS8mP4Tr3XKFavXA8fYPWoQNU/A22zGrAp315NilhhEKUgMMDhah
dZ1uKsf8pKBwedn3WHTIjVG9gb8UrFmlOmcjuuLA8ZOGExTwzX1zXxXNMGLV
ZUzi/yuK57PRd75tsDfnI9AZ+sBz3J2GbvXY4JI5BATjtal76B2PZG8dXUhg
aJWVD43OPHV35IM4gZxcHV9V9A87Q53VEgTaxQtLlqBjp70ruiUJmHxIZwmg
ywxKPm+RImDpKyf/zo0GMeZmpRvSBCaiHS0q0HY9H/dOLSZg2H6r5hF6/CT/
vwJZAvZhxaevo9VqTSSZigRyY5fbhKLDMj/b+ioRiKlOeeKPrvYPuFqlTCCw
5JSnF9qdcUE9VIVA6dSuhF3ooq8qB96rEnipsVXUFM1X8rR0hRqByizhdzx0
mnWX8WcNAhmiyzS00N+WByfqrCTwtyHrpRp67YRgU9IqnM8ZtVwldH26uhtP
i0BrwiVgo2X9ynPTtQlczM38JYHep7tzeHwtAQvPwVFRtFDXocO5XALlQTnP
+dH7mx1z+9cR+OVz4cekKw0fXhk0qm0gYNVdt+sPWu+/Zfz+GwlM19lNjqFz
isXU7gIBfunNHUPohbmj1j91CYTevzFnAB2S3hytrU/gSEKYZx/a6MTVtsc8
Aqcf1nZ3oAtCTwhOGRJ41usu8BlN/HzWgBGBr4vynNrQEW7bnY8Z4/NWuvXv
A7rXSivu+WYCRowDDc3obSZSD+duJfDwpeSPRvQDXb6vRiYEArTO8xrQslpf
F54yJRBvLPSxHn1iefW612YE5EZCCt+hfyy547VgOz5fmeEXb9G7JM6e3W5O
QKLsCGvGT+cdLEveQSDzmeatOrTihH1/gwUBARbj8Izjh/QI2YX1c2dVwox/
dSkZ2FgSKAy6/GnGDi0ifmlWBJbZOvjO3K/i9fCldmsCzaaRG2b+X628sVLW
lsD7jSyTmfGdu/941MWOgNbiFZfeo6dyM2Vu2BOQbKxRnpmfe0b0lh4HrC9r
/l9N6FfJe4KXORG4ea6Nf2Z9VseYXfN2JhAXtsfsIzotbHVtvguBrX+LW9vR
Av6sf4OuBPimX2V/Qfu4TymudCfw9GDp3S70e+tO80APrDfrM9M96HWmVYfv
exKQvWl16jv6ml5+7m8vArznMpaDaCHtpEZ6D95PasxlFL1fJZg/3JuAHqvz
9vhMvTB0bWbtIyBaZjhvFtZX7nzF4/q+BPbrNUrMRS+aFCqK9sP5yd53EkZ/
+fpeUCiAQHVm2mMmOqLE6+GiEAJ/roQFa6B780y+WhwksK13bow2elvmSvHU
QwR2DG9t2YCWOTnhJRVOgJrW3TCzn57aJJKlx3A+o5sk/NCKZkEGHpEEXHSU
VQ6i4/Vt/G5G4Xhz1KOOoR1Ul1apniAg9rjvTwp6crIkeM1pAl8Sj/38H3qo
5VpBUhyBxh1eQq/QHcUJfYPxOB6erU8zumqvp23uGQKurHxqBJ3Uxtwok0pA
yOST6DI8b6If8oeEnScgv0U0ThsdkvKjoOUC1rveW2tDtL1JhdzZNNx/UY4f
3dDKT4LmCl7FemcHnriBlrrgvNHjGoGsWxpB99FiQSYhz64TeDdbpLASPaqq
8C08m4DCB1eJ7+inae9fj9wi4NEVHbUGz1OLsFUpH0sIXHm0QLkFvclK5o3O
QwJNF39P/0DTq4XnpT4i8O0yW2kOnvcy/R0h258QUG7a5rpypl/YJtlVlON5
lxGUkoiO4A7LF7wmUNIgPWSL/SWAarMTrSWgndH57ADaY7QqZU8dgRvFUz1n
0FvyMucp1BOoTQ7hvEQzpbZ9v9BM4F/6Hlsu9ru8v7eLIjsJ5K1//lcN+2H7
1/qYD10EmPfkDU3RC9/+dtDsxuelOv1pLzowW0/4Uy+B27q+0/noDRa4S37g
+dlPDWpiP36XP8kY/o3fX8vNNML+LXBB7vumv9gvZLpafdDaUZv+S/9HQHHp
bY8zM/3e5szerVO4ft1rvVvR7vMUKrJns8BtnejKAMwLv522BjuIsSDxTN2L
QswXy7f6mxQvYIFNhCp/K9pe+5y8iDgLBsJXJAj40lAu+rn2oQQLFCtdL1mh
Tz8KUJZksaA5PPqwAOYZGcallhp5Fmz9XHrY258Gw8o+ro4OC77whX05EIj1
0+A0HkKjO0Q/ZKE/dTYVPeCyQOG/PHYTOoSvYtnaDSwQVuEFrg3C/aVzldLW
Z4Fp2bHYKbTYLZvR1SYsqNr20uw85rXGxJpcDWcWLBI6cZU/FPNghp6HnwsL
LP6Le8BF++Y/5BS44vV6PiQIPb86+7y6BwuafvUV96Lp2VHH1bxZcCIpdnc9
5sn0oHUuqkEsyF8QWHYf86a7TT5L+SQLOG2RKcXH8PzYptJxLJYFc++k35hE
MwxzcttOsWC3S7WYYSSuj+YNbnI8CwyKMvub0LKCl+2nkllQ3ujQPI15+GPJ
6Svv01kgqlUX4YT52VzSZ9nReyy47jl90f00DVC3XOfDJxaI1O7gRGJ+X9n3
t3vxFxYc+gz3W9Hy/DVnnTvw+qNjaasx789d7T3U28UC/ReDjj3oV6l52eN9
6MTfT7ZdxDzjqMqUHMPxLnfvXXkZ8/mPFaNm89ngtoj2XHMN86mIZv4LDTaM
dJmd0SrA9wPR+V5LV7Jhh1mcbj76vOgnuchVbLCIi9m1tJCGRLG486DFhi3W
Qnckimg4trAv8jGXDdkCIdLjd3F/MK7YFBqyQamC/KsrwTwpLT7/sh0bDg6G
2bz9Hw2PVIZdAmPY8MK/TUfwLQ0HuLMevzrJhqyUi1Kp6JVbxCUUTrGhceSw
q8I7fP57NJ81xLHBvllEUb+ehks5/vLayWyIq94dEtmA+URppPPPZTZkypx2
pT7gfpEfdTtylw1NeQ/aT+P71n/snx6x7Wz4ub7lTdE45tO6o/9rUZOCFQ5u
cTUcLpz1qrLuj5aC/l9nnm/bxQWnylSjtU1S8MiSL4iK5wL5lRv9XVEaLFZs
k7Ku4cKpeSECLuHSkL9d8bW/5DqI/PS6SfyNNIStNNEQcFkH2hfb+qMUFsPe
isnX9k/WQdNSzW2OoYvB+fzdtjKZ9TARJDo/oGYx7LgxuyI0cj2+x1ybtVlu
CZR+PNV45Pd60L1ebmYTsAREG9zeqezbAEn7FPrfli+BLoF7oZF9GyBdSq9a
hCUDLR9bZcxDNoJ6Qs9ExG4Z6Ig1vf2XHyD0q6H/gzIZSLMcPmtoAaB4lLrM
EJSFYXel7XbXAaKC82/yacpC7biOZf4vAHCU3WlqJwsPk+taFljowoZcXLko
WVBndOz8fFsXLnZ7X4sqkIWdkxapcyT1oF9ITi+qVRbWU9/SXobpwdEk6VOZ
szlgsvSkh9tnPQgQHgtcos4B0S3N2SwzfbjZs0DwoSUH/L4kiVx/oA/1eSYG
J45wICd6/tXXHAOwdfaSLcnlgIGL4LhbigEoHqrMml3PAeuWH/2G/Dyw9+Sc
L0Gb9UdXqgnw4KxF6Env9xxoGdh5mzmXB/zq6j71DRzgGspndgvyoL3znOa1
Zg4sWjBH/IQ4D86ZeJTqtXOgjH1QpFqWB3M5c94d7eNA3bmMRMuNPFgv5vhs
zTcOaO3uLQZdHgT+e3CvDz14P6ZzmT4POhp8Urf3c2Be8U7LCUMePI19b8cZ
5MCRuurLV0x5cGDsWk/ZGF7vte/UgD0P8r9MNgf+5MCAXIdSkyMPut5YViv/
wvu7VFSXOfPAPEc4P3GcAwvDveTPuvNAzSFgv9NfDsQcqpHm7uWB+5bXrox/
HEgqDu1b6suDtLVKO6vQefG3Hov580BIolVbY5IDPkrEryOQB7p8a5Z1oQ0G
mOavDvAgZCCefX6KA6ftl+jcD+HBnQ+9wlunOWAfulAh8xAPuiv1JqfRtca1
krFhPPg/oKRO4A==
       "]]}}, {{}, {}, 
     {RGBColor[0.6215634285714287, 0.743557, 0.3500992857142857], 
      LineBox[CompressedData["
1:eJwV13c8VW0cAHArsiX3nO6517iiiDKSivL8qFeoVCpJRmlRkSJEZLTQEBWp
jEiIXhnJSEUoIyqSFNk78x4z3uf9y+f7ude55zm/eTgOpy2O8vHw8PzLy8Pz
/18dV+8FPDwyMKvcxi7wGUeJvBOPDHll4EKmcssr33EkE+GmG8QnAwN/5FVe
XhxHYzmnjgsukIES60rTf4PGUeaM3UcxERlISJ0ueBA6jjSvbrrBlJGBbZ5K
NTYPxpFajBhjtYoM9PE5XvTJH0eKVTFKx3bKwIJY+2siE+OoUsT38q2nMiB3
P2fk0hkumpLs0BudlIGs8eNj0MBF5gWjDlrTMlCw7NfunO9c9PgYb6jrjAy8
kfNrUfnBRWav5Zr+/JWBA9o8nuK/uOjhif0+/XwMsPy5MqaqjYug9FNBhxgD
ZMVzrin+4aIr3nkbGhQYYPV2omWFAI0Wd940KDRhwO/2RUMxK2k06pnoRpgx
YKIgtoxeRaMvIvnJrlsZEHjpcNh2TRqFaXZKK5sz4Im/69SENo0kLuh339jN
gMSsJSxYR6OFi3tu2dsxIG227MQjIxrNgWErnzsD4OZsWogljX59tSRszzEg
WVfW+u0+GhUeO7U11wP//kPn0XErGvlcj8w5eZ4Bqa5T7dYHaDTZMBhc58cA
gQZUxjxIozGXaO2kYAY0pTw8fNiJRj0Px4JMYxmQ9+dKp5IPjdosDsRcj2OA
cbGxrfIFGjUtLHlVE8+AytjWFiVfGn1yDx/cm8iAN/N7F3Au0ihrm9Y+hxR8
fwKTn8SDaOQ367LCJ4sBx58SW/NCaMSw6atNK2dAaVKj3b77+LzSFv1DHxiQ
JFwhtj4an/dD3oLVFQx4+Pt6CfMBjaZXB+vlVTGgJtRp6/eHNPotqpJY+pkB
wQYPS0zjaJRWcNSzuYkBvDu+mM8l0ciI1SorNcwA0dnh5PQsGpW92vGPywgD
cg/ZJPtn08jMsuhU1SgDmCGLL1vk0Gj37QcF17gMCHHw/jb6kkZHhCz3884w
QHqoqFE5n0ZXxyrujC4g4EXTm2N739KoqjJbtJ5FQN/t6e4flTTa6bR09WpZ
AjZdrk4IrqJRvWC49W05AvyUCg3WVtOo2fB0ynYOAX+0zaRvfaLRUK7qlrJl
BAwp52trfaaRdGJMYK4WAQcJF2f0jUb7Llybur+FgFqxb4GXWmjEVtUsGjEh
wCW+vEbsNz5/fUOgqRkBNWqSInewHTWWi01tI+CVgPGW2FYaebWVyllZEKA7
09ST3E6jKBP+zYQtAZYPRgeuddPIhpu60MWOAFnFbEWeHhopPLaoLrUngL3i
sIkHdvJMvOU5BwKexGkcse+l0avn4FR3nIDeA6JtSv00+i7jdzP8LAFZJ81l
ff/Q6OE75d19bgSYeBcca8c+6FJNGp3Dv2ehmmAyhPOpnB0/4kmA6KYJruQw
zj/vgqydvgRMHO4XDh+h0ZLWye8S1wj4e/25/JFxGv28EffoWDABjOHNOXnY
cXomDkUhBOxIf2AowaWRyp3Ifucb2JQ3ysZet0V3riqcgKczwd/GaBrtT3db
GvqIgB/vTycZTuHPfZ2rK2NwPLo0lgdiE9uPe4rFEfA589T7d9hfBqwrbzwm
QJHPaq/BNM4PdSO3sKcEcI1+NKjP4N+b1Zf9nEzAz4jDm45hC1atKV+Uiq+X
dKg6Brv4pCorIo2AcytfbRSfpZHeM6mSuy8IyAnOuteCvcRHxPlbJj7fv+Wz
i/7SiDYTIMlsAgQ+mwRtws7smzgR9ZKACvmbownYaitapB8UYOcKH7Keo5HI
9PfCpkICgn1OfL6M3fPxyzF2EQHCbppHMrATncryH73F32f2jPDN43xJSXeI
KyWgWbw/+xH2tNdTsdYyAlTWWqNi7O8m8S85H3B+VC/704l9p+eOSEIFASyb
urwVPBNIXOVC5pMaAiKrjkqlYg9MnLPpqiUgcOmT9+XYFeWnBZd/wfnfphfb
gX3l+GHr5Dp8f1E3P7B4J9Bckhnfs0b8fOz0xi9i//TYnNb/gwByi2v7Pex8
YwNL9Z8E7AqznUnD9ujSSk1vJkBI/HbSN+w9L9X2/GnB+ZXoqteHrX1FeW5V
KwH2R/UmZ7GHlJkWGe0EMFe8GZXnm0CfuNKzwx0E7A1frKmJnVYqlqTVRcBo
/6UohB1yV3Dn2W4CBHvt1c2xHY/yTGf2EJCiP9J/ANt4zXTCWC8B43cvNzhi
Ky0Y367Tj+OV4jTkjv07sTs+Z5CA9PLdT0KwTW16rBYNEcBZIiVyFztzca+k
8zAB3+/v9ozBZlX2ln0YwfVL+A8mYV8K7PNVGsPn2z9x6jn24Pp+Hf9xAs6v
YNHZ2JYj/f1NXAKW7d0enI/9Jnng8doJXC8JQ8veYKscHNwfMUmAcvPhmmLs
2+QfqaEpAs7WigaVYk9/+lNuNoP7ySZTo3Lsw1eG/JJmCXjI5yf+Abtq4/Aa
vjkC3L+Jdv7/+Rru8IDtPAEewXs+lmHHpI0k5PGQENeZl/8eW+jIqDWDj4Sh
7Ed577BdWWOLzvCTcOjdobLX2I1fxj5UCZAQ/+t46ytso5DxiyqCJMg7kaJZ
2M8MubqXhLAbWzelYctMcQdbFpLQ5L/+eiK2bwadqC9CQmhWWMcD7K7jEwci
RUk49n7/9nDsHfKT0mNiJDwRFCq/iv3q2+RHcwkS/KtFLC5gc25O+adKkqBx
quHP6f/j+8/0WsFFJPSvaXnkgG2TPfPk9WJ8vUgnnX+wS0/O2jAZJETW17LX
YK9a+nfxOYKErNANTCVs3vC5AHUmCRFpfTvmcX6dMJ1fd40iofz1otB+7Doe
nuF2FnaE4M//8zPpNK/dAzkSJJsU36ViSy7nY0zIk1A2usoyAturma/KgkOC
OvsLnw+22XYBPRElElqGkxK3YGcJLBg5qkzCI6PX0erY7MIFye+WkdA7ujpV
CvvPCiHivCoJIoWi5DdcX+ELRUa7V5EQJdKlY4k980YkZZMmCT0n/Pl0sI94
ih6M1SLhSon4oBS2bpfYJ0sdEm6lVlAfcH3/KJFMLV1PwojZ/k41bMWLDIeE
zSRsaL+X8BH3myf7Hee6/yEhW3Jt1kNsFZ2CaPUtJHB35/Gfxl7Ve/BrjikJ
xoSo0//9S3932uYP5iQcWeq+czvub3uWb1o+aEWCn1Prn3jcPxt475VoWZNw
8MJqAyds65899h4HSOhw5a/XwD54+2bUvC0JZiMlP/Jx/3WeaRSWPkxC5fA+
iw+TNLpS4zqg60zCpKGh+Tvcz4VTS675uJDgXTVr7It9/RKh/PY0CfPnO2+s
ww5fX2hrepYEt0PUwnQ8D2IThGoOeJKQuZ8suIHnxyvPmBf+ASTMpV0OWjVK
o175Ko+KuyS4VJxpGR7A+4OwVcbCSBImYgRN7mO7jLX3GkfhfAvikTHEHi+b
sSmJxvGT7mi4iecfj4vapsJYEniPP2ct7cPzpDBE8nkKCVJlrtxVeL4aWZkm
335NArOqUbkBz+cFRvWtNUUkEC5bm05hf1A7xJJ4S8Kacj5+Puzt8143Q4pJ
GPfXfbYCz3urpGT3oHISGIa2p879otHpcSHDc59JkHbilR9pxPM2rKzRqhPn
F69rxqUvNOo7tF8hs4sEp/RepXm8T6xbPXBMtIcEsR/TAuexv9YvGn/dR0Kn
zGmRk7V4nrBsJZYOk/BAL3KjCd5HvJ6MGQ1Ok7CjqOBX90e8D+UrpAVILYEd
0eOVb/G+I9Lh7ZeqvwS2XeZkz6fR6O/fXM8115cAcqJUxS7R6Nn088yg9iWw
1+FyMLWHRsblvfrr1zMhlHFhc7wSjY5apzNVgplgayx3hW+GizbsVGsLDGGC
2RAPv9U0F8kYp6T+CmWC1mhlT/oUFxVrPdGPuMkEzqXOUetJLlIQfmQ7F8GE
oq0ZrHwuF/3MvR5fF8OEj/zDETeGuciCcUo1IJsJml3u7251cdEK0b6Rphwm
uA54ao13chEvr2O+bi4TGAa5KvuxMwYObx3IY0K+YU6GUgcXSbw/4LzvDROe
b1xnWNzKRR/Pbn2xsoIJio+frFuC93+oXbH+RwsTNibUauvWcZF273SXbCsT
hFPNL7z8ykVL+SrvHGpjQpSKq+VabEGdk8M9HUzYFlLzRu8LF1VFPns60csE
nWpbX5NaLrKyVycY40zQzn9q6V/FRa5/Vo7tWEjh/ekU83gpFzkIzcVFCFNw
Vi2Mf+Y9F+1W+GTeIEJBnUF35C1sXQuXVDtxCoKDDxXnl3DRbM7zQ87SFHQ+
6NBhFnPRNV+N2hA2BbdkZTZNFHFRrJhWeqkmBWRzxIONeVzEFl/oqKRNgfwS
YcPWV1wUJd6iGLSagh7zU1WXscMkbkSBLgUiR8Tvf87lokCp3qACfQpKF2gs
c3/JRcdk4q1fGFPQftSP7sziojYZL4aUCQUO6r3norDtGTtqXUwp0LMp7t+K
bUX8/Ud9GwUGA51FOZlcZLpkv9bTXRTE+MzI333BRersRQsf2VAwXZ6eE/Qv
FyWze4pnbCl4+f7MEmNsZdk3vtb2FIzP6AcKY8vJOY+RDhQgCeHTEc+5SErh
Y3P4cQoo11sVWelcdF0h7v6IIwX9f24G+mELczz37DxBwdew36Zm2HyKyhXi
zhRoaMeJdKZx0djSgJxrZylQvB99Zjm2q5KVa7cbBenNOu+mn3HRgJKGmvE5
fF4NZ5Ua7A7lX3H8XhTc7/1l6IN9cFn2AYfz+H62qdIW2L+WhRLvvClofL6u
TA372/L11/18KVjr+PH171ScrypSW375UaCQZ9tdiF2j0s27wZ8C07kmzWjs
D6p3PacCKYjfX7jcCjtfbcTB/RoFF/iI4tYULvLQ5y2oCqZgSHo0oBxbe+ui
xcqh+HyqO+yfY6ee0Cqpv0GB44nzHhexj3kbslbdoqBh8cZMJ2zFkF1uV8Io
0C5xkdyL/SDlzNK1ERSsWC2srYFtlRfgc+sOBZfcHKdksWU+3v7afZcC4zzF
LnHs2u/xahBJwY7Nq6fmkvHz7nkRFBVFgd+eu6tHsE0m3zUN36cgU3XzvQ5s
gYVfVps+oHC96is2Yr8l20LjH1KQoHju+yfsC8tH26ce4XwsG8wrxV63lm+D
RSwFrFVx5a+xx42l76TGUeARfZUvFzvDUnGA7zEFUltjT77APnVMe/OBBArK
L7bxp2OreBg9zEqkwNtrW1UKdsdli3HRJAoWnvte+hQ77q7DtiNPKdiZEzCS
hG375GxiYTIFWuc37fz/cyoncFYmFdcXD7M9Gfvb+/A9zs8oELeYS32GHV73
OK00DeeL02zyv9jmHZkCcs9xfeXKNGdji4wX23j8i+M7v2lrAXYZ/9fsTxkU
uAtcHSnGDlzcLrY8E8c75MfnSmyDpWNHLmZRUL9bf7Aee1qb/3VDNn6+Skmb
W7FfGi1maL6kYKCIbBzEPmux1PlaLgVtXdefzWCvclhd+vsVjrc932sRHJ++
M5tk1+dTkNXvLsHCTgrYfe52Aa4v89Y4dWz5eDdloyIKdj+Nvr4b+2dGkG/0
Gwo+K7Z2O2JHvY2oH31LwdJAmWv/54/U76zLCSUUsKd0HmRgVw2V/Jp5T8Gq
SJZUJfa1+a9r9pRRMKjcVt2FzSM/3inwEfczRT4VRZy/hasEDGwr8PMm9pYZ
YnsZyNzLqaTgp5DPCwfsYVsd42OfKDgwrH02GTvNeXNMUQ0F+c5FptXYjr57
aOIzjj9X8uwY9u+H7knlX/H/a06+2oTr62HapTn5egpGT1xrdMa2Krxj6fUN
95vCz+b3sWubsgVVGykwfxGoP479juIeC2nG9Yj41+fjeo/avi+xsoWClIx3
Qf3YLv55rWKtFMwJ/fgri/sF1eVrc6udAsOt24OuYJ99IWhxpwfXm1VG71Hc
f0w6HG/V91Lwd2VGaRy2HFlZRfTj+nzu1vATu/LCrS33B3F+R3rHWuH+pWSy
ZGPMKAX71kw32GXgeHt7e7eMUeD0KNgrAbs2/WeuApcCNU/jvb3YvovjtRMm
cD9y8C3zwv3yW7OqSvIsjp+5RUwS7qdXz+kvzhRkwQHZFQ0GOVxkl/xo55gQ
C76vK4mOxNZpmr+hI8yCml22T0ewf8P7hbmiLFC0/xiTgvv5OrHtcwVSLOBl
j7FVcf/ve2zXW0qxQIh3tcjxAlyv9W+XCbFZoHtWvagO+97CpUdMZFlwo2fB
h02FXLTJpbu5Qp4FkR+v/lZ+jeOx3rWuRokFR2Ml9afx/NleG/CmcRUL1qad
MenA8+l5X5+wriYLvPwSms7i+SW1YM+ecC0WJFx4J8mP59uX9ct6zXRYcDas
1k4Fz0PLhArpwvUsUFKIz75Sjs/nsfhYzGYWyGttUIzA8/NN2IWM6X9YICvd
tXFDNd4XnnVOW25hwaTzS5Fu7LaW3FuSZvh8KxoLDGu46LipTZ7/DhaEvr4e
JYrnsyv7idhhaxZUJPyUG23gos+6EvveHGDBy8CEspffcX/d5RnPssX3o1ap
4duI+9FlU906exaQLlvNJJu46PzQoP0/R1mwsfhcoUkzru9i3azlrizYMhHv
tQjvG3ccP+wfuMyCJ3JNTrzjXCSZFBSsdZUFGrXzBkPYIe0GeR7XWDBdt/xV
M95vAuxylvCGsiA34e394gmcj3seNzDC8PXNCzVj8P60BS7sRdEsUH+w+PAT
fvx+T2ruCn+O46nNEzQlQ6Nze/v9G/5lwS3HASdZgkbD4UkZ7BcsuMd5K7GJ
pFG3uKzU0ywWENes70YwaVTHL1JT8IoFO+X50k3laJQ+1L6ts5gFDnp7CkRU
8L5eHmmyroEFV6H4b+cGGrFkrjM8v7Og3rTWYoMBjb4d9G/LaWTBYfNtzncQ
jbZNO15Y/ZMFaU3RXFMjGq1dqZexqpUFP4T6HCu20Egi4iep3M8C6rnUZc5u
GhXacboXzbNgD8T0rDxJI89njOydPGyoU+06UnSKRtqTwgG3eNkwjWqKdrrQ
KPn2KCUuwAZ1Cy8JnzM0inhfYr5QmA1V6dVaXZ40OrHi2Ms5aTYsQsUrycs0
WkKnXu5fxgb3zHyl3jga2a1Isv9HhQ3v9E8vaH5Mo0S7+PWxqmxwOSOnU59I
I43yyEELdTa07dK6WJGM99moS3vztdggOHG1qzYDP189O+XgDWxI3TlStf0d
jb74LSpdZsGGER2vMIkOGoUKeQk4+OL7dV968bfmBOqzKy1J9GPD0XV6dptX
4/fBl9JB3RfZcCul+mzqmgkkcjSd1zmQDfJ++5CvHn6fLW6b87zKhjU7znhv
3DyBgn23T924zYabwWFsVasJdHVM8U/eEzZ85jA0MgMmUFBLdcOiT2wYpccD
spsmkIucYuLpGjYIyU7p9zdPICtbD9fqWjbkx+4oVWrD779NcsLBX9lQejrY
NK5nAv34dlqPp5ENKwPLNfO4E0jz06JHf9rZ8PP5cuQmNYl+Fe51qJxiQxLb
LEDCZBKtjf41cElZFjyGkz5Kv51EDj0nLH8ukwXxXXdqRkom0XXdyTerVWQh
6urs26/lk6j1i3RE2wpZ+OIc5hRXM4lCRU3Wg6Ys2LeK9Nq0TKKWC5mXZ/Rk
4fF51wOH5yfRVfurcmd3ysK6jer9zwynUIOS1k57H1mw6XfQ21czhWbPiS90
q5QFaW+4rjU1jX6mJPCaKcqB6+a3i/hdZ5FhYvEOazc5OBjON8/LO4fCXZQH
PhfLAfN1XfTKwnkUwzKqEGPKQ0r05x0p/Tygcat71t9JHoie432e/Hzg02l8
5tVbeVAjhzZEWvDDsgDykYywAkwaRXHVUwXgkmd6Mo+WAixz5bvutEQQwF5h
r7mNAuzwmzqiUy4EBqkNz15dUgBliaWqm88LQ3TXyYRLGQogElRjv8BNFAZE
FI0uNSlA7lPxlR+uikNAODs0jp8DagptdafuS4Kb6Li7nAYHckfEP9f+lYLk
bknhvH0cMC45lBGrJg1fn23ffPUiB0JaYvvOH14MBw45KuSmcuDbmq5vpeUy
sMy7PIn/Kwfe+y8mFJUJsD3OicrFPsTSU7BXI+DOHp/gk3Uc8PPvPP1IiwA+
DY1TX+s5MNhV3SJrQEBz+z2thO8ceFQ9w7tqHwH3th8rNGrmwMqV53eGBhMg
yFnwJaCXA65imky9IQI2StiXrOnjAE8CUR/LJcB95lV2L/ZW/rBvgrMEtNWf
itw1wAGLDL3U7wtJKAqps+EMceBj0qk7oYokeIwndL8d58AuiRXuqyxJSG/9
+92dy4EiIY3gZBsSOj7tq1ChOfD1e0n70sMkWKSIpodNcEAhP9pJzpWEVXZu
Zw9OcyAlcDBXMYSEo1urD8vMcCDJ6NBUUhgJD9ct3/sBO93soL86fs8XWdy0
VvMvB0T7/9rpJ5JgyLNGtQPb2/7By/epJHgN3qSi5jiwrO7d7h0vSPj3R4/o
tnkOMHNddZtySegqN/o7j33I46mdI36v/w9/qb2U
       "]]}}, {{}, {}, 
     {RGBColor[0.8241045714285714, 0.6995635714285714, 0.25042971428571426`], 
      LineBox[CompressedData["
1:eJwV13k4lN8XAHBL1pBl3sG8YxnaiKxFJfcoRaRkSVkjoZSEqFBUEvG1FlqU
UglJZQmRSNYWIbPYmbGUSigp9bu/v+b5PPPM+9577jnnnmF4HbU7IMDHx1fA
z8f3/0/DwFNCfHwUeMFx1DC8OIJy+X/eMOOnwKovQ6uK40cQJS147TkBCgi5
mL3STBxB06WHfYWFKBCKGIVk6gh68tu9WUKcAnk9kRs+XxtBurGbExUpFNhA
qLhYPBpBq7IlCIOVFEjJRAp9nSNIrS17qY8tBTTppe/tSS6ib1FrqdtFgW0O
talZSlwkX3P3qIo9Bc5smXDpVeEiieLCSqYjBWTe/vzrvpSLfqZV2lq7UGB2
+J6vlTYXtbl8jND1ocCQ75faWlMuCv0k2TUfToG9fxhd6vu4KNA75ZRTJAVu
3kjavtKLi/x7KaolpykQ+KDzvqY3F+17R/ofiaaA3uCkkIYfF1k/1eAfuECB
+pmr5hKBXKQavkW7IYUCtU3vJ/3PcFGreGRM0n0KtBdXLI+7zkUD9+yku/Io
cGGdXp5mNhfNbFp5jZZPAY6Fo3HLTS5SDu8ovltIATPBimjBO3g9nzR6qh5T
IKYiIdf9ARdR2z7qj1VR4PMIJ7mslIu8EnUH4D2Od9Z42FgbF4VpCPtfaKfA
rRV2UVZvuSihgTPb+oECuybizua/46LShQuLnbooED/NCPL+wEWiAb1rj7Ap
kH9I+suLbi4q2hGfmDVCgQeXm1mUIS76tWRk/fc5ChyW6SjUn+WiHVXfvfTm
KSCgo2Ji84OLbvvwXwr8TQHtcqL5wE8usqpW5nxZoMDffi128i8uun5ob/gn
AQL2cbXb3i5wETS8rRqRIMDkTWLiuBAPpQf2DqtLERD6RbB+WJiHxsnPi/cv
IaDdMO4rR4SHUoPEXAdlCMhUtdR6LcZDwyrmf3qpBJgKWGqeleShC6cqTLpV
CTjq2snNoPAQe1mTN1WNAAeexL5jBA/ptH9McFQngHQIbLWk8hBzxUxPxzIC
/rSYhkzJ85BG1+rI95oE8EmILtIkeahNJ7e62ZAAW+GcHiMGD6lynnBF1xLQ
/L5n8zfs4xdeSloaYZukZ9xT4yHl3j631+sIGB46ICi5lIcC4xX/1pkSoNii
zq1dzkNy3P9Mn1sScFox5vKrVTz0PSw3mGpFgHNIzl4/LR76IF6ZF2hNwNPh
rffFtHkoWZcru2wHATadg73mq3lIKmLDaKI9AT3v+h7f0OWhSald9DEHAiau
SVVp6+H15vjs2rSbALUinnUV9qXGlKofewhY4lwh+E6fh0TlxpI83Alg10m8
Zhry0NjdhVcVHgQYPL0t7LiGhxqN5eblPAkosTd88xb7grupd9N+AnSdQz5V
ruUhwfx0Y72DBAgGXvI5bsxDQyb5Ry4dIiCrU629F7vu3YvbXH8CnOzFajev
46Go2QmJqwEEbHWY1BBdz0N/wWxQIISAgGeHVgZv4KHejt1Ut+ME9G+TLW7E
fu5z2Lo8lIBLevWViiY8FJ6QUep/kgCJ55N7yrCdVR5ONJwiQLlq42e+jTy0
/kmdimoEAdymzQLbsOe6J+M6TxMg2qxc1o7NPCT4YnUUAXfkW+xlTXmofEFh
5mI0Af7azGBb7FB1c/eN5wn459O8vgHbsWxvWkYM/v3o2cHf2IbbjjZNXSCg
gmctrot4aDrgqv69OAISlCoGk7E/8Bf78l0i4FOxQXI19pP0huvOCQQcjjhU
O4qdsoLTXpJIgFaRZdASwPlQ+U14SRIB1iEVdw2xbW2ETQ4mEzD6576zE7bO
AHmsPgXvL/Rfchi2VLDePaU0AqSkCiwvY38RsuCEpRPQ/f1ydDH2m0xX6Q+X
CbhiV7ChGbtwVdAWrQwCgkpZof3YCTWxpy5kEhBxZqnBNLb/rhuPBrIIuPrv
SuAiMx6yGnkysv4a/j7WREcOWzOsSfHydQI++KkeVcEWE+/b8fUGXu+sja4G
9tj16XPbbuL6O/0+SBd7yM4lO+EWAZ7HtX8ZYnNE65+9y8HncWWPvRF2Z41m
h+wdAuKpLtH/99uQ1EnHXAIqV5ieW4PdqDkvknWXAM6C+F497NoBT7WeewTs
aWsRWIVdeaXZRCWPgIzXF6LUsJ9u13PyekAAv6rlB3nsQoGsY3fz8fktVpgT
x773jC9hrICAuep/U7/xfm8G+N1b9RDX/0HR2gnszKXvawOKCIg02+DVjZ3K
NuI8foTr4WQO8yX2peSbszPFBHRuMVfPxz6/VUTa+AmOB1NrUzL26T8BmuFP
Cdjo470mBPvEk4/mNSX4eYyZP47Yx/xMPfjLCJjfyM1cg+3dKZke+4yAnX7S
O77gfHCPP17UUkHAjx5X30ZsJ+htkqwi4GG0jmM2tlVh4UJaNQHyD0qKtmCb
e1EUumsI6Gh/QKNib1SI0KfVErC2PMtlBOen7nlr31t1eP31M66nsAnXifeF
jQSMGx3wTMD5LyVr9+lrE67vrIUT1tiiTRVCBi0EfH97z0cUe94gbn1FGz6P
+rJX4bi+BhavzG1oJ6B22dUkS1yP7JdJNaIduP5OX3D5geu3I+wn07qTgBt1
WX9zsF8Pv5b88BHnG7225Tuu98KqA2F9HAK2+LBOn8L94N6xNymMXlxPIS0i
8tg3V6wp9O7D9R4z5/fYCMc/bdHgxAABLQ+zSvpxfwnzv2P1k0vAwbCkUDXc
fzaRg0rS3wiIpuxlAe5nr5/t3BIwRcDY1sOPH+H+Z7W75nDbd7y/ylwhOrZ9
yrWqi7ME2DmWqk/ifuktsnsv/28CyuZzTY/h/ho73ZL+XYgKB16u0OdfwUMS
Keue24pQQfv1wlcL3J+TV+cNF4lSoeVO7eqEZThfDsbo+y+mQvvbd7r/7+f5
/ej9sDQVlmv42U+p4n7bWrK4i6RCnbz68U00XM8H1Q0MlKjAuXgj1FORh7qE
U51TlKnwx1ea77QCD/WZHX1gw6DCXcfbhY/w/fO1XMPi9XIq5Bm0npiV5SHZ
3Oyz5XpUsFTvQIsX4/yIuPgry4IKd2odG73w/UnX0K2ZsqTCI+3M9evm8PzQ
1X12mxUVbDbruEri+9ZPZ4XEr+1UyCjMKSya4aITQw3Ke+yo8NTxXGrXVy7K
tBQ0p7pRoXkmc6qEy0VMyun/UoOooN8b8acazwPXXy6znwimQu2plU7WeF7Y
F/BGftNxKuh22Qd/xPPEWCM9ZyqMCkdKF01zm7lo7lTVU9tIKvh0tqpP1HOR
wuAcU+oiFW5RuiZiy7lo78Ng9Us3qBA+8E9S+QYXGUceedOaTYWh2OHis9fw
/GLjGyZxiwqNuW+CuVlc9OGzc2vibSpUVp9wvXsFzw9am4KT71PhQUxsm1Qy
F60vkK6//JgKXcaBdRfP4ng8eOh1q4EKF2NKepR8cDxyR3NKJ6kwlXfWcWYF
F21zHdsj85UKtKFJxcplXPREbnzJkW9UEDeXGYxU56LzZycil05TIc0nNfyf
Mhet3De5N22OCgXevxcmCDxvkdMyxwTlQcjYju4tyEX8qX+jtRTlgf5zSJPX
g+fRM4TXHXN5qP0W4XwQz7vjKm2hLZflgZ25N/hK3zC6nvyatYcrD8I0nVx9
9WEkPnLqdP4GBXDRb1wnZjmEFhbKw9YkKMBEUp+yUdAgKpgvenJuWAE2/wuV
Eo4dQFsbxzesW6cIcwx5rQGLfnTA+aHiyjhFuDfYv7OkpBfBe8117H5FeMya
PSmzrAfpj8/zlAYVQU3glsl1lR6kLtCa7jmkCL1X28U1aT1I2ND/29iIIrRr
9nXvWNKD2jIK7v8cV4QHS9Uyqn9x0B4PLSoxowhaZ6Jq9N9xUOAX7emdojRA
TV92pUdwkJfI31tpYjT4cu3l7tgwDrJXfbujW5wGETYl3ZFBHLTWLiDfXZIG
LCcJ1+N+HPSntMjziCwNYg5KtP/nwEEXI3Xex9Np8PJMWFSANgfdlNB72KBL
g/jAXVd+DbIRXVLUb6k+DYrHor7z9bJRpmS/2jkDGsz+LJmQYLJRslRiJqyl
wao+2Zf6b9norPT4uaoNNHjKWjhbVslGPpQc58dbaeDUz7a9nc5GWnQZ0Ruu
NOCdbeNpbmejPPpY3W83GjSelIl9a8FGy5ReRDp70MCsw8ohbDMbKSsfmZb3
wutbWh3LXM9G0qrNfam+NOiPSmlnabDRtHp06cUgGgBxbowjykaVq6a8Qi7S
YMaf1b/QwkKhG/ir2uJwfAQ7+TwbWUjfWkZu2SUaaJqW5zfXs1D+Ib36rkQa
2Mp65hc8Z6FrD46pG6XRoCLWu/1JEQtFrPg+/OsGDTxpG8+0p7GQsZGAid1N
GkzwZ+slJbPQzFbZ9PxbNHA/mvjYLpGFDvvom7vcwe93MFv16QILud0Nyn2e
R4N1WSqnvU6xkKn6tPeZpzRIt87zC/BioXl9weruEhq0HG6di/dgobJNcoRu
GQ1o8v7XHrqy0Govg4aBZzQ4f3SrhpATC6nkBC/bVEMDkcWn+hesWYhPZYa7
qBm7eUOoohELPV+9yNSthQbDlfd1swxZ6IQp5UppKw043RqbVPRZ6Jub4Vaf
tzS4+ftKuKk2Cw1cD7nX2EGDRa8Ztc3qLPSSNusT30cD3037bOVlWSjTxim3
tZ8Gxpcv7VCTZqGAqIpBiUEaJBq9lDCQYiEaL9I1aRg/X9K4+4A4CwU9FrZL
H6PBrdA2IRlBFrIc8UvqGqeBblXdASt+FlKWb22jfqJB0OXrOXH/mKg1Iski
a5IGKkWjlYp/mGippcLG7O80aOLad0XNMtH8qVOn+qfx/m36j49PM9H7hz3l
qrM0UE1ZIbXnOxNFyuXo3/lJA7GdHAOLr0z0sU9jZd4fGuwkLUuPjDNR7PEN
ck+ESci9PX+tr4+J3PNu2E6LkMDHlXLO62UiQ86/REMxEjKSUi1O9DDRALwS
LV9MQmItnpTYTGQsYfO3SpoEA5HqM+wuJpJCjzYsyJAgxN9A+9jJRCPHZE6a
ypGAHhD8zA4mSunumq4lSBDIi6z+0s5EE7fdxxtoJJQu13Xye8tEtV21y0Xo
JEjLeBddecNEV0TVvS2VSGg2YB9ubWOizQGjfS0qJMjRrbQtW5mIlrONLsEg
IcZdbW1yCxN96yjYa6NGgnzHr6d9zUx0fV1g57ulJOzZvp+e1MREQYc/yMgs
J2HsTYfkVCMTWd403Gm3goS94Xxn92LPLPrV3KlBwnV7az7T10zUYuQiQl1F
ws7fFjKVDUx061C1uZMWjldT9RMTbJv30S9Yq0mYedNe4viKiYomJsTW6pKQ
oA8xw/VMJC3k4JCqh+OjkK50EvuYSnX2F30SZKirz1KxP6xbPm5lSIJNfUB5
VR0TGTgkGdxfQ4JUedlLP+z0gLlIQSMSwi/63FXCnr3o2eRhTEL12z4f9ksm
2n2nRfb5OhLmVaPEb2KXVxu4KWwgwYVakO6PrcC8fj/EBJ/H1loxwD75Xej7
+40kqFmoBtCx2RJHTbQRCd3Fq17zYW9YwbwQB3g9tM3UyVocPzOzdq4ZCYW0
Rq9B7AWXfHLTZhJo2xSKe7HdQ+V8ss1JqDHJEBjCfpEcUTy/hYSX+O/+F2zV
Au78bgsSrN7fahLAz49u2LHlqSUJUdmfzVWwh/rLk5ZYkRD/31j3ZuzN86ps
f2sSUoxmYwKxcynxS5u2k1CpG2x/F1tYZzpg6Q4SdGTqzYewfbe5VkTtJIEa
uMV9BY5P0/4GwV5bnK8jzrkh2JqnV+9YZ0cCS8ibbMG+lJmRedmeBEH/l40r
cPw/P+EbnnIgwbSg42Eits2bg9o7dpPwyO13+2/sotEPYflOeL2KWcZB+HwD
6Xcl9juTwBar6AvD59++VsrphQsJJYf/LBfB+aK/KyyHdCMhbo1xfTb2TMy2
tZ0eJDQ5kmKjOL8cbz2J0vUk4QznXFUGzseySrI1wYuEdnXfDlucrye/Tnps
OUDC4B7VLT04n9liTvk5PiR8CS6/X4Tz3WRp7cyCL86nIuvoOFwPf/ekxpUd
IoG/dzJ/D66fs3Vrn64IxPVV+MDO7QMTDffcXDh3jASlbZWjwbj+zH+KWg4E
kVBQ00ZNw/UprMXpyTxOwoukkw6fPuL4XD4jLB5OAsXuXJMgrvfPj8ZsfSJI
UNxgkOeB+8GOll3X6iJJaCsdN3+F+4X0P3Xd8CgSep5/fn1/EOerX9PezzEk
fM3i+DJHmWjJvXNxerEkNPxYedcd95v4YdOK0Isk6AfPZ3+ewPngXqrAfwmf
hzf1o8oXJgpwuN1NJOP6NTrwdHiGicZT3ERcUkiILlRam/eDibzfKRjdSiWh
969aSsgcEzlbJV3RvEzCm+kfvUtxf7SACEd0lQRd3Z8GI7i/1kUaxZy/RsL7
7G3sUSF8v1R9L2m+TsIyt6KQaREWMlx7kOJwk4StZ1PS1CRYSFVrd4dfLn5/
1BR7gILvH3ndXalFJCzpLs4aWMFCxx0/RXU/IsFwvoJxQBPfF6n3iumPSUiy
29c1pcVCo5JK0vef4ue5+r5Rx/dJp6D4u6pnJDhzUzwnTFjo4dfh7dw6Eoxc
ptSFHFhoX2OGpXE37n+m2W5xF1mIpCQQYUwSPvEly4gmsNDHfVFDpSy8/lun
xJOSWGj7vF+EQQ8J/3p3MkuvsJCR9vri1YMk+EkkI9+7LCSV1iO/7BPu39qE
ousrfN+5M0Zl/uH8bdzfnYvv/7ACosSWjw7d1B2R+pJspD8nFp3ET4elM8x3
TTJ43kj5TpNcRAdLb9/YJSQbpb2q3yEqRgfbwxczhVaz0SFNn7K/svj7PK5g
hiMbKfzIj/m0nA4haz1FDhSwkbvmPY8tK+lwtLn6RdxjNsp1z1l3U4MOuWn+
SyvK2UinMWPSTosO0YNvBIxfsdHWzPOOlXrYk/rny/D8dHy9+7I4Ezq0KBYo
Vcpy0IfTMg3L7ehwwK2s7ed5DlJ4KnEzyp4OZ/zDmCcTOMh9VOQk24EOAjvV
ZETSOWh851+t/5zowJ9vqbj5DgfxMT6lz7rS4dB6t1mzOg5aXf/K+5UvHV7U
THq4C/SgSyInFnlF0mGy1ltf+1IPmnBvqM89TQeTrwL259J6kFWZ7LnRM3QY
qt58bfhaDxI/8JD/yFk6XLpPfVRX2IPi64b+hsXSwfT68Prfb3tQXKTNr8QU
OlyL17i6h+jF/9/UvlTcpcPv0EEd9oNexLMKfPjnHh22lw9bhD/tRVtvVx/G
Qx7snO6YWF7di4R37fn0Kp8Otc2jvTfe96ILRYlj7x7h9QzUvBOf60UxB+eG
uBV0EDdYnzVs2YfO9b/plnlLh0b/wfB73/tQgLJa7tF3dBjdVdUd/7cP7XEL
DXzzng5+K0fEI8T70WqOslhcBx3Uhc2EY9T6Efvj0fV8LDrU3Bh4pmffj3Tf
ytz4MkyHdLEo619l/aj3uaNX6y865NE2x2ubDyCjq72fzy9TArPgKfvrGoPI
a+zQ7p7lSpATluND0RtECWvnXhisVIIPCa/JNONBNPhBNm1IUwnKUoNCci0G
0aXFlutAVwn8Cryl5X0GUX/Ek5jf65VgQmRr+MbcQRTrEascZKsEVSXi4deW
DaHupXq2HuFK4JXw0fWnyTCiX5G+eTNCCazETwvFbhlG+0S+TfZHKoHr69Pv
6DuG0cR40aV9UUqwX7a8zdljGP0p0mr0jFECz3zdZNWzw0h13UpT7yQlGPMo
de1sGkaHbFS0Dt7B75M8Js9zHkF/jkuKBrcqwQ2m7NH5FC7qeXCH30pNGQ6/
sjii8N8YMsut2+kcrAw5dzuSl7R8QqkByz631ymDiaRH56MDX1E2ualFQlEF
fC0Dh0bGppBO0uifqIMq4HXqdemE0QwK52499qxWBRQummfR/v1Ay6Plb1DE
VIEaG+T2m/0LnQ97mMenpwpjE4bH9oz/QeCh6rjDVRUe9Zca8sz4wDS/u+DZ
eVV4blBQfk5OAK7y/O+cL1YF97GbE736i+CzuNqm8xxV0PiaYTF9VBiiU+mX
bgkyoNY9Udw4XxSCF8+EKOswYMTtvuSzDYshb3SJWIUTA1p9zMJPv5aEjgIb
89gzDIibNSi9aiANLp5+quX5DKiZ8pQWKpGB5aca7wl2MECcgn6IasuBmy8j
sxxb+Dd/0isDOUh3CI/z72RAZjp5MXq9HAjo6Bzu6GLAIr8d1/5ZyEHf8BW9
O0wG/GedtkVivxxcsfF5vqmPAS2JGXm+WXIgzBD6ED3OwPsxyF4uQoGNUh71
ayYYcKZkDZKSokDI72cl49iXwR1+Uigw1HU4Y9dnBnxyJve/UaNATXynK+Mr
AzaOLdaMN6VA6Myd0doZBphkzFVtCaXAw8EFZsgsA9KUA9w3R1Jg5K1Ty8of
DJA0Htu36TwF7B4sfpj8kwG2fAMx5qkUWO0eHLRvngEOf6/s3FtEgQPWb/ZT
fjNARGdiyrOUAteNVzg2Yd9/pD3j/5wC4nIcI90FBqSeCVc430IBM741GiPY
tjVR61PbKXBi8j9a5l8G9K86/DyHSYFH7LHF2/8xYA5tyH7STwFe46aFf9i7
gz71v+JR4H8VZUg9
       "]]}}, {{}, {}, 
     {RGBColor[0.9023275714285715, 0.49078171428571427`, 0.199022], 
      LineBox[CompressedData["
1:eJwd13k4VG0bAHBRQqIynDBzxlHZEiIKvbpR8iqKbKUNoVApQiq7bEVly54s
EVJJIi+yJERSsmVrsUSWyJ6+e76/5vpdc82c596e5zmU1XkjG3Y2NjbDZWxs
rM9tTh4r2NhocNG2pJEU5oO0ZTOJmsto0Ke6+sc1kg9oEc4qfuw0cOnf3ta5
gQ8mCxztOFfQQG9yTipSjg+eLhyv5eWhQYQpe8q0Nh8oBGrfFKbR4Mj+CEG/
c3ywOYlXUEmKBs8+2Zi9rOAD8bdJG20P0mCjwrBxvh0/1PNcCwh/QIOYJu/X
o8fXwBz/N7VfszQoy7mx3/b3GhD4HqZRoisIdS/Ozt70XguDCZN+/yYLgp8L
IejLtw60RPsYa8YFwYfL53RPyDowuxo0F7tXCGof2OyU5haAw7nOG0IThaDX
5+P5wasC0Js2kFLwUwi8+3yEm/sEQNxL0Cp1NwG2Rss7uvfSYIj51rUuigDj
vP05XvdokHDrdbv5dwJe9B8cs5+gAc83D8+H6uvhbl1caJOWIPz5U+imfGM9
SI9u/MweLAjZ84+e+n1dDz+k4xpF3gmCTs2QuqqqMBSI/VIi+YTA5kiusFSw
MMRMrYkf1xYCaJJR7egRBof5AlGZy0KQzLs1t1pBBMbSUq+oZghB8eYJK5cg
ETifLpgPzULwSuS3bUg3fj8j19UxKwT6TT5l7XKi0DXjrTm2noDI028OjwSI
AtuRHTX3txNwsiZGd0erKKzZsnrgwUEC1k8/DBiWoMNoUo3ouA0Bx2UyTuyR
ogOfOjN+jy0BacdTVJOl6TB/Z7E3Di1fE/PTSJYON6KvlO+2I0Dnrr9J8VY6
fG8cfxd1moBLasc3Be+kQ7XQgPoWBwKaPddWSxjRYUv0lZStTgSErnRfbnWN
DvZmLY4Rlwn4cby6Ms2TDo/ar8t+Qus9X+c34EWHXy3DJes9COCxyV121pcO
Zo2zBxLRIRVfltwC6XD7pRqkXSEg+Jr+3M3bdKg9r2GUdY2AwEnx0aJ0Oqh5
7fa75UOAX09D69pGOkyp7jFsCSLgHCmedv4dHQKWWmXXBhNgfszVqaGJDq5O
nz7sR8t1ktzBH+jQ6KXrX4nu+HReja2dDr7xNk6PQghQaFybOPqVDg2Q4e1x
g4CuEhOr+jk6mK816RgOJ+DNQpac9AId6NZ/1KlbBDxVW5q/vkgHmlmmvSk6
6EVGhNZfOljxqsqXo7c9m6kqWs6A7IUs09u3Mb7sWMlMfgaU2Y5Iy0QQsD2u
a8R/EwOM/1mprhJNgNWgvelnCQa85J+7fAp9Q2W2TEmKAUYrDILvoPua10V8
kWEA6W8oPIoOXaWrCgoMODPNz5YaQ0DP1acBC2oMKO2Z/MURi/k6EUhePMiA
qkS+ivvxuN5cWlCtIQO+qKVurEd/XkiZEDvEgNYEkcOT6K13S6remTDgbUnf
du0EAjqbJuy3WDAgpJ5q7EXLax0tHLRhwCXhETuBJAJaN249eOIKA5TFXqWZ
3iOAHr0mOfkqA3yW+XK6oU+uHP/Zc40Bfx0vasagfww9Cj3pzQD/Xi7tVvTi
I9kaywAGaG5muJqkECCmKqVxKpwBCp/t0/TuE2Cvz5Q9k8oAnrWtNuvTCHhU
uuSRlcaAbaqObNvQk/LdtUPpDBDqPH3pAPrqukQ7+0wG/AouGw1Ah7WKpDrk
MiApYJI5gc63FBI5V8gAO58//uXp+PxLq7mc6xkwMtaSqP2AgLeNk9aNbxkg
kWMReBQdL9lRJt3IgPsOIjqX0GrtGW69TQwYeOSinYF23wkD+p8YcPHkrAZn
JgFT7M6vpfoYcG52SLsUXWVxWNz/CwMUt9dc/4iOeLbLs+crA+q6U5N/oBVt
eVWi+xmQrhB2SCiLAKfa9HSOEQYYmIdUO6BHwtv8u6cZEOqzs4vvIQElg6W9
qrMM4KjkuC6ODtVM3xk1xwCusKgVKmiZyQtT+xYZMBy0L/go+rTpqlNFy0gw
Dj2V9gD9ja6hHclLQtsN220q2Vj/rNRleuIkvP8QRFPOIeD1ps9aYRtIqHR4
U6iFzkuh+TdvJOHVde8dB9G+sQGcFpIkFEb6NdujpYLtVjnKkqCxY/pMEvrS
6c2CYSokhHdGy/9FH/9mbdq8nYTPvcp5PLkE6J5MiBFSJeFa2i9eITTdfLVI
sjoJgQWjVrLoir1j5GMgwUtinYcZmk8yX6pZj4Q6H/7jD9Cz94fPCO3H9WZa
Vj1G95Ebs4/ok5g3V+5i9DOhqC1fD5CwX0dA4S3agtNNccqYhM2mKuOj6N2+
ec47TEl4euGV/gxabmng2VUzElw2WoX8RbNPm29fcYQEz6TVKfyPCMj8rrZT
6AQJx3nl9sih71g6XztykoSr3IEJyugrXdmlSZYkXFbX/bATbdBC15Q8RULv
DdkePfRU1dKeHWdIIFcnXbBBd8P2wKv2JAy3Ha52QNeUnH9T7kCCmlvT7AV0
3LNevX/PkSDnQfy9htZMqzhwxJmE2ijZkEi0vfw2ubsuJAikm1TEoiOL03k/
XSLB53htZxK6vwnH250Ei+yip5noG38MtP+9RgLjUedEMbogqJwK9CQhkt9d
uYy1HgFFtmovEsyaHx+pRG+VEfwPfEkwNxPTq0d/Mu1U2RFIgulJwdJ29N++
/YKuQSRoNTzl70JLnS2dzA8mIc1IQ7uXlQ+/lMfyN0g44at7sB+dxicQfvYm
Cb5xndJD6MZY/7PZYSTkZQR8H0aLPbaTkbxNwn+uezkm0P+qt3PZ3CHhTKaz
zST64mu9gfsRJORn9WT9RicYllT3RuL/PYlqmkFXf96SRkaTUDyd3D6HHrVL
9j0aQ4LmY67qBfT6yTWWcXdJWKB13PnDyh/3FEMonoTklz0tbHk4j5E2i4cS
SDjkILWPHV3CbO24nUjCuxT2VA50/0PdondJJMxGuXctR/OrFMesvkfCM8/I
+RXoHa82u+5LIWHwzsl5TrTV/kTj4PskuHMPfF6JDm3lU6pJJWGfsOJ9LvQz
K++1K9JJ2D23T48b3fVzYkwrgwS9Xo0WljkvWzd6P8D1rxDU5kErLG/JKc0k
gT+5LYLlw+E6oYtZJNz9FlHDsq/IizNq2SRU8Bp2s5yTLq3rnkPCRQORNpZb
FOIlnueScLN37hnLSy95V0w9wnjm5lxYltzr+XXrYxJi329cz/LB5rFX55+Q
YJLkn8Raj8cxy3u5T0lYE7OBi+XUwWbP4Xys369VJqx43jrvPiZdQILw4N4A
VrzTSwXqds9JUHzUd5eVD2aIpEh6IQk9V76Gs/KlKxg7++UFCZxBZvasfF64
x9MqVkxCKLeuFCvfcZuvFhx/ifvV9rLaZeiq5z8jEkpI0NGtMWDV66fmiYsd
/5Gwx9m+cAnrKdTQdHB9GQk7xp5ysOoL5lrypuUkcEw+VGLV/865TSPvK3C/
OtusweoXnb7EVpkq3D+qhH5MoecPCVX6VWO+IpRdfqGtVVfGKb/B+axT2fST
1T85XgFhtSRE6Cvt/4F+S846DdSRcOqKhtEAetvyob2xDSQweQsWWP0/6Gqp
9KuRhM4gtWTWfCQMtZP7mkiw/MYu3oFe/q7u92IzCQ4Ot6qb0S2xOakn20jo
F+e9XoEO4d0UXtSO8/tXcFMpWsMr0WNdJ+6fVH1qETrjVJhhVRcJDxwd4DHa
Vd7pr+RXEqp9J2bi0TL3B394fyOBZ64iKpo13zTLT+3fSUiiZwrcRu+dN8wN
HcT5Tu7LC2DFV61kMfaTBLdFT4ezrPi25+jojpGQqmOxyg7t/XCjYso4CVbp
+aEn0UPhgtyHJklQ/cgrdwhdfGTm+fNZEp6fbJxXQVuMF6/z5GDCP95zZbO4
n66xVlr6tJwJXmIFZ8fRVS3ZQ/KcTGhL/W9xAC37MqG8j4sJroFDpZ/QiwGe
5/bwMcFp3/qWp+gkUa06XmEmHLypY2yDdnzCG28gwoRV/fQGC7Ta3laHW6JM
yBqb2myEbr3ouJpG4v81tMZrsJ5fF31QdAMT4ooz97DOG1/34U/SW5hgH+VW
X47nk21L5FcdTSZMMOvH2NHbHE48C9Jiwp3MRY1pPB/Zl8kE1GkzQTcl8dIQ
Olm2TMJAhwmtcRax79BtfkNnTPYxoblgZUkcWk9RY9zahAk3q8XcZdHy4QOL
3meYMEiai2rg+RvEW9TRZc8EUV0t+hb0l+CQF2qOTPis+GcZHR3pv8Vl6hwT
Docyr87h+T972XnYzoUJAYu5svnoilN/2w28mJDvkxdKoU3UiEJ6FBP4pRQf
/MD7yJXvOhdelGP8VqmBW/F+Mxpgv23pFRO4OPNKRNFWEmEz2pVMcJzX7VqB
1rVrufaumglAHe1rx/uR0JB1SH8dE3a7n532Rj8e8U6ltTDh98ecE/WpeH+Y
LG5xGmLC8B3xEEO8n0n4EIk0bjEId+IVlUgmwN8tN5Ntqxh07YyV2nIX5/GE
mInBUTFQ9pIpzcX7s8bD1uwX/mJwyWD1DtFAnPd+h1T/x2JgdJ3WbIv3+xEe
cS3/TjFw87I2rXAmwOcOPfQeBwWchl33puwJcF415ULKU7AlbPXclCWezwP8
3EVmFByqVHpld4SAou5FTXNzCr6wuavvR9e1DHnMoC9/LKpRQA9XVo4oH6Hg
345QofnDeP7fc2t6epSCbZnl4TfR+eY9MTmWFPiESnK8MCegtPaRxD0HCrit
SvxEzfD8Ko8/scuRgptKm+3Y0T2FQXe70Y5eu08MmRLAlmHFwzhHQYX425uF
aG1fodFYJwoSeq73G6PfqHkWRFyiQMfpVGyECQEfsvV3B3pRcLvndhxlTMBD
oVKObd4UvL7hZsaN9vaRq+xFm3O1y08cwnkx49dS86VApfyq0iu0P/v7XT/9
KfD6qhtshVY+bKx+KISCS2MLwQ+NCIjhtFBkRlGwfnBzzkFDfD+6UD9Rj+Yx
Wr92J3r3Z/Un7tEU7GnbFCWJHn9CV2iOoeDeHuGFJXx/1D3WvSUgjgLl2UjN
PPRcvqX0cDIFuzZ7NwuiLSxPixU+pGD7TZcPCwaYry4fI/NsCm4c6D43ghY/
Eu8/h458GyfVhR40ahxUz6VgZvu5mVK0y+5tT8rzKMhLkFvhjw6TZNOqe0ZB
35eIaQH0RKqwi0MBBUd/5/hyoo3FlDJ4n1OwUJMiN6dPgIiwLc+BQgp+v/Tp
70Y/4Hnb/KGIwj5sactGl/+Mse4qpUDS6H7XPvQG+ydRnmUU1K2VcAb09f66
GmY5BbtjaDLKaP2eP5utXlFg/zpqkUR3NFlP9VdS8OLRN5Wp/QT8o39NIqiK
gmmjKx1D6Hu10ebS1RTkNOy514O2ragtcXhNgV9G55169GS+fMD4Gwo4rjcJ
paNNFf4tvF1LgbhnfWM8ujjHakixDvuFtzrrDto7PUr/Uj32l75wrTeaN2ZB
cL6BAqc/qx4fR0t41GRwfKDg591jyhT6mB11txC9WrT4sDA60vhKsMNHCmR5
87PXotnl5R0/tFBAs+VuZ0d3f43emtpGwd4NiscG9hEg+H5c3KydAmHdo796
0ftL9WirOjAfWzWfd6CL7y5NX+ykwNK/rq4RHa1vW6LVTYHFjUaZInSDWnnu
NDrWpFz1GXq5lEjywx4KrHTD3PPQF9kbfdb1UdA7c+B6BjprTNL5NVrN4obJ
fXTvZ59THl8oOKOsYpKENihU3vvlKwW34q37o9EBaeE7or/hvDfKu0egS24P
Set9p2Coal7tFnrSU1t0CU18GJS7iZZxTOR92o/zup80DkFbHp75YzNAgbRf
2cNA9F0dwzHhQQq+jo4rBqDfKWX3NqC7jraO+KI5qRXNPkMUCGTGtHmj/+E7
Uan8A/sp23TaE+2y8OLZEFpOS1XnGjp7cF1G4jAFfHtPvbmC/tLiGGM4gvWN
WrzqgRaufB204ifGt1Ly1GX0wcdiHkXoXncuT3d0YKKHw9lRCgKqquvc0KUh
H49SYxSYVfvpsfzbTc6gBW1kavfHFS1rE7QreBzn2yjqK8vWRl8U/pmgoDRS
8f/fx+3aKT6Blpm1/v/v38tGC6T/wv41M6hnmUtkfPnhSQpsw4S8Wc/ftVJv
mneKgvwrfadZ63OdSh0oR4fpfAxgrT+370+by28KfhnQWlnxfWs0q5OapuDi
9OujrPhFS568/Iy+l7SW8EIbZa3KvTVDAX+WMKcPOjjaJmn3LAWGbstl/NDl
fmXhs+hZ+xlfVv7ljjtfPDlPwSvd0I+setnsa7CmLVDANe3awKpnwg5Jkzfo
JQO2RVa9eQQ6tyv8oUAzxGc+Bq3Jpiz9DZ0vX1UXj3b/GSZyd4kCcqXa+2R0
Xsfgqv1/sf8vcvGloftrtP78RUs1G/tkov8H2uIJiQ==
       "]]}}, {{}, {}, 
     {RGBColor[0.857359, 0.131106, 0.132128], LineBox[CompressedData["
1:eJwVzn081AcABvCfc+/3K2v9vNwd535CelmozNvS00UpKammd1LUSqth6EyS
s/T+Jk5D28687pZpFzVLk+Wl1IkmtSk5XUR5S29edvvj+Tyf7x/P5/PQoXsC
wxgEQfgb8n/P3StnEQSF5vwRPhFHINfoTfYCIwrDn/SWKOQEqLNRnyYzKCzJ
cyjlJhAY1ERsZ7MoPGWtqp54kEDph811JJ/CvIM50ycfI+B0aOFxIUVhf45e
NHqBwIwc0nSOg2H/Y03I5zUEbG7n2IYHUOgrUNraUUa4xU9IOZlP4dw1YaRP
qRHemeg8Bt5SaD9tx+73ZGBy5wmvCl9T/Jo6r8LoKgPPswaTl1wwxfwMJbXI
3RgycbvVR32mYMZKRs7lGyPom9R3mYvNkOZWMXebGRPr1FFTjmabYWF7SWaD
nIknufofNL1mmK6OHA5rZMIm0TRU5W0Ora/ZRLYDC13Wt2Pqz5njkU5UGRXJ
Qtapm61rO81xWr97eYWGBb5Ovr/I0wLYENN74y0Lo6NlsS7HLHDJa7fYZDYb
xe9/KU3usECr8vfVzTvZWFTT5enuLkTjSAd1PJuNsPVqocNhIQI96pnltWxA
O9394WMhuokVvlsH2bhAOqv/chLBW/ed6U/mHFyd0R8anSpC25Wqge2eHPwp
eh1+pE2EtUNujIANHPhrkypbZ4nh65DNPxLDQdqO2nU9KWLc2+qjU53mIKQm
w9etRYzKShVjvIADi+GilBf2lghb7X8i+BoHRzlxzNAEgwOSbVyaOUh+3NAy
6Y4lJl0Ux6v0HLie/7dHYWeF1+le7wUjHLTYOgcEx1tB4+ExqDXhYuTrCdyo
W1YoOSZJ32LDxT+FKqOlNhLsvv33NBNXLhbkVq1YHyVBdekyqY8fF2e+tOtp
rJJgQFfjtTKEixyxrJ4UWqOwMV41FseF40n9yIEvrLHkctsmpzNcxHcu+qr8
ujUuK7qU4SVc2CeZZ1M8Kcb6OA9a73KhiFUXEM5SuOY9s/tsgAsES9cs3yjF
1IBEK0tLHryKWorLFVK87O4zNvfl4fyzXSpFiRS58kvTGhJ46OHbyBSPpJgz
M23mzis8JJ2xPPq9MY1txwcVT9/wECUYipY40ihKvbe8eyEfBXoT3pUgGjq/
g5x9Z/loKvb3PpRIQ95y0d6nm48NW3ZIy4po5LG0zk6rBLCX1+QZN9HIarz0
M/+6AJu208oyg81XLJ3ErxIgbXX84V3NNPxe2K/nVwvAcHSMaLpPo7WzI3NC
rQBtHenOqgc00tQ3WyVaAdL9wytkbTRmq3g5EU8EYNOse0ldNJiahMAyIxLz
JgbfcOk2/MvY3NxkTCL6Q/lvXQbbNtDe/SwST+9HZKzsodFbl/JyFp/EtSPN
G+lXNKqXymI1H5OIGVLprw/RQF1i1qspJNTtow+iX9NQ7+qViu1J6O4E1TsM
0+DtFSoXO5AILBSoT72h4fNHZ7BqJolZm6MiQ97T0OLxpnAXEmF+DVupDzQ0
dXcPZLqSyHKbuqbW4OH+PmWDOwn+5EeuTqM0vOePFbp5kVhAuEzTGVw8+K1q
D0jE9Z4QKcdo2IXvO5svI3Hx4XPBsnEawW1T5E+8STyrkY2OG8zObQ4SLSbx
Hzc9AiU=
       "]]}}}, {{{}, {}, 
     {RGBColor[0.24882857142857143`, 0.264202, 0.7825611428571428], 
      LineBox[CompressedData["
1:eJwV2Hk8VF8UAHCEbJXyhuQNHvHGMpZflrTopGixVCKJhJIQKkJIFIpIoURK
i2QvtIiSKEvZspTs2YUWtCD8jr/m8/1c5tx77r3nvTOUvbupAxcHB4c7JwfH
/KfGMV8eDg4CHlTH73tdQ0My55+bGzkJmHuWVRaKJmI8tM5xETBdyvA2Ro8/
OerIy0NAsUXug45qGnKnbSqFBAgof+ogL4yWiWy1MxEkgJUyntJZRUO05N6p
KCECjpQOOzxCH9+4S0lkCQF/Q5QSzNFq5zdFihMEBEnbPs9+T8Pt5cVyVgwC
EiyrBC6ghdPXFSWKEvDhY+QVe/T3Ks3vUuIEyD8/tFYCbWOTe95uBQH/eZ6y
nnxHQ813Fel7Ejif+NnsZnT2MtYueUkCHhft601ASyYnDzlKEXBCeu3b0+hI
TepsmjQBWU1xDXboo3tX5CnLEtB1qNaTjW4bumbotpKAqYZsHgbayE+k96Ec
AU3FIsUzlTQo3RJirGLh+kays+rRCaphWZ4KBHTTgp1FaIHXPAZPFQn4oaqo
lYn2NT3b8UeJAMVs0dwE9NeeWS8dNgErjVp3haP3nfRb4qdCgG/eWcIPXcn7
98ELVQLkPslPHkWvvu4Js2oE3B3tnz2ATlX42bzhPwJUi5tWmqGXF7oeD1pF
AN9yXudt6AtGX/lLNQhwLQqv3oD+2374LrcWATf8vUy00Y7uPWsMtAkwkmgb
VkV/5LBtOL+aAFvO+mQFtEF0m0ulDgEcEz4+K9FPZS25BddifgPHHaTR8k+a
Eo3WEWCseegoE33NwFTz0noC2Emj4RJo3uaa6lpdAjiNcotXoL2cDA8vBQIO
VjYKzY/3TZXPmm4kYCTZ241Em0VsjovVI0D76MteSfQb5mvVj5sI6MiscJNB
azxcXyGmj/mZKBSk0clQYGtpQEBK3fMCZTRRrzWZsIWAfzW9vqvQwQfzrrRt
xfO6yMZwLXpiQlVRcjsBXw5tUdqMPhiaWXLAkIB7FR/ETdD1YgpWd4wIoDNU
RS3Remn3x7uNCbgSECPlgJapurXy8E4CEou19gSiSX2ZdyW7CGgzS228jBYr
uu8utZuAfju3i3fRQo8yC5rNCUjT67pZiV6ooGaraUHAhc2BfzrQXHfzeKL3
EnBGYn/IL/SfmIKdhlZ4/qlsHXk8b2NCur8fWBMwKSRtA+iRkNc3uG0ICJ6p
ybVCd3tX9L+0JeBQmsDQVXSV1Ud/tcMEqBnyuS3H+1HWaCkT6UjAx4Djk2vR
r43by4eOELBKxSHLFv10Q++yey4EbNolcjELfUd2LJVxHP/+UMaC+fuZmHjS
5MQJAvKo3c+D0NcYk+M1HpiPKNXLD9ERCzk2XPAi4EDgt5uL8f57DS9qmvLD
+I+spVvQxw5d8bU4TYCPSEjZEqwfLu2E9OMAAtwXloYaoG1rJVxcgwgY6Flp
+gxtmKfA2RWK6wOemfu1NEj76bPfXiGAIRfY//QDDRITFfVUDAEibOXKGbSo
q5FPQCwB20/l5OvX0yB4YHepdhwBmRu3FDajf+vZWaYnEqC/7YaOYCMN7wVO
h0Q9wPs9XHLizkcaulJMhZtSCRBdYPlnDD2hx7qxIp0ADdsBK/1PWC/8Gh7d
zyRgnZZfyQj62LBCW2EOAb8sDk7of8b4VR//GywkYDhIwplqo8E+Uq0L6ggQ
0qvp9+mmwVuB1yX0AwHrN/Ga96Ej3rb+el9PgDdf+RXTHhqezIQKWjQR8IYo
91TtpYHPrV3LtYWAITnH+rE+rF8m4ZHxvQQsnWoNSRqiYXJJ75qxvzj+siot
8icNJoVj9upTBGwLDrIXHqPh7mHOi8emCXi6/UFDDHr7S8nWbzMEWL691Z44
jvvpbOk3zMWA6Cdcoc9+0QBvawp7hRigf3Br8+IpGkJ9n6/7JM2AvjOdc3oL
WNAiV3FIVIYBUqLLlrWhVT98jDCXZQD/OPvDSW4WNNMTbQ1yDLC7OGqWwcMC
hSaV03WKDJB/QzhL8rGgSjX5ZaUGAwTLtpxfuYgFIn2XdF9sZUB3v5t7thgL
xryTPUS3M6CElzJ1Wc6CeoGC1GOGDDjwT/AXS5wFl9X6lsmZMGBbsp5vygoW
LPZfOxC5mwFHzqucSmeygE9kMOqADQMab7VzfJRlwSxs/MLlyYCRxXv+5Kux
YDBx/Ny2JAb8Pd1w8ZYRC7pNrW5F3GbAyr42j1PGLGjlK82vvcMA7pwH42Ym
LKjxjB41T2ZA59Le54t2siDPSN3CPo0BaRrp1qG7WRDwz03RL48B23tnmmP2
sYBh/bUus5wBJuKm8ZJOLNCT+MIU/sEA3QU/GcPnWWDhf2EyfosoBFT9Ejau
Z4FllofsxZuisM4/oV9XTgG6kgfuPBkVhe3XZQeP+SmAzBmG/b3NYuDUu1r8
ZbcCDElVeb27KgYH153hqjRShMTLZZ/39omBENmktaVIEQR6fQPS1y4H2ZMO
iz+tU4KZmWfemhHL4eCE5uaeu0qQMZWde65nOQywlz67wakMBuVDa3V0xMHZ
w11o1S5lcNiXJc4KE4dR2SUmR68oA9Qp6rR0ikNp6anqwWplSBJSz3qrtgJ4
3PojiDllKFD6ae95YQXoKlxOSGGz4fWKX4fDO1ZArckPnpvmbDCuC3r1WUUC
Ngc1Gp3zYkPskQrLkRAJaA3JFhG/xgbb8ritqz9JAI9WUPO2R2yQICIY3s0S
UK5d2JCO/mgb2P3kswQ0dvckC+awwWjqiP+qNgmQUbWrrEJrs9c8UvkiAZ98
MpjGeWxYHNMmJjcsAXwxp/kMnrLhhQ01sHROAkICysLFX7DBO4PxeCcHCcUi
C5xOov/7yx8UxUnCE+3EB3Xo1CtjKxZxk/A543h28Es2xLwpNeHjJyFJ+3xf
dxEbnBUPP51dRsLEFRVhn9dskPPed249QcJSSwX+cnRXqclOfwYJObzn1Bkl
bNizX/vrpBgJnhUFwg/RGy/zSf4iSRgNExD6XMqG5b/TQ4blSejmChfiLWOD
jWLKAX0WCUFXleOM0ck2d3SSFEjo/K6gEotWLY8bNVUmAYqfBEmWs8HgerB5
gToJYSpxJXQFGyKqzqgSq0jgs7ma54iu5/Djd9Mggez4npOCtnE6/pLSxvn4
r/lEVbLh5BobubB1JLTtuFsu9I4NBW6Wc93rSUg35KT10Rz3zD6v20DCiHVh
rD86QtAw8sdGXH/OqxuD6OQ27V8WW0jY4Rdk9eQ9G74Kr6rN2UpCZZmaej9a
TV8lTXA7CTM92qKiVWwozFq5/5URCSb57xZ7oOsDlr6VN8X9qHR7SVVjPvKE
kgJ3k6CevHWpIdpmYOGpFjMSHt33POmBHtoxq3zJgoQfkhbur9Ec1HDsL2sS
xDNylU1rMB/m/W47bEhYb/KM1xMdEfZla9oBEg4tFBiLRYuNffpnbU+CiMnS
mQa0SumbQ28cSdjPHhkwqGWD559XupJOJHAGpeywQxcoFS73cSbBcsmtSl+0
fmxOlZIrCT5uLybS0eEVmSkhbiS48kmlvEbX/XsQ2OmOdtdy/oS2drilEXOC
hH6taUWOOjbcjY9fPOpBQoRtLy2CHqyOHTQ4SULs0KS2HFqF63LJbS8Srj21
tNJCe2pdTJzyJoHOpKIN0AXOoV5mp0joyHZvM0dzJAXtzPbF/N+zW3MIfXGh
D7f9aRJejqeqB6C/2rwtTQ4gQbR9lVAYevvTZecGzpBQ4rJDPAadvshWTzGI
hOavIpaJaAGHLE7XsyQcux//Phnt/GKq+OE5Eu70/z2WiX4nsjVwLJiE4Mlt
2/LQii5XN2iGkqCqcN/sOTq8pHvW+zwJhcUyMUXz8cXVigoukLBBsJW7dD7+
8dOnZ8JIaNzdn1Y2H7/i3Tq4SEJUn/XZyvn40sv/nY0gIVzQ4tL7+fjeDoVv
I/F8Co9WV83Hr8n15YsiIRG0N1bPx5fnWGN4mYSePuPB+fGw08aTkVdIKDfc
Vjr//4ONCfl10STYv9xYP//9W5UHvUVi8XyG7GCUo1PPaWrvuYr5+REeMT8/
vtazv69fI+HAFqHVr9BH/qt70hqH+fw4LFaArghjnpSMJ8FgaKPyYzTri7OG
XQIJxDv5k1noC6vzx+/dIGHdm9yx+/Pxo3jy+hMxvzKzyTfn4w+YnlC4RcKc
GhUROx9f97b60SQSKnQ0UsPn418b/ZF9mwTDCzsmz8zHH13z6OcdEm47Xjzj
OR9/8wV3jXu4/zIca4+gz4/LfHt+nwQvy1+7jNH9249l/UshYdY5JUsXbXD3
5dENqbgfGj91VdG8u/YOv0knod0vm2sx+nDq/fSFmSRc/m6s+Q/Pa9ncmNP2
LBJa13+5OYQOzY4crH1IQpHl+qUl6H6e1gfLckgQk1pFZqEN9rMczXNJuJjt
tT8OzStU2tfymITtEhvPOaFDnP529z0n4Wn+XhtudG+x/l1WIQnnrP6THML7
t3l5jJ3LCxJOPFjEqEZzl7O7fhSRoKMomxqNDl55sH26FOvZkQ2HCXSv36NE
3bckBHTd6BrD+7+5YcYqqIwE5pes6Do099nrLbyVJOx1NroVhj7XWf1paQ0J
tgpD5mNYb9wkZZLda0nYMzKlXo7eu9/rWHUdCVPuibI30CqtkvxhDSRkrubc
CuiWj+5rOD6TcNLQ4/oZrGdvGW94bVpIiIxaudIY/chseUNhKwkrYraXiaND
6otdvDtI+G3haPII66NazdKb33pIOGrGc7we663EosNORn14XpcE5F1H8xoV
aKb3430P27nIBt1aaV/jMIT1Sfvkwn6s16Fv8+bavpEg/7tj+TDW+/YX5vbv
JzEf3RsqK9/ieZhOU1GYxvp8vuhSEDp3zexU6D8SHF7vd12NvpCfEqM3R8KR
JEeve2/YoPH4z5vn3Ezo+BxR4IbPn/CMeDp1CRMWtayVaSnG52lC+0iwHBOs
YqRZPIVssB903tMmzwQv/6OSdwuwnmr9fbWKxQTrHDsdXfSX+mUx3YpMGJnL
aPd4jvVHcKsOqDGhW8e/u/EZGzr9c0Om1zBB1314zPUxntcD5yVP7GSC4Mhk
+79MnG8WcaFyFxPsfeviA9Bt03d+Su9mQnyU4+m5DDaoX3/xptacCT+cVr2Y
Tcf81P10ZlsxYfXNshXjqfg81LN+NujABNHfHMfyktnwaaX6zgN+TOhS/SUR
c4MN5DXhpCR/JtS+OLGTG2278Mdo52kmNHw1ee+ZgPVpKPuibSATNg24xu6O
Z8O/bOVyuxBcT+QuL744NkjrsHQPRTHBf5wvbEc01iNjKWWne0yoNB87uvsC
G7KLZn3TkpnQW+Z4Jes8G8ZVOyqH7jNhQCh8lhftv+ymo3MqrveVeN6zEDZc
+rTinksWE3x3GJwXPseGPDvRFW7PmBBe1Pw16TTGP7mIz+M9EyRKFoppnWBD
Vc34wZoqJhTwJ/g5HWfDDbrllUINE8qYEoKJx9iw5nOKd1cdE3jXbMyYdWOD
zzoYMP7IBDels2PPXdgwweVRxvrChOlVsw/5HNgwEtUc3PGbCRu+zJxZaIH5
TrvHuV1GEh5/ceOOWo33X65N75KsJDzUO/7tljYbHt4hgutXSkJu8E7ZbC02
nI0P4bWiJSGvp9/1nQbWvzBHwaPKkvAidu2FKTV8nziixLikJQmc/yo6Vyvg
+xidx6rfLgm6ScqRKuL4/pNcsmOfhyT4xynt5PyjDNFuciMfSiSBP7Zk9XSG
MtyS0HsnJC4Fjr49OaUmyqAaNfAv0EkKysXEiodGlMCvz+B4frEUJMk78ap6
K4F8kNhNgl8a5nZMz3TOKkKwd1Yqh7o0GA2ZVU2GKQIckDY3sZaGkpBG9ehl
iqCb/ikjP1gavv3re9+TrgAJ/S73gh9JQ8L0+8rXmxRgREBGL7hVGrg0elOO
DbIgKJq8eHsBBeELjGqDE1ngITjhKalKQenPnU2RZizo9d3cWYx+KsWfdRX7
AbOvsdsOqlGQWeJB3jJlgValpmSqOoV9nl3JI+wfpkK9y9U1KKjbma7Yjv1H
INe0uL4OBU8E1ria6rPg0iTnK5dNFCh75b/I1mJB6sAS/ucWFOxYt4ytIsGC
5x3/Nu7dS0E/tYPPFvufd01Dvn/QW7TOeUZjfzRcWjqiuY+CVfI5c3+xn1K5
7V2Xa00Bu0i/q4rA/mVvZ1ymHQVv021KoxazoKgyW/62CwWCFk8/B3GxoCHD
ePP5MxSI3ma4MkZoSBctWqARSEEjt1mj9TANgUEqpV3oP2qKPclfaVC2WKK3
5iwFBQmGf7SwHw3m+rBhNJiCwAaZP/b9NGhamq3dHU6BdKPsppYuGuJ4rf6T
ukpBYre3vz72127H3/98jx7/3pR9p4mGzW1rc3yuUWCQpBM6i/35jxxSrT4O
55/0SraggYat+zvYIQk4vilUTAf7/ck8O4XhJAqKRedq53+fsLI7Iv0snYKz
sqfG+UtpKGoPMt2bQUGa6y2V4BIaZPbdCJ5E10ZP/Z59TcOgac3g2iwK5vj/
qPwupsFzs0ZO8UMKer7t1xkuouESzaH37jEFHenVd78X0FA8GnewvYiC55kh
UnZ5NMg651wNeEVBUlNT/Ugu9sv978qliilwzLcUPoU27pxRsn9Ngc+WRIWY
HBpa6g5O9JdScKfGqb76IQ3jeaohPyooWB0vPGidSYO8b3nKggYKznS1+365
T8N+R+r6M3TW2NK3J9CxZn5hLo0UyPQ9e8aN5lJVPdrQREHCyYdXFZNp6Oi5
pn6vmQL+lBLVgLs0XDM+/EKvg4JPlZvyNyfRwEvx1AcNYfzNPJPG8TSsX3yg
VPMrBY9vC3NOXMf1T+c/HkJXNh/ITEB3Nx2N2zVCgdaelSNDcZjP8EZr6jsF
Lz4WCV6+RoPXxL2B4gkKDnpwP5iKoSHry0yz5y8Kot4M1Kaje2ss3rF+U5D+
0SfeCm2aJph1+Q8FQ09nF72KpkHFxuOE7RQFdP4yn8grNDgYVh8kpilwtmu/
o4dOXE2bV6BFigRc/l6mQUCkVVttBvdPYLDFAb2RQ1OhFx2krR/ERPuMXlpx
fZaChssHypqiaHjYMihoNEcB48mi9Evo/nK9mTn0VT155a3o/wEttQQy
       "]]}}, {{}, {}, 
     {RGBColor[0.24882857142857143`, 0.264202, 0.7825611428571428], 
      LineBox[CompressedData["
1:eJwV13k8FW0UB/BLRbZsF3fm2i65RJhBWdMvRUpKIpWQNZUoEkqL0EaUFr2K
FC0UabGVNi2k5e3NmkKkUCpFJUu9j7/u5/u585l5njPnnOeMwC/MNVCUw+Eo
inA4Y79mG7ZM4HC48Lbv23DvuS5yRX5lzhLhYnle3OWcWl1wD0dMjxfl4u3x
dQt2NemivzhktdgELrCwI8esQxdXh70fS0tykTJXenroD10we2YfoLhcNCu/
yLLg68EgS1rJVI+Ldas2OjgE6EHradbkIBcu7hwq/M39rIcnktsSU89zkcY3
z/n+bQp+y3ZafR/kIrt5eb/RfX0ovk+xrXBUQkikXPOjaAN0n+yPn3dKCW1U
2bpn+lNhx29Xk+tTwr4URcmkB1PhEbv39z9zlSFaVdy31s8QywsitJMylSH1
S3L3xkFDvM3tOl38WRm+FWtuPdllBK0dSn45c1Twets/+cWUMXo0nm6uOaqC
PIv6dyl5xjh58NGrZe9VgOWro46qMfjou1zz6gcVxLPuVxrVGViY9gZJdaug
26hDh9ZkUFsvP3Drowpu2nXcOaXFQJLvNUm7TwVy4aW3C3QZRJ/tt/s8pAL6
no2gnmWw5IbmpTg5HpZOKxnusSfXd27Znm/NQ/iivW0v1jIIb/LJ77XhYeUN
0Z+16xg0P53TYGTLQ85hEWFDCIO84klG18BD7/6yusZQBo57zrTctOeh3mdm
7ItwBnv0a2yeLeIhwnbR+vQtDMZvpIa/+vNwof1Kxo59DEIC/whNAnk46+Td
G7SfQd3yd66bgngYb7I92DmJQY5dQf5gMA/RmlodKgcY2HFnrRAJ5eHhhxk9
Zw4y2FkaXK4QzYNCD6f4UDqD0dHSqGnJPFQFf06vz2XQ9yqnKO0AD3HbZf2v
n2XQUZza8zWFB+qojX3aOQbV61d75h/iQblvyMXpAoO0FuWZGuk8nEhqPXr1
IgO9W5FiEmd4SOjXcFt6lYFbrOnRN6U8zM1yifp5m8HcZRrPLct5cJlQNa38
DgMrMynx9Bs8JNYlqW69y0CjtyN68S0eFuyXDxy5R96fZ9rKR5U86K6L7xt4
QNZv/U276BkPt8eJB9yuYXBxqPBq/Dse+nQslUrqGbS+r93b3MlDiWP/Lc8G
BnL/DXqzH3g4MDXzLKeRwabzdlJt3cRWO00dmxjYujX4W33hoTTxvvvzZgYv
C0a53wZ5EDr9wy1tYzC4akGU9yQKtUprZ412M9BfsNG5WJbCnaTGI0k9DLzM
j2lLy1NQ81c2oz4yqJR5+2+5IoUbDsc8TD4xSL4RoadEUXB2j5ux8jPZH/fE
qyfaFCoffH2V8o2BQ1WPtaUlBY0gz+qNv0k861f9iraisDZoCdtB3Pau8WqZ
NYWbH7aKuw6RfOQ8mmJhS8HKZtuI8TCDfMszKuazKURKU/LvRxhMurSi38yZ
AofeIzDjsGg4+CSf8aWwbfWj7NViLLRO2QVt8KOgXfYf+4g4rKBcUORPQazF
1mKyOIuJNeePGwdRCH5oc66V2Gpcwm6jdRTej5bLOEuwyIq08ZsaSSFg0GmW
nDSLwBUFlN4+Cpcj3J6w8ixsXAw6du2n8KVposRuYq5DXn5LEoXVkbj0iriS
PWt9OIWC6kGPyTsUWGhKZHr9OUxB4dtgR6Uiizelyafrskh8jZObDJVZXC+Q
XGucTeFjdWFqNHFSzl6T/acpNB85WVRJbJWacH9mLoWvvc8ZdxUW6UGx7/Pz
KNgU27ERPBauSiFT4q5T+L5KPPgwzUJf6uO318UUttSmN9URi4gE35heSsGP
V12ixGdR1Ovv1FtOwXrWaMVR4kkPPNd73KHgLwz9laLK4nG40xXDGgpyvyVX
BKmzwAt9y+Y2CqfWxMTkC1iY9Ax9UGunIKgJ/9hArC365IhvBwWvEbUOUS0W
Ymbr+ro7KfRzjIKWEz9Nv3j+Vw+FTyVXHnK0WSzzmaqsNEBh2IIVs5zMYn70
yP1lPyjsqEj44UVsfejpxpM/yXpv0aG7iNXvhzzT/k3B0O/q8GPiTmFBgskf
CpYBMgeW6LDY8MWwf9FEGnIFnpdchCz8xP9kH5ag8VSGOzuUeInm84WNkjSm
pZ8KTCKe7hqa7y1Do+jSo4UPiEeKC33XK9AIODFyndFl8eX5dtkrijQ4K1UL
5xO3dS28NcClsWSPhlkAcSX1lRerQqNKy73rKPHebcYv9qvSKDig+aWfeMux
v9ueq9EoffBnsaQei3WX/zVQ0KDxMqxmtibxwvawPf8IaHQJL/83n5hrX2R7
QUhjvuXijAxiMe+dvZ90aRxjbTcWEP/a7JJhPIWG83mtxjvEzRf6fpQY0MiT
9XB5R3xKmi14yNBoHJAbmTyFharMxODJJjQSW5UPTSM+LtOmFW9KQ1Pv9Bl7
4oOTDhzHdBqtyr3WAcTSsgFLTpnTaF8u8iCceJ+s9aQ/FjTSLOY83km8S64n
/qY1jfLxI04niP/I3bWlZ9CQPfjw8XnirfLpv6Ntyf6+Bz68RrxJwT5s+iwa
3lvqptcQ9ymo6h+1oyE249elOuL1iv2d/bNpNCtknG4lDuKeXnHFgYZG41+x
b8Qd3GglOUfy/y7x6N/EPkqLXoTOozGzVj1YRJ/Uj5Iw6dl8GuJaqxsnEi9T
HrWfuoBGT7XII1niOuU6TpIzjVMCOTNlYheVizd7FtLoSLwmUCV+qrJrs6ML
jTWLZFIFxPN4y9nzi2l8brSNFRI/4jG9E5bQ0ItZ06NPbEeJnw9wo/EiubDB
iPg21ep7351GdojxHBNiK7pYVcuDxqJwGZNpxCV0cuPOZTTSf63JNic25fun
tS2nYbw0KNWSuIhv5WzrSe7Xpf3XiniqqvzEzJU0zMQefLUmvqDaXTnsRUNe
KtjXhlhH7c62FT40tFxYtzGfUTtmUb6KhrrxrOqx69XV1/er+NG4LVJ+a+x+
GepzCjf706gQ3DAbe56KBn9NfQCN592BhmPrOaLxXdssiEZhUct5M2I5zcet
aatpcGvtclniZM3sf74F07iRV6I1tl8JQZSby1oaHikrtMfisVuwUPbyOhq5
zYvO6RCLaunUyKynsaK79KIm8XatkYSQUBqs/HVTPvGQVu3MJ2EkvwoDbZWI
+7XjiveG07h6OfSNOPGGycs2dEXQmPNo4gYOce9kYwOHSJJ/ZS27B8n779Rp
yR4XTWN2+i3bLuJVwuuefjE0KHOpty3ELcIk5XtbaCRT1ISx/GrQtUzevo08
X2a4+Taxq57c3JbtNK5YyieP5ee/el0iNjtJfOOC7o3lb/WUo1G/d9GIbzMp
TyG+YfDNb9NeEu8wxbdLiTdbi9x8uo+G5ZyLo3OJTZzkFXWSSHw+3Mi1IM5f
y96vP0DyqT47lUd8Im+jtvlhGpu0tV6/JPW5rDxua+oRks+GinPvjtX740O1
XUdpJOy1mjFW38ndV+KPH6ehsCGpOpE4Vvf7u9+ZNBRfvvBiiS3MRW1cT5F8
0pNV5xMPOCgcyc8m63G1WzOeOCTIZI5nDg37VR+y60n/8TobnltxgUYMezc9
nNhWuz9gxzVSX4MHy46RfjdkMu5W43XSTwwcTGOIS+wUlZgSYvP1Vp7ERn6m
D9+W0eivCP2iRqxxOkLH7jYNm1jHr5mk33I0Bt6Pf0zDwvqb317SjyuMxtt6
1dAIM11R4E8cbcs9VvyERsgy50Rb4j4vM4eg56Q+nnFbv5P+//bkpnNVtaQ/
dgyZLSW+R/8I2t9KY25F6W5xcl4cd/bIfdJGIzNywrlWcr6E7ixvl24n/ST1
pF8xMf1h28rUdzRa/r655kscfkXM9Ug3ja/HBGXFmiwmO/JmZH0n+WWcssRJ
g8WeSGvFq2J81P8s0jIk55v3hUyXfnE+lg1Jiw6S88/s9d8DZhJ8CHw4OyuJ
3+LBxFIpPi4VPvNYSmwh7fznphwfndz3UTHkPP14xrvnIc1HUpRqXAE5f51f
xN15ZcSHjerRvqdcFoUfP0pMZ/iw2/PSeDex3AQ3tzSWD5NzpaO2xC8thT3z
zfhQvLrL/jKZB5bm1ChUWPJxud0ncT+ZF7w3KwZlzeHjZ5Z7tYEcqQ/Vs9L+
K/ho2i0MoaRY/Dd9kscdTz5Sq6QTH0iSfFwcdZrvxcfchd1Tw4gHEudNr/Ph
g/N275T7ZJ6J+frZxz6Qj4CBaw2BE0k/r5x+TXcDH6faXogem0D6QXD18t5E
PtIO6F45/ZeB7Ln4fewePqbIxsyyJ97/zrZ8815yP0eHsO4/DOK8i3kiSXzM
G7TNMSQOdTvTqHSQD0cRlZBrZD6bi1j3mRl8jNf5N/YSme+GVJjFaYV8VJg+
iXTrZ7CqKt3RopEP8az0jC3vGfC5yUpRTXzsNgorECduWLWzo/gViU+U4qoj
nQwWDAXHmr7h46TNqdxL7xiYG1oVGbXzcfj0xbymdjIPHn6jovOJj37Lxgz1
VgYV3oIu+b986HMyX/iS+Zj3Mz/xk1AVT9dvcpj8iEGSePR4v22qqFrgx6zO
ZkjdP2uUf66KeceP2OiQ7xHzjJbeBB01yEu+NlzvzKBxMuvis1UNnxa+Oe1I
vq9GImUmRjxRQ9VrH5neVmO8ycsRma+ljsPW799aRhhjVm7lohUR6gh+JsaM
TjRGWqhO73+V6lhs0GaSfMIIWXy7GmlKA+ccJKS71Y1gnNo1snONBvn+G3dJ
46whtr532Fh2VwP3hVnuOnxDCONUMrkSmkiiAgR3jkxFQlTBBQ6rideR+TpZ
0lMBH033hSs1YcgESF6LNIBtfuPFsgRNfLPalWvapY+MD+tyEoo0IaItJ3dg
gT56JbXsEl5rosP4nhKnZAri0lSTsscJEPh0W/+QwRRESA1sUjcWwDDH6euM
DD1c6JKVKPcQ4IxeWUyvsh5qLzrP2bNDgJbDkZm7TujC0zdYszRfgP3hd6zX
qOpCuKXq3LhaAR7voyobLgnhtVpwvJS4JP5N9UC+EEfctu5bVyfAxv4Zvop5
QogaG4fU1gtQMDN+rutZIVrfHWNzmgTo/vXwc0OmEMecgyrsWgXI/p5wczhF
CDHBhJdxPeT6g+ZG1zcKMWOSz/1pHwUYt6PzbGeYEJuGy673EJ/Jk7imFCpE
R31I+uJeAQ69NUuJWSvE7f11KwVfBZgmu8zJ0V+IzQM5XXcHBEieyR8WcRei
oH20adMPAaTNfJuslwjR+dyjRu+nALN4HOfNi4VwzZMqOPhLgNw3d0d6nYUw
8o4IXzUkwPzU9Jh2ByECnZ75c4cFCLH+wtW0F+Kkha57NfEQk+LoM1sIScXX
5syoAIyOVkzbTCFmcaZN6SR2sHLdrGkrRPTnFPr4HwFyHs6W9rMR4nJzt9SC
vwLEvuRa51oJ8aHKbvQvsWTIO9EuCyH+B0ed4UA=
       "]]}}, {{}, {}, 
     {RGBColor[0.24882857142857143`, 0.264202, 0.7825611428571428], 
      LineBox[CompressedData["
1:eJwV13k8VVsUB3AkmVMu7j3XdA3XmOEeJOT9UnklFCmVqVRKJVOGlEpIRAmV
CmUoQxSVZ2gSDTKkMqXImBBNlKLh7f46n+/nc4a919p77XU4nr6OWwX4+Ph0
+Pn4/l6N/MJm8vEx0LZWJuL+Uw3k8E+mL+JnIOR1Ts2adg0wkgNNIgUY2Oe3
5WNftwbGS3dtE5rJgECjz+yhTxq4Pu3+RFyUAQMP/5UZczVhELM4gcVgoNNV
9NR9J03oZIjL0JoM3LXy7pJr0YRKQ4aa1yoGvkl4v4mv0oL8UpW6agcGROc3
2GnXakHu7iVfpdUMLHTj+txv0oJ4cWHlyzUMKM5b0NH5RguTyZWrVrgwMJKj
afzkpxYaXNr2G3gxkLGkaPeB+doIfi/ROrWPmNHhnpCnjXrR8OgTuQxQ2vYG
N8J00HPZUao1j4ElOy0tYg/pYMJK8zxVwIBNbpWJyxEdKO5rLr5UyEDuhK7o
+Ekd+L3X6rxVwsBo36GiL3k6kG1o4w3dYoAvrLTduE0HngkGPXjGgJdzwMjw
PF38mD1g9uU7Ay6qx6vGXuhC+u1xy9vLZNDRbltrNzEPQ2njkcsvyCBGezha
XkgfVuxeBalPMgignT98GtaH8/6jP87+KwuZDdxf+VsNsL4oUPVYuiyMfBKP
dzYYoCfnXWbpmCyu2/YGfNE0hMpBGc/sJXJIjmk7HRBniGGlhuC6U3KYGXFt
x48BQ6QlPupY91YOHUaRinmWPIxsWq98fVAOfVa+5obgwZQe9RIbkkOWBC+i
chEPza1zJu6MyMHJ+MbRxiU8iLLdJFU/yaHR4d3JrzY8hF4atxqbkoP96RXd
ds48rK5ULoyQYkKivSqn2JfcPxB2oMCcCVnu9YOVaTwEvPQoGLVgIvniz9+T
6Ty8aljSpmfJxIV2jRCjCzzkl0rq3QAT1vOrnAoyeVgWk9V1aykT091r22Mv
80ic6iwaVzLB9VE+xizmQdCfNf1xMxPfFnuJ7a3m4devshDjeCY4zIDn2wZ4
+NSRXZyUwITvaqeu8Lc89JWeGP54nImY3fE9SYM81Ppscyk4ycRJvZSmiiEe
krpk/1E6w8S6f9ie06M8aN4JEhLJYsLuw4thu688OO2nT3WWMWHfaCVqPJPG
v+uUni6oYGJqZdAiHSEaZkZis85UMsEKTohSnkVDabQv1OEOE8s+FBoIi9AY
cUlyfVTNROF6V4MGcRqHzD+rFjcy4RXMXqHBoHFl6ur1yH4mik5LvJ6nQuPN
2+ajrwaYiLNfWSygSkPq+Xd3w0EmcnmpV9qI9+RaiXUPMWHU7C67X52GpVPb
ZrMPTHwwTqi/rUnjRdEvxufvTGS9nFCW1afxfaNtiLskC8LugiU65jS0bf3t
Smez8CNmrskgsdv806ric1ho6bD8dMGCRrVET1OFNAv362pnzrGkEV8ZqCnD
YqGkLKJ6GGR+jPMd9aosKN/dNBxkTcP68bD5ggUsjAr+HpheRSOpdeNkqBkL
l7aV8yc70Ojub79ebs4CffC/vVqONEL5HmmZWrJAza7d77SaRsGCLLn5i1mw
OrzsZdYaGpKFG8aN7FgwnP9Ll7OBRltifYHBJhbMXu4+etmThsoFKy8/Txac
S/69orWZhm9RBad4Mwt3F1rQhcTCdbmp+l4s3J5KCby2heRnRtQRvZ0s3Gps
uHPVi0ZGkIWnbhALd1gp/yXuoLF1QxFLM5aFa+sDdQb8aVis0uk7HMdCnFjg
V7cAGgzr/IKuYyycW3Fdup242vCSefJxFqlbXPvHgTSURdLdfiezEM+3reZC
EI3OsvjMlgwWvl7zHDfYS8NRZpdWxE0WOnKnY9sOkviLjXx+XcqC3YOiAPND
NPj5t1ealLGw1Xd9xQXi4tHNK0YrWAj/r2WTVwSJxwMXH+d7LKyy7tIYPUzj
ScCKknl1LBSstXrcEU0Dz7QXvOom799spv7PMRq84alBhV4WbKyjP8cRqwrU
p2zqY8GtlTJtIxYy2vlpaIDkO/qX0c54Gg1nruRODrMwKXRk/HgCjXUeurIy
EywckXx6/c4JGjahP2vWfWVB87zMQv5EGuYnG/zTvrHgKiSydAmxYs2uRtUf
LOiI5jytJR7gFkXxfpP81hxorD9Jw+/DvPGVwhSG270uViTT8Jz1+2KyCIUv
HgrUV+LVyk/t20UpQMKKYZBCw8Rxd4G7BIW13kficoh/ll7d5DOXgopqU2TM
KRpHw/WfxclT+BzG98z4DI2w03/CnypQCPW22epNvPNak85cJQpfax6EpxHb
9/rGnOVQOGg/bcqfSvK5tNgyj0vhcOnirgfEF8QNix4aUODP751hfI6GvITw
djUehXsVjdFbiFMlulUiaQpu4n6hycSJkgmpMKHgyi4v/kh8WGo48pY5hYv+
3oGZ52l4MTI3lFiT76Vk7xhJo9HHCJWRWkZhd3X87DnpNDxkVj7bvZyCkqOa
5nzidbK/luraUphnJFEaQbycud4w14HEa1W8lVQGDV35OcLprhQsXQMcpS/Q
yJMfqp52o3CXWW5tSKyucC98gweFgkKvEntiRUWfcTlPCvrfC0diiKWUn7xJ
2kahZ2fO53HieOWLZz9vJ/cbTqZLXKQhwglxWrWDQqmIVDWXWEBFvU7Ch8J0
glWAM/G4akTp0QAKesb+IdeJ/dTW+b0LpPDxVeXgY+JRNX0d6yAKjxo1mjqJ
B9S7Ls4IpaBmSonPzKSxkXvTxXMvhU2/v21kEndxj8neDyPzv3ZJX4e4TWNB
/IFwCnE+GuYriR01pf7tOkBh7IlD6EbiJs13/BaHKPQK/9T3J67VOhXy4zAF
9z8bZp8krtT57LnnKIWOr89O1hEHm/PfaoilkHeleUc7MW/FHGn1Y2R9Zak9
6Ccu2GFY05pAYVe67vcpYq+wRWy9ExRe/MtpnplF6kucQ+CRRAo5B7r1pIjP
5/urzk8m8++ivVWJ11VE7DuRQqG8YNYyXWLGk5PN705RcFilnGdE/Oxlpg7O
UOi7mBZrQRw/VBKZmkphte/50cXEy77ff/3pLIXjx82f2xALCr+gl5+nEPb8
/HwH4iq5vmOZaRQExF4rORPv1/jS/yOdgqQkM86V2HS+gIXjBQpHivyDNxFP
WM9NKbhIwem20NutxMVrVUYFsihslPjW6k28y4u3xCWbQnKg+3IfYs1gq7Qb
ORRa77v/40c8EO04IXaZglS9THkA8cVTnrZbcsl69My6sYfY7VJAzu08CowN
qrxgYqr08E9GAYWr0WV0CHHbgyQnnysUBsrCy/86qSWr8GEhhYyalKq/th+4
Lqh4layPfWzbvxadqHYNvkZhyQ0Dl7/vezSj+ebTYrL/Fo6P/f3eYel+cY3r
FAbfRwgGEluqjm85eINCZ9J0xt/xTvFm3Gm/SaFe8OCdv/P5z0paxuA/CmkM
nY07iAMcVX2OllEwPaUY40Ws50k/7CmnELs+lOdJPOK/WGFBJYUgI2dPN+LL
EauDTt6iMPS9Q3YdsVJmoLrVXQp8cdaStsSdxZHh5+5RCPnp47CUOLUqufVL
FQVmzk2WJbFUz43o7BryvjeUmR5xw8earukHFATlQpPUiY/+aTZ2ekQhytvX
T56YT2nireATClkqx+4IE9/WE7R0qyPx1Xml+5usx1BLxunSegqJLWyVceJP
bkbWXk8pTJxqyHhNXOizJONuE8l/oBe3iXh7uNM32ecU9oQvM6om7knbc/lx
M1mfmWb9l4nTCqN+K7VSKIsIikolXnc7ZW1oG4WtLPvCWOJnr28KaXWQ+jo9
L3EH8X3qq1fcGwrbnP8UcIlT7Zxz6rspTN2l7skQ7z5U0SveS+F+ovoOQWJq
MNz1RD+Fle/so3vI/g8oEXJMGaIge6LteTLxsoHtJ1qHST0JXn3hILGiXH2D
7HuyX0tsBHcS1+8/8e/ZMQr9KWMpIFZbxlyY8YVCt+X7F4OkXk2FhYV1j5P6
N6bs3kT8rKizTPkrhQ3tLhFlxOHSmbzsSVLvmrmJR4jb3mhp5v2k8PPM5DMl
4pggc+nrQmxcqi/9YEnqqXte+qrxWWzs7PAU4BAbvf6TYCTCxt4J7WsCxD14
IFwmxkbTI4eWB6Qem4rb/b4lxYbE6kT7JcQjWe7DDyk2niuwxQ1Ifa9qreLO
kmeje7dvmRjxaWHVLcsU2HiSn/pzkJwHi3e/e1OnxIatRbJTGnHaAr+WJjU2
2n1sLASI7Z5F3OvQY2P288bxyrM0ro6MiJgYsBGlbpoTTyw108kpyZANj+O2
XW7ELxZwh22M2DjjnDf8m5xfa7Pr5t5ewIZiT9ouc2L3YGmvjCVsaMcJaGSc
JvVa/pL45g1smOQU1YqS8/a5iaTzPRc29i1Vy21MIvXRISST7caG8kjR7ETi
iejlJi0ebPwXKXFQmnjvxzGPpVvZUO2PameQ8/xwtckNDT82cq4cC+Qn/UHK
9tr1o9FsbNW8ufdwHI3ZlyNjDWPIeFauv2ZOHNdvWRF8lI1Vf8oOTMTSiHAv
ZfIfY0OssGRkC/Fup6x2mUQ2rIUEv+Mo6a+xf80/59j4Puv4+7ekv5mSM3BI
usqGWeBGs37SHwWteX+o/Rob3pJpBSeIPyVdLpYvIePXO3Xzbz/1TkJBKvcG
G/fyS08lkX6rZYZo061yNvqdt8WbH6BR9LHf9m01G4NVK5aH7SPn0+Mzy0zb
2Zi0F/1YQPo3NiNeJuQlG1f1t4TYErdtPNRX2sGGjys3fWwPDdup7fvpThLf
3o4qPeL588yK9XrZiM+z9Cok/aFkcqec+ns26Bff553yJfvbnfNuzh82Zj03
95X3psH8VhD9niuPybAucS0Xki/tyx5LNeVxfrVERAHpd3PcMxdc0JKHfU3T
WR1i/cdnxhx15fF8Oa9Cdz3pt1Oj1lQayqPeO7hY25nEw8xdPdZCHhX5lrEy
pJ9+cWDOQ66jPF6VVarn2tA4NitU0DNcHgoOOyRum9KI7G5sn/NUHmxThd5k
aTL+c12jUeoKUBz9J/sL+V9qVzNc5bFPAT/KbWVf3uDhZ5CEcGC9Al7yG0iF
HOKhMz+b30ZFEYpPMiYeLOZhUU71yg2BipAoTfpwWIj8T+1WH31erQjZHt25
Jo8MkcG2qhNnKeHhw+iSO/sMoX/i3c9D3kqY/qOmNGhoiH1vrf3Lq5QgFFq6
Xa3LANwIuXSGiDL8LqUrhscaICqkKI/PUBkav3fmLTYwADyU19i7KiN84u6W
/AR9WBa0XymPUsbkmpAjU5V6ODe4MzuqWBm1OQ9qHOvmYVRUxSrqtTJWecne
9GvRRUSS/LGLMziI79L9LTmsg0CxiT2K+hxMmFjcmjWojbx3s0UqnDnobTnN
lBnXQvMVuyUxBzlY4/wtXURICy6btiuXFZDntWbbbxLWBDfs8eUZzeT5huOq
Y8oacNvGSS0jfp8r8uyzvAZSnPbF7mzh4MOrtBmTTA0I6Ovvam7lwHKvusCM
ORp403/aMPslB0pDvjs5/Bo4bed12+oNB6lyu7aE9nIhxJn5ImKYA5vdqqlJ
WVwslPSoMR7hYKDPQDs/g4s90+U3h4mDG2+vrjrHRV/rrjMOoxzs2bbY91MS
F3fjWlw5Hzk4s/lGq3MkF8ET2e+qJjgoX2vWuHgLF0W9v17u+crBhsTYOVs2
cjHw1LlO8xsH0BP9GuXKhWO+WFHiJAfLd+09X+vEhZ57YMDGKQ7sHgsGOi/l
YuuKxs2MaQ7kfjTf2b+IizRTjTW1xAJmR69kLeRCVPr1fINfHOTf3ev/yZiL
RXzGWgPE8mPZNkweF6Fjx6nU32T+fAm10OPi2qshMds/HIj7XHnvrc3F4GOr
X3+IkR90M5nLxf8Rlt8Q
       "]]}}, {{}, {}, 
     {RGBColor[0.24882857142857143`, 0.264202, 0.7825611428571428], 
      LineBox[CompressedData["
1:eJwV13k8VF0YB3DarMlyR2bukMkylhtCZHl5WqhsISV7UUhEKSq0UVJUKJQ9
FMqSpSSSSmRLZAnZZY/SSul9+ms+38/cO3PuOef5PeeynL0t9y/i4OAo5eTg
+Pep7nNyKQcHAS7OMdaVjWxI5/yRuIGTgNEhbWhrYAMR7asRvIiAW93310zV
s2G22NNt2VICMnTX0Vl1bCiYd3zNz0vAhL/XQko1G1RCN0XQCQKKsgLd/z5j
Q4rYMxk7GgGyvMum1dCC2bpPE0QJkLqiscejgg3T9eumV9EJ+J16Y767nA25
wnIWshIE9GY/H+4oZYNiEj9NTY6ALcQnLoViNtxSDss5Kk9ATkiNR2ARG3gr
lxo+VCDAbEA9samQDeODC35aawh4M63mcaqADZnynzv0VQnYqybgP53HBtni
1gQTXQLitYjfMvfYEGNoue7KfwR82Xk57no2G5Z1NDa80SOgbK/dxBL08Fz1
guUGAn4dmc0Zz8T5gdI9NoYEfAhXPlV7hw2r65OkXc0JODoduaTzNhuYBqtr
n1vg82hLHLJBr3ya4b1qBwG67wIrOlPZwJ9/v7RjJwH3DW4LD6aw4Ud0qbmx
HQHvA9nbeJPZ8IVf7/tde/z/D30VcUlsmDxfGb/EkYC3YnsF5dED/jUfy/cQ
MKDJu357Ihvq7doCVVwJ6Ik38X0Qz4ZX72xWR7gRoLn8UpgZutL0Q/WYOwFB
5RqeU7fY8FB/SDjtIAGReerXVNCpUl8yaYcJ+LHstUx9HBsSEo6ZHTlCwLv9
0kf80TG0X7ONvgRsDWedkkaHc3HoX/QjQGyioDE4lg1+E8tb5wIISDA9IGMd
wwaffZEnrYMIuH5Id6Mg+uAHQrLoFAHTpUrCdTfYsOcNedDrLAGHswqrDNDG
hfKcfRcIWLgjvGP7dTYYUjl3dC/i95MFfTQ0ZKiY3AwjIHTJT1pPNBs0YjVj
LcMJ+O9M4WFftGSAwZqqSAIUvF9UPYhiA/m1ppkVTYCIiKP7ebSol8nxU9cJ
6FORumuL5nPa8UIzloCKHO9Znqh/693mfj2OgDQ/sYXBSDZwWNgKfL5JAHeE
UnIF+vvGvTbZCQSEWc0lBaBnngwtLEsioKVWaN4OPaHunu6STMCFOoPR/9Af
cya2PUshYPEHy/0sdJ+s9zTzNu7X8998lqG7kr9cP5FGwJDxOM/UNTa0iflp
t6UTwPtwSqkVXccbdP7qXQKyrwqLZaP77lgKtmYScM6Li4hDf90oF8/IRjd9
3ReK5un9I7PnHgGrXVp4jqMlAlryM+4T0PkmntMDrboyS2cihwDJSkNjB/SW
wlOvVPII8OqvH7ZA22+3svDLJ2B9l2zTFrTPhHz3kwcE/NxtyqOPPh/615Wz
EOt3qdY1TfQtqdbPhkUEaF0acFmLzq3IDgwvJiAzamMwhX5hd4ar+SHmQY3F
lBy648fOqJUlBJxs506VRU9GK4o7PCag3n1PogyaU4Uz83YpATZsi/5/Fq1v
Ux19QsDN8paDbLSi+/3yNeUELGrr01FAw5JzW32f4vUpp82V0FYp1i0lFeix
xkw19AHdNY4Lzwjovz+6SRt9qmPR2KbnBBwc/Ci5ER11tMM37AUBPucH9YzR
dwVzFxpfEuBx+WfCTnTZ/eAw4hXW25S+9l702602hG01ARIZLbRD6I9DSsnJ
NQTUZTUoBaLnzixRGH5NgMXXLSGX0SvEO4sU6giQD7KnJaClH+fp+9Tj8+rK
9Oeg1+88X1vcgPmoWPbxGdo5QqUPmghYd6IsfhztL7/s4IW3BFTW2GzjxP0S
XtX1ra6ZAD/5NWvo6OI/F/isWwnYwNETbYKuvWkfk9BGwDa3acId3bNOlTXQ
ToBjZVJNCJr70AcNr04C4lT0X1aixXkLKwu6CMjV2Mc7gFa9c9HkZzcBj4Su
nl6M9WDXo+Yc3EuAyXrH2W3oXLNLETeHCBhbvHdsCP1i3Emsd5iA4g+frwpg
/XVcWJcmPYJ5pvfDUQvNWdFXkjeG9Vqi4xuFtlLWHKr6hPkUmO9oifXsXsfv
zTeDeXtmXPU8Osht4Jf5ZwK4LCzkH6PvJEes6J7FevQ/e0Ia8+HXiiHtLz8J
uPzGJ5Ib88TsyRfntXMETNI5VDehb7tyXvaZxzye8Rk8hTYql+j69Afz4DWn
3y90godNwMQiGojrqBvMY15BVeOTIX4avFEWn/2Xf9d9PgxKCdCAuzbXNBA9
Rk7yuaygQcfabbk16KgjPPb9QjRIH198eh/m6eCqzb8/iNLgWfBZk8wENlw4
+Vi3XZIGBR4srj2Y350yNftEV9Pg5HjH0Sdo5bdt4TulaOCvtaVnJeZ9B/tr
d4sMDWzEm1Jb0PKtSkFNCjTY6tvYtQv7Rb1yevlrdRq8zv2YeDmDDSLDV/TK
ttLAa0muV/Z97A/+6b6iRjTYPrUuVimHDc28pZk+xjSobP/YUoi+pjIsLGNG
gxMiu0Mqc9kgEKgzErGDBsatF/LH8nE/iIxedXKkQdvcpVxP7KcLsKF/0VEa
UJ87l2hhP/7QskvU4RgNzH4fd+tBl7l6Gj/yo8FyEVptCPbvgPDY4oMnaFDd
YxrxrpINP9unwt6dosGQ2fSf0y/xfHDoluqdMBrcuGpPX1bLhtGE2eBtyTSw
P7v+ZV0r9i9Lu6TwFBoIbfEWCG7DPOR+UfImlQbXeIfkddrZ0Hg0ampnOg24
Hq1pyelgQ6HJWmvnLBoUhSt/TOjCev59SCGgkAa8X22qUvvZQLMfb7pfTQO9
uTypzZ/YsJHsFxecocHsElPRTh45eFWy3eDQZxrk7ImpaeOVA6NdTz3rv9Ag
y/SQ7Ts+OdgRGf/k4jcafIgOIJuXy8E+rl02nPM0cO0e4ekQkoPQ2drrX5aK
QpDFDqvlDDmoryviayVFIXdQqZVUlAPrwIu/bm4RBW3/0m+l2+XAJsdX6nKi
KKy/0RW0IlUO+tJHUounROGoRGZD3w85WH2a5py2eSXMhi8R790rD2Or6v1q
b6yEm/ZNXFJN8pBw7dX73cMroSXF/o3uFgXgHTp5KltHDJ5FPGqeqFOAIx1O
2ZO6YiBnddm+oEEBOus3tynpicHxp1dv+b9RgKxiAaVCEANYHq2x0KwAW0Nv
f3hiIAbnjjst+/1eAUIVanUbtouBTO6nF6UjCrDkMH1+2kUMBg38Uo0WKcKf
P4/814WLgcOxhN+9aoow8z4tPypCDNRu2GSfWKcIA8VXx6aviEGFv+ZyYU1F
qPFys8uOxPuru77paStC1AdR/VWxYpDpfuRgGCiCXPmxZTy3xaDVTCOn30QR
rALVbnQ/EoMAo6bUjH2KcG8utyB4UAxKr/w+lXlNEXqGWy52DolBo4Dq7HSk
Igi+/em49qMYMPq5bDWiFeHo3Y18vaNisHZm66JnNxRBz6rNRfuTGHwcWNH0
6pYiNOf8IT7/xOu9FX7eTleEn3tM/B0F6CCwJ5//1iNFMKwe09HSosOPyTiv
jE4cb+ueH8e16WDL5Zaf0KUIvYPtBSU6dNignK0Q3a0Ixzleya/XQ5ebVgf1
KEK21u2VmpvokHpAN2fbgCII3LedVTelw4lnJhFlY4rQdq0uW2UvHWLMLbKE
firCftsculwYHSSNAguuClOga644cO4SHa4IBHEeEKGAMMzK/nCZDhSZd24D
QcHztRk60VfooKQZKT5Do0CSJ9FhIZoOs38Ln2+iU9D9KDz1XRIdmn1PKVWt
osCS5il/togOt3weH1ajKFDgG//cVUwHbe11vbNoTk73Uo1HON74oPDCNRTk
T7oYTz6mg/cyRqaKMgUCL+28rCvokJDCO81SpeD1EeMHa2rpUMlHiPVrUgBN
ClqdvXSYakyLfbeRAtWxuY/i/fh7KjIhRzZRILWo7vreATpE97xvWbGZgmXq
B2dGh+igsHNx0lYDCupj7939MUaHalnn4YItFOx2okRpX+mwWP7eGQ8TCnw+
rZndzs0AS6/5CbedFDhzLaRE8zCgOVOw4Qt6h2SjWTsvA8Q+2jCCdlGgYXko
23E5A7o9gueuWlPwuzh3r5cwA+5UrOjItaHgYpBy0yUmA1Szvuu9daAgmX9t
TpUKA26IGPpm76eAuZzbXVqVAV/uG7mvcaUgbnnv6mA1BnB3L3qch74mEBEH
Ggx4bt1wqMCNgnOCY8FPdBggaHJBPf8ABa5Equ0DQwZscZnxiPCigGIKcSfa
M+B7Tphz01EKMpmjz+cdGLDauNdW/xgFMuIVQbZODPA4/uhRDlpCwmt2pTMD
RoiF5It+FAhKvu6JcmPAa3MjVc3jFMxKnS2+eIQBTTkCN/0DKChV/Ox89CID
FDlL1ELPUuCnw/mkPowBCeJiV/vRqsZCIjKXGfB+nmGvc46CbI+1L1ojGFDx
qtd4Ch2fdVhKM5oBkTSDi0YhFASyvwz+SmTAaOTJtPELFKzXXKRrmcyAQ7aq
qrqhFHw1FL6encKAT9yj6yLQnq6qm+3SGDDeJ5W45iIFDhlH0ssyGSDzu2zG
LYwCPanZfacLGbDiV3XX88sUzKkuLm8vwvFmnWnhC6fg4UYRmspDBvza77PJ
Cq3krFbVV8KAArGU8EH0qlRfmY1PGZA0MlUzH0EBx6qvw0teM6B4R56AyDUK
KhnfXC/1MCDursLch2hcL1Pr9LpeBjytt7sofJ2CQ2ce9/P3M0C8akmGIZrx
Mcj+6iADdtC2XcpBH3mwzPL6KAPMAt24/W5QIL1V7L+kLwwYzHL4/DkGx3vy
5MneWQb0zVj6r4qlcN67H0l+w/14eyLCBB0kkqqa9gPXTyHKKwPd1iMvl/mb
Aa+IgDmLOApCj+mIFCwj4VKY0L6YmxQ4Ziaaz3KRsGW8eFE5Wr3rb4Q6DwmJ
YzVqg+g+eMn9iI+E7Vqppkq3cP75TReeCJJgYjHqXIEev+04VsUgoY5LW6Eh
noJnrc9kuZgkZAjUzk+iY7il9m0VJ+HnRee9/AkUbDo00lO7igRdU5GxbegE
LZ93b6RJeLF1w1QF2rTpbMV7JRK+5K3vjU2kIHd8nEdDhQQrySlaIVpwqZVV
1FoSyH3xbxrQzVqyY0bqJDTMudVzJlGwK61WuEyLBH//HdMu6Eflag5iOiQ8
vOG+IQAt1pFw96guCYYPAldGoTv5vXXX6JNgekza/Cna0U/ENWkzCXmblvwQ
TKag4lpg/pwBCYpOaZ7SaMl7w3O7tpAwkGropoke6H10dYURCTEO9Ek79KY5
yc6DxiQ4qwb5eaHTiUvSNSYkuHmbXziFdttm//jMdhK+sZM0ktE1LlWLP5iT
4Clr0J6LVjilZKZlScL3qKI/5ejJAo7Bz1YkSJUZdHeifZgZ/C62JPT4pwwI
pFDwVkPAusKOhB8r5goZaFUL/1TSgYQuViOfLPrr+W0a75xwvCV623XQO1MK
zqjsJWH2GZeOAfphKVkX7kzCva3pOWboE9NTTgb7SZjqzmfvQXfyWGenupKw
z9NU2R2tK/3s6x83EpzOij71RifqyevbHsD1cVj9zg+9sDsq7KEHCaUbQg8H
oZ1851uEPUng9rGLCUY/i9gn4e1FQrF88cYwNCuzwb3uEAnr87P9rqDPPdco
ZPvg9QaWqtHowe7kP8GHSYiXf34sFr35B/fWviMkeCQLbohHZwgdidI9SsL4
yI7rSehlVFd33DESojff9k5FuxluZn/zw/n4LtSShq7Zk3PY4jgJ2vD4aQZa
IUC0LOcECWznXNW76Ms3Ti/jDSBBLIlLORM9mTdq7hpIQsi6rsJ/Nqu1iH8e
RMLgAf3Kf84bKh2WOI3zF2hk/c+Cf6VUAs7gfOQJ+/37vcP0iJPtZ0nYsSlX
/A66We37S7VgElgn1czS0WpmTiuuhZCgfqOE6zb6unuNzeR5Epa07TBKRq+4
Exy2NhTrS0jVPAF9aVDvsd9FHF9t+Ke4f8/Lmht9EkYCnekncwN91rFYjPMy
1ps0x7dr6N/xPlsNw0kY4vzPIRx9/L3i8csRJPA06TmGog9Z3W6nXSOhoOi9
QiB6LNKByy6ShCtLY78fQ+97I6aZEkXCrrK9dv/W29boaozCDRIcmtxm/u2P
1lCjV94xJCS7VUvaoM2rln4visX12Xdy3By9BQJ36t8iQXxgiZE++nmQ5vmQ
eBJOy37uXYfWe/Kl6HUCCVfjbVdQaHWNA4RVMgnZSY3aK//Nr6/05pspJKjM
TGnw/1uvB72+Pakk2PwqrOdAS1K7WtzTcX0eO1SNYn3EHxBanJtBwiL1XXLd
aNG79aqzd0hYOSUh8wa9fPWmqKAsEuZSjSYL0XMrVSyickmwr15TcBx9bOfE
mfY8EgxGaofc0TNRd/KZDzAPdlx+sBs9slxc8G4h3h+XTP9X/+8W8755UkLC
6gvrZaYxP7ZvqFrgKCWhqlRYoRtde+qMkuETEpq3ubyuQT/79T2iqZwE6YVr
7SnonOlBk+HnJJj7bFAzQcutSQ5UeEnCH7nP/BrodA/b+95VJCxs8zi7Cn1r
uIlvrhrzw3hA+zPm34Wu8lqBBhJcOPg/X0XvqY7dur6dhI58O99SzFOSCKf5
d5CgynPhShK6bc+ZgeL3+H+D3NvOoU3m3APVujEf/9NP2IrWXKOdr9RPgu3h
M2VNmN8C0d0rZSZIMKM6Rhox71/3Ng25TOL+7vgxfx8dQlU9uD1FgnFRY94l
9FxVjrHkDAm9Hm7fN6OHf546TX7D5wks4yzGflLmyBoR+kvCb7Mi4WDsR/73
aEXmHExQNxaWskOr/uQ5e5WTCbbMoAeq6MzIL4zlS5hQ2y/G6sN+Fv3yhRk3
DxNkp9VM1dEeCq4PF4SZoOm5caQS+6WMv23wfwQTlI9M0iPRfS/MzANpTNDO
OfzUCb3LQXP810omiNuaOcxjv91wjVviGxNdRHxVRIt9zz4/IcuE2Iyh6CNR
2A8U7jgZyDHBOrKHQx2d7piqlSzPBPJjWfXXSAqUq2OnLCkmTJ73dzmKNowL
2Vm6lgknyumtB/E8cEzbUSZMlwlcsVkFOlfwfHTI5u/Af0ycj13VX/6dH9Ks
3uvqM+HOC7ZmFjqczzhiZgMTtty4IEeg07s1v1lvYYKxlpPVAJ5Xmk8JVcla
MuF5SXG/E55nxAr5k8/sYMLu8MEH/GjHEa4TnVZMUFnp3VOC55+x7QvUFWsm
hLdPmqxAc7Amrn+zx/nLSD1bhOcppRcv9710w/E71Nv2BWP+cR1f4hzEhJjQ
bounQdjfHatepJ9igpLyXKUD2uihcPDIaSbIp2Zl/A6kgHd/DqfXOSYE7ftZ
vR596fnAgn8oEyTGP53IPklBWJDpr4hIJjD/8KX4+uP5Y3b1p8cZOB+prnaJ
PhR8NPLJ+X2HCQZ5IraKaMPb5Z76mUyIC5NtLPHGfLPYPfEymwmFq0tEmw/h
fs+NGH2TxwQdd2nFBU8Kzh/4OTD8mAm+JlNeunjeDe5taBdqZELNUGSlxV7M
N4nV6d5vmGBUGhL8Yg+e5x38fBqamNDbX52ujlbqkuAJa8H94RO8lOaE/a7N
W5vjPRPSL+ZsaLSnQKVRKPHTIBNOJZcXrt5NwYeync51v5jAucr0+w4zrJdb
HyZDZMSh9OiyB13r8X1g1GNXt6w41AZ3ScqjwzV+VqjJiYM9OfzrGL6f9DcL
Rw8oiMP4QNPIcg2cb76tWqAiDsvr7xZpqFHQG1hwfl5bHFa91l7lie8/oU6h
EkfMxUEkRC3ZlUVBu/Rac6cAcUg2MQhJ5MJ8P7ac27dOHJrSEhe5vFWE7qw0
TqPVEhD+5rdkaYQibEh/vt3WVwIkKv+89DTE98dDMpNvn0tAW9vIK55fCpBE
bqzlp68C19RJkeYEBVC+OvL7zIFVsK1AP0teXwEChg0PlzxbBXp2MTmH38qD
7NmViQSPJDybn1KNcJGHEP+cTI61kjBsUd6r9E0OwElyp5m9JJikzucnBMmB
Xnb7vZIQSfhOXzuhskIObn08mBaSLwlqMWmNEzfZMMm7emNIlyT81Zu5oKfA
hrNRzMspi1kwJnUsbqFKFnz5vh6VUGaB8v6i2r2OspA5soLnsTULZtLmQwUX
y0LLPdPNoadZ0OBeoMvMkwG7ve6Sj7JZ8GKVrEO+rQzInqy+s7iFBayW2K5j
wjLg4MaKe4Tua41YvFFIBq5bBYQdfMeC6O+uOQKCMrBIWdmzpZUFi0MKL2Qt
l4GewZi1aR0sMOlIMR/mloEYU9eyjT0sSMiX3nbsrzT236XNZ8dYIHk4muvH
pDT8J+D0Yt04C9R4tU+2TEjD0fmSojH0+YBy7/xxaRho9Yy1mGTB1D6PwYOj
0vD00jt71jQLktKqp0YHpcHva9rIs68s+L1rPHK+Uxpy+v90HP3GAgtlRfW+
99Iw1GhdK/edBZ5wwaaqQxoss/hyrv1gQcbeW2si26RBydH3yJ45FnyZyZhX
apaG/cYNLsQ8C7b1ST1a+VYaEtazd9agXz3o/MbRJA28Il2aKn9YMLB90Z93
DdKwgWOd/BD6/auTVRX10nB86gojboEFd4/qCN2rk4a8zlE+k78s8FPa2hdT
Kw0fqzf++Yv2fZ2uGvxaGv4Hb1va7w==
       "]]}}, {{}, {}, 
     {RGBColor[0.24882857142857143`, 0.264202, 0.7825611428571428], 
      LineBox[CompressedData["
1:eJwV1nk4lF0YBnBKJEQZzbxnhKEYyTavSKQ7lbRQ0UZZUkmlleQTSlSiIi1a
LKEifbJEElq0S1KSJWtkS6mPIsJ3+muu33UN58zznHOfR+C2y27zKDExMUZc
TOzvp9FuvzFiYhz4vzbzeVSqhavifbFzxTm48eLAlpr3WuCc8TIOHsVBkOmv
Xd01WujJ8dwiOYaDqpbQYrk2LWQNOr+UHcfB7MB8VeURLRgcm3eS4XDg8ONR
QLCeEDpxskqskIOcM3qLY8KEUC+Jm+K+nINXUuJtjTO18WpcwJGIZA48lQvi
h05Mw2/5lln/9XOg/4/9PuVkHSh+PmVRYK2EJweMZq+7Oh3tMT3Bi+KVELf4
SMI/13RhyW+arPBdCT+2vr1uEa6HNf6hvy8unARy229mXaA+HNK8NMJjJ0F0
9p3Ov8YGaLzalpDzdRLGSH2Q3JxsAPWDSm5J87k4qpCvPzTFEB2qJT7F57jQ
q/2B2jhDxEQ+q177mYvBwwvq+vkidG5wUMtq5eKLS/ooTRURZrJd7jLtXJQ/
70qxVxOhvGJCb2EnFwfUfP7JmCLCOL7TeI3vXDxaWjpjt64Ivtd6LL8OcHHv
3YjX2Dki2N9T+zdIgYeInNkdTRvo91v8AlPNeLA90nB2MEGEvVUuqV3mPEyw
LPxWmCRCTcn8D3oWPGz7nVYQeE2EGznj9W6Dh7OLo+8OpohgfSyxLn8BD76h
doub00U4Nq3Y/PUyHnpGbidtLRRBYg8z2L2Rh+OduOJQKYLn5mFN0WYe3jLm
Vl1VIrx3aLbzdueB2B4NCKgRIckyLbXfgwe/WOeky3UiWHLmOorv5EH1fmDz
s2YRDuV65E305WGcuf/36m4RhoZy9884wYNu4TPFfkkW36uTMqJO8iBSWXjc
fyyLTzkRHd2neDC8827niDSLFzu2rEs9zUP08eaTYnIsouomzVGN5oG9XW78
fSILYeE+SelEHg7m68ocVWGx0p89V5vLw+xwk+1RRiwWrlUtNc3j4Y733Hut
M1jMMpKRir7HQ8ISQbSpCQvVrk++Kwp5WPT541CNKYvOdVHrnxVRPzwRLTuH
xSGzHxoZr3mYVLX+vs4iFjcHbmUFN/Ow5smtpy7rWdR/Lg+taeFhxqZB+cNO
LBTe9jsbtvJg0Sovn+TMwjvZUqahnYfxk0P1mlxZWKz8sHHWNx70dfykbDez
eJc2xPnRz8OHfuvnnTtY9Lsu3e88nkHW+EHXGYEspi3dY5Mjz0DK4tJ1/YMs
nEzOa8hOYBBttzRXeIhFkVzjmzxFBt6K5825h1mcuOclVGIYuCz16/h8hP4+
zuXqVxoMIs4Nuy4+ycLqeYeZqSmDyZmxYkaXaT0rXPt8ZzH4aNJ3eoC6obky
664Zg8vXU7QexrDwFXumPdOCrh//Z4N1HItU00SuyTwG39KLVW0SWIz/17HH
yIZBRa+sjjCZxYfIV6kGGxhkLxnI0spioR5v6b7bjYHDFcvsN9S70vIEGRsZ
OBZxX/jcZjG2OPmCvjuDh2Uy2kXZtD+jQ47qbWew/HnUR5tcFnH7zN2m72Og
GlvtbFrAYrNjGiM8zsDki0r+xqcszJfrfDocxqDEauyZAWqO1Y3UunAGH2xT
3CKf0foYXjM7c4pB3aP3nXefs1CTjnUaPsPgRZHDzaGXLGpzTyS8j2MQk9K+
fHUpi+y0cdv0rzDoKsqtrqUOTwoVhSUwkBBz2eD2hu4vIuTxnKsM1DC8c1sZ
i2h3/8+pNxgobxmI2PmOhZ2Sp3ZQNu3fi8KlCz/Q/sl0/viYw+CHZFh/IbW4
uMc941wGS+qXpbKVLDK6Ni7pymPgmRwkUK6i9XyybseaBwx+ec/Y2lTN4uXe
JZm6xQyM91tlza5jgbJppjUNdP9ujqVzmlmIOgZaJzcxsGEzVaKoNUa9Orvh
E4M3Vk/jm6kljbZ/b29hkD/sPCOkhUVJ9M3kvg4GPdpf7+R/ZrHWZfokpV4G
5jGfVkm0s1js++fx2p8M8nTjKhZRm50u2RPzi4H1hriwU9Qqjz1fa/xmcOXN
3nNKHSxaNNNCRMMMAjPOzyCdLHZ/0+1ZNpagpEBQPfSFhZvU8JUz0gTOtg2v
jLtY2KuV2laOI9CQHOjbSW1stzPVWY7ATtpmqJb6T86tDTsmEhxYcPZx+lcW
30oD5TMVCdq6N4d+om5osy3s5RBEj0oI5Xyj/WW6ef5cgrdBDuY+1KEB+mVh
ygT1pcP7DbpZ+J0fCSidTJCeaKXqRL09/Y3ORFWCCjUJiePUtk27jl0UEIT+
bDlaT81ZkGGRoknwMzbM99B3Wj/nQ11ftAgmuAxPSKbu81l+SV+bwOzurc4S
6pqU7z/v6BDEBMc4TvrBIl7WMO2pAcHX7IhZV6iV5cZ6TBER5DWeCXlMfUGu
QT2YJXiVaPntM3Xk+JMXYExwqzpTIPyPhaz8Jvt4EwJfq8EvC6mPy5uNH55J
bSpe6U59WKEjON+MYFziSoVE6mGFhxZkNsE5eR2X+9QHJkT/9rUgWNjz5k01
tffEBbuM5xLIy0Vzx/ewcOckOGZa0fWZC9ae1J84vkoK1gTqL1zSgqhdlJaV
7VxEEFTCGJ+nXjtpaMH0pQRLnvtkF1C/n/ReLNyGIC0nMbWUejn3Zn6HLcHY
zndPG6gX8RwMk1fQenDsPEeon/EMusbYE7weNa1frpeFJSOVvGklQbsmL5VP
fZ+p3/B4FYHJKdfDQupZJEdZfQ3Bf1Fzgoyo75ATlYfWEkgodF2fQ83yN0Y1
OBDsb4vpWUSdwZ9lY7GOYOVg6BZ76unKE8bGrie4pts2aj11inJ70aATgbfr
t6cbqadOfhDg6EJQvK8iYxt14uTzM/NcCTKXlT/eTa2isqOH60bAlqmM7KO+
pDL/ls9GAsfqb25+1FxV/taKTQT6Nn7dAdRnVf/TMHInKJTrv3qIWkHtZX3U
FgKZobjgw9Qn1K5c/OFBoDl0LTyYWlqwf+XybQRK3+cV/vVRga18+naCltx0
3l+PUp9aLLeD4LKxWlwQdaD6nxDPnQTzbUtsDlIPqJfPebWLoLOxU8uf2kcj
dUB7D+1/WdZ0X+oejaCc0L0Ey0cc13tR756ydnebF8GUZSR3B3XXFH0dq30E
/ESt2VuoPaZKtl71IbCoyfvmQt0yte7KaF+CC9VSJWuoXTWz17n9QyA6bF1h
S12nGT7pkR/d/52scQuoP2iZnggMIGha2DCgR20nVFhYF0hQu1X+jjr1G2Gb
uPkhAuv4+XFK1C+0z+3/fZj+/5KLv/rp+Zg/zVO0NoQgMlRrSwf1o2nzvt45
QqDWeG5MNfU9nR9u3qEE0zu7S3KofczE80uOE4xe37csiVq0ZILi1HACn9Wr
pSOpU7cZPq44SXClqEp1y9/z7jeXrxdBoDvTOmAFtXrYCq+jkQTna25PMKO+
fGOPhskZel7SuI0yf897XtCBiLMEqp/WkR56fzgvT5e3nSNQWWJ04u99OtGe
GXzhAs2rIlPuVWp/rf+af8cSaB14UKpPPdNklLldPM27469fKlD3Wk08m3qF
YOvH+KHv9L57uovmr0siSLLTVkindrq292pBCsGCx30tAmoLjZ5NB28T9Dk8
2fmJ5tGAaHRhZTbNy/A2qVzqO5aKSgZ3CIpU9GvDqPXc2KeNdwkk9z02/pt3
qgleUy3vExgrat/dQ/NQTLX3s8RLgsEibbkymq8FehIWTsUEXPFN2y5Q+1pw
zue8ov15qD7Glfq7k5GVeynByZdPe7pofjfGeF9/Xk7zxv523hDN90fkp3tY
Pe3/EE9skL4HF2zWXH3VQNAvd70in3rnobwm2SaCrld7RvtTk9aA9RHNBIs7
FTwG2ljszZS0O9tOkNoduKa7lcUUa97suP8ITitebcij79OAn59fQw/BMq3+
ubupy9Jqc9V+0vquyhuaSh2gmCBK6iPwvFQaFEHftw/12sKUPwS8cavvO35i
cWyfmWKWJB8nvN2Ydw0snFNil/dI8fFy3SZ+ILXRx5GTRtJ8TC8W99WmbsST
sbkyfFyvdJwbWE/7J2sznK/Ax8ze85PU6Hvbmejc8ZTwsWTl3Y/za1jYlAU9
qNbjo6VRRVfxPYtbnZ3SxgZ8eN+5XZxQTu//mJUrowzp+hKZyfrU70w1OxYb
8TGnUVZtEZ0PVicVTyww5UNpl6uMF50fnH0U3ePm83E6R7cisYTeV+Vrshsd
+fCy4B7Y+4TFW+Pxax6s48OgSJLpeEzP+4r9CXwnPh7tiO1zpu49ssj4vQsf
Sye2+1gXsfin+6vLgs18tHZcCZz4kL4XRca3tXbzId8WmXE4n+aVxwuHriN0
PR3no+WZLOSvBx83PMaHIHjiD3PqsGaLPJ9QPsrWPsq+lsEiyDmHJx7Oh+ay
0Qv3pdP+rkysVIrk4zO/+LxsGp2v4b9qziU+FlZ+b+Sn0P5xDVZE3eIjfZ2m
TGEszY/n0dYzK/mweLHskdQxFnzOCaX9VXxkaveJLTlK++d66FNONR+jMtpj
T9J5demAhz9by8e9h/u7FUJYmOjOytBr4kNM+nO3fBCdj87Ucqd+4SOyvdex
24+eZ2dB24QRPg5+u7GV3cmC9yv1yBdNZYxZX29eYk/nNylfCbcAZcwzyvd7
z2MR3PC6ckKpMtpFCdoFDSKYXKrrCpk6GU43DgxcjhehcorhcpcDk3HbDzVu
ziL82Sc31uvVZAxM1Uw/qipC7Y0k8cXqKljtUmM1tdoQc68WLXP0UoFkeZap
0zlDRO2c2vW2SAUv/XkOP5cbIo5vWSzLqMKFXxZ6VMIQ+hFtfw5tVUW+RYuU
IN8ABz5b7bn7UBVH+it/LdhqAM0gbixHWg2zc8xXJRADhOxPSxEzVMOKG4su
4Zw+4KK2yna9GjzsfWvKmvRgkVp5826IGlqm+SmeMdbDpdbtSSEZajAKyLSv
8tNF1zh1y5CPahgcuhCwoGg6gqKUw6+MFiAqcpTRQe50eMn0eqvoC9D9wJo5
tkEHKW3y0nlrBDi0rfWpQsE0lN+0mX/soADJxZENhqrTsG6Dh1puqgDXzTwK
pvhrQ9Pv+fXR5QL4uEsMJ3wRwmmL4EIu9SxnvX/1OoQ4u/LA8e3vBYjffexP
fqsQo/T1PcsrBJitnB1S1SREffN5w6QqAbzkvU2ZKiHO27gXWNYLcKtyt0fe
EyEkBWPeBXUIkHC6ZJVPnBCzx7s8ntEpQO1ASg43RgjvwbvZHdRbOhfez7so
xKcKz+gVXQJ4PworHjkrxP2w9+sF3QKcm2j3/ky4ED69SW0PewWwclz14aOv
EGlNQ1XeP+l+RsKrjvkI0VK6plj4S4CY+35HjbyFsLshkxbZJ8DlH7NbI3YJ
oefstdd1QIBnX0Lv2boLsXnJ642cQQH0tG6pim0SImam1qoX1DILJUVZG4QY
p/jRxGBIAO2Lsi48JyHmis3QbqH+FsD4lTgK4fv1FLkwTP/+30nzgtYKkV7T
LrN0RACdAPae8WohWp9bDo1Qay6Ob+iyF+J/tBWZeg==
       "]]}}, {{}, {}, 
     {RGBColor[0.24882857142857143`, 0.264202, 0.7825611428571428], 
      LineBox[CompressedData["
1:eJwV1nk4VV0bBnAalCEqZFobp4znGI6zM2a4adKsmZIklJIU0isVoYh4S58G
SkUyvGhOyJQpIVEppMwkDYqKyrf8ca5z/a7rnOdee6+1n2dzXPaucZsgJCTU
Qz/j33O9AyYLCclgQumwe3GtJpKFf1yyFpbBiUyL9M3PNSET62MUMkEGznf3
bRtq0MS3e547RCbLoDgsk6f5RhO3R52eSIjJIPqz1erQDk3wT8w/pSAjA7Gx
0mL1n5rgXZaQZbVkYJqwsFWCo4XZ1ZfV3O1k8ETmnVzSPi08FTscFnNDBiIh
mZ1JRBu/pDrNBn/KwNvOpiUgVxvSXdGW+baycDJ4+lBuAxe9Cd9CliTKoqDG
0WvxBB5slNqY6V9kkR7SYsGk8rAxMPzXhcWzkJBS5rdnuw4cMn3mRF6ahaz1
W5K61HTxPrnn6r2BWdh2zSQpukMXs4/KuiQtkMNqpbL58wr10KdSfaDqf3KY
Hl/3jX9RHwn/lr+x75LD1rXXPJ9a8SHWGXAkfZ48BnLKfUYf8fHnzwN/wyh5
/Fc77LJ7jgEyRrJuh3TIQ39dZvzyYAMsquibZ2qqAF8D+4aOZwZw25SpoBWh
gFPfnQtFpARAHde06Z0CDpkuG9ZeKkCihEFmGV8Rm667pvf9I0Au76uLb7gi
ynouPitOEaBYccj9ZKsirNNHTjZUC7CiLrjwjZ4SYotNdcr6BTi7s9LhY5gS
slrmvJ0gysK54pytSaMS+s1SGypVWSjJRMn6v1ZCttjhFhUOi1fOQe333ijh
ECIfHKBePrIzkG1RgnXaf51zZrMw1jW7qdemhJEILyZwDgvJ2BY59X4l6D3j
ETUNFvlOnJ4ZY0pYVLCycw2PhX+G7F07IQLR6s5NydSCn6LBMcIEU5+kOwxR
p54eVJw2iYC3QvLc/3RYxJY+XjlVlGCj13zpZ7osdnHd7/+dSbCX38jR4LOQ
H04P69cgEDnRpeA2l4UTN2XrQi2C8JsOfmnUyU5XTRO1CSJtL80ZoNavODew
Rocgu+/zwf2GLBadD12fa0CQ82OlqJ8RCz8zJ/UIcwKLGOOXDiYscr0cxtot
CCZXH90ZSy2UtO6NuRXBlhNT7aqpo8SXnfpiTWA7ZETMTWlei/HQxsUE20TC
M6TNWNQfmVGmsYYgueHZw2vz6HrvSCQGrSXYkFce/5zaqWfKP03rCBaK72wY
o+5b9VcneiOBZN7EBZvMaR6n/+yQI8HdeGndKRZ0veu7vVY5EZTMf17Ap46K
aLNN20pwuqg/xYFabrDxt6MLQbd3TEAatd7jUtfSHQQJxqMG1pYsfH8UWip7
ELRNF/3HjTqXlyd/cBdBnb6aXAT1wrO3qnl7CDj+Tfa11I5ul+fG7qfrFc/6
bmfF4tqFC5IDPgSvw6KG91L31pztXeRHsH9Qwy6a2tcoMmHEn0DeulvsCXXk
lIOTXA7T/ZMcuGIEFh+cyh4nH6H3r6cweyX10vszQ3qOEnxxTNRxpxZzyxTe
c4z+PqjaO5Z6V/5IUXYIwYpFy0zSqKukbYMGQwkMv/O8CqhPlrT/9T9BUJW7
Tr1nvL4CvyA3nODjf49SRsbr7zt8+E8EwQfTqrhp1rS+qvzvY1EEHo1Sjw2o
Iw6v+HXqNEH9JIWVPtS9Ly7m1J0hmH9716Jj1LY6vf7SZwncnDsy/6We2nxs
+HwcwfV9kVUZ1DsFdfeazxGYZjUfzaGujGD8lC8Q7Lx8NrmUOtwk51tSPEHw
8mPmzeP1Yybf6U4geN/RmN01Xr9nzX7tywSlbY1nPlOnWl4x8Ewk6Ll9puvn
eF7cwJesK/T8lcqnCtvQvAGzm1+vErwKDmgSpa5cEL53bhKBnENl4AxqrYSX
ev7JNO/+zBh56hPfZn96eJ2gVmTXDBXq7qXemb9TCPLut05Up1507ZGnVSqB
EBvszqVO+SWmcyyNwL53m6k+tchq+/7SdIIj808HstTuqdfTp/xHoHNLhW9M
XT426LE0k4C5zKwzo9bYCO1TWQQS/vG95tTHs071PssmuJ2aNmA5nj+5+cbM
W3S/Eu23Yzx/i9aO9bcJpJ7kLLEez7/rp3H+DoH56aYr4xaReNzVdJf2C7fa
neN23z79OnOfgL2VfHX8/+W5W1ydHxD4tu9ZZjWePzNjTlIOwXE3M3cL6jCP
n+1dDwnm3FAcHF9fZ9HCa1p5BFNkVD6Pr3+BfOy23fkE/fL2W+ZSJ+99r5r1
iODk7FfmfOpJFbrvvxQQJF5KO8WjdlU+lMgWEXQMt6/SoC71q3Q6UEwgHX8m
RJVarUZW+WEJ3b/hSi1F6lC17W9HHxMo+cdZSY/nH7qZYFlGz0e4eKX4eH7D
n83B5TTvnEnJxPG8Y+ebRJ4QGLn8Fh+k++/6puvCkiqCuT/ubO6lLuWzDlFP
Cb6auzGt1CHvahpn1BLEnBoerqD2Up6dvPcZgfohKdE8avstB7xr6uh+lV/z
zaTWa1YWjWigz698lP34eVZQ9HnZ/YJe36D48yDqSQ4VVxe8IlCudUjypm56
tddM6A1dn96d9Supy2RLRZyaCC6G9RqaU99cJ9+Q10xw45iVtzZ1WH3Rbv9W
AmHplG/C1PzaGZc+dRBcEEs0zqDPo9I0d4/lXQRHpXj948+3yPJcw/Rugk8T
gn4dom5+4lLr1keQ5fBaYyn18bI7Yy2faP9aEFXeSvvJvklTq82+0H44L21N
CbXjfMfz57/SfuZhZHadWlA8yWDdd4JCqSElD+q3+etdnv4i8BlbrtNH+1nl
aJqe9iiBgq5hXAX1bbO/I8d/Ezg3zXW8Th2ekxJrM0b30772txP13Ls/Sh9O
YqDTmH2mivbTkxkXNFOlGHDe93FCaH/2+zDwbfIMBtvfRm3YSO2sbVO0fSaD
kHsBvVxqwxsf7FVkGXQ1B6nV0f7+/tq8k3GKDPoXm4/NpDa++PZjqDqDwfoL
qwLo/HDp3bWhRYOB1sbpWxdSRxn9LGS1GFw2eV4vRd1WPzO2ncsgcsy/5xqd
P5HitqbgM1glPb+i2JjFu8DbYaNmDE4JK3m30/km9tTq8xpzBmWiHtVJ1HMV
auzTLRjYqSpEu1JH3OvhOYDBVdcu6046H9lPpP7+QgaziuT2tLC0f2w9obzf
jsGGffpt2Qb0fmXKhD9ZTetJ1sXvoG4ZvfpVdS2D+N0f8pWpDc7nlz5bzyBv
Vb0gks7n5rqvu3Q3M7hvbP/ZUZ/OXxvHB71uNM8wPLeDzvdGNQO7rYcYFG97
JX1UkwWJm56YGMiAaVnSp03tPOXLwLvDDBINpOe9oO8TH/qyIp2DGEznvV+r
Sf07S6diWxgD2yMDmyvUWKiaalm6xjAwE2aef6LvK7tWqOh4JDFIWDL9RrMS
i6yCvwFpyQxqhO1UD1B/02990nedQbpXoNx06sCZl3bsSmXwyaLmqI0ii+hG
xaTdmQxczmWYXpVncWfbLEWvBwxKNttsWSRL8/2mTfV5ymDEfkaeviSL6tpv
22urGSyVzJa+OY1FvGZToXYtA8+72i/1qc3epPi/r2Og5Dp0RleCxUFz9Kx4
xeD94qRRjhiL7xN8yrXaaP4rxHyazOJjzOvQ1mEGbEmRntwfAVrSkoSXzlZG
TVp3TlqfAOXqLTbRc5Tx5yKnWIo6+6pMaL2aMvL9v9v69Qpw7EKYyGZNZYxK
xDRa9gigFbFD3FNHGcIbGr4+7RTAbydPNtpIGT6tfmq17wSQ1LyjVb9UGSIZ
ks/3vxTAOrlk1SYfZVyd/6nAqlCAM17qH5+XKGP5LZMc8WgBLivZVEkoqMBo
T2/wUjsB9GN6fgd5qOCRpcmEX5ICHOpatC+nSAWnJRWZ/kIDaATLXZIRVUWq
5yh7xssAof6ZqUIGqgiYGj/VS9EA2Kq6fqWjKo5Ex9lsyOfDMr0xIydUFf0f
fumUu/BxsXt3UuhNVfh+MYptEOLjo9hsm9BmVSi+ezESbK2P4DMk8spEDvL5
IYXMv3rwEf/uq6zPQUPLQYegBl2k9kiJPtzIQXmbYqijli4aMlYsOHGUA7it
Xut9XAebt+1UfZDOwQUV5UdHWnnQCKhImdjAgcTR5JxfS3jYsoNz/gG1/BfL
HL/FPJxddyhi9wsOtBVuuA4u4GGCvr5nw0sO2vQrSgeseGjtiDNIes2By4Oz
qR8NeYhb4Z5v08rBbs9GvvhsHkQ4k+uD+zgQ/RxcUj3ChYXk1seGHzjY2nO7
3OknF76jOXf7qCOPGB35OsRF+0vPc6s/cpCxYmCKwlcuCk6+cOR85mCkWiXS
u4eLA9+Teoq+c7Dd6ulB6xdcZLb9ee07xIGrenZF63MuOms3VmkNc2CfV1od
+IyLNWnimf/+4GBTnvlIbhUXek4++51HOCj0cO+xKubCbVnNdplRDix1Wz+2
F3CRYKK5vpLaQvtH2vF8LsSkm435fzgQiildVveAC2shQ+1O6t6mF/wD97g4
OBCteP4vB3FzLGvJHS6ym3rFl49xwGzSUyu9yUV3hc2fMepTexsEnllc/B9c
wAxb
       "]]}}, {{}, {}, 
     {RGBColor[0.24882857142857143`, 0.264202, 0.7825611428571428], 
      LineBox[CompressedData["
1:eJwd13k4VG0fB3DKTkqdYWbOFGOZGbLOTEk8+pLkCSWVVpRKu6SkBVGSNWvx
SCREop1CKylJ2ojKli2kRUgpeu/ev1yfa5xz7vPb7vtwPXY6bxwnISGRLykh
8fev2PuAtIQEhY9h7Xb3a/jIkhw+bSVJYXHXvZADVXxQCbtnHhlHoTcjV83i
IR8Dhds3yUhTmJLeMqPhNh9Xf7k9VlKg8Ksl3m93AR/Gx+ZGsygKR7jBy42O
83GGeU9nNYOC7Ejl3a0RfEzKs7iTqkrhp0mlwsVQPr5Uz/iizqKwrpbSdzjE
x8XJgsW8aRRqvP+86PTmY3qaEkMkoJAoy9wQtoyPFKPwgj26FPTm/5tq6cyH
wn1p2yI9Cjq0lO3vhXz0to/tNTOgcKsl92W0HR+5uv0Nc4QUzHtjVeQt+OAV
1qU6WFBQPML0WKXNx0lb5xnH/6EgOb87NoTLh0xDzdNnlhRSMm48KpzGR+fI
ozFnKwqizyfFBiwSH5SsXWlLYYKBodtOZT40q9O0PZ0oUHM3hZmP8MCZp1lV
tpjCRqXr1enDPKjdyd6pvoRCfHPHe8UhHpQu55c0LKOAIwnrfn3hYTihxMl+
NQWGamT3zC4eqle/9jf2pHBR9tIFVi0PD2tXakZvomB4Nzhu+AUP9x2bHvVs
prCK4VbX+IyHojkdkzO3UfCRXrDm9hMeMrS+5TJ2UfCoisyrK+dh78cJdSMH
KcRUrvB0LeTBe0PcgeUBFLqez5K9eI2HbU2UxvVACm+YlqnSV3lY+4zetiOY
QoOzIOLxRR7sr+lKtoZS0G6OeJyZy4OtfsE5izAK1s5Z7tNzeEC2scN/4RTC
G8tuFmfzMDPJNMk5isKLaYdO9Z7lQePgPIOKOApNM6X9Uk/zQA9WvuQmUIg0
Sdq/MpUH1R0O+wITSf44L5WnnuJB0X1JuWkSqb+0l29vJPPw3XrdyrxUCvUe
n1abJ/LwtbRjTCaNwpyeQhf9BB4+ijdnrU+nMMSaf0MrnodW3s4vnLMUApcv
SdCJ5eGJQsDRmBwKSxaNY/tGkd/POU+qy6Xg7Bs/KSeSh0FrwSl2HoV55+z3
NEfwMO3gq8vZ+RTYlot9XMN5EKqdN/9YQOIZbSuVHcbD/GuBD40vkfy4Zn7r
P0bi+VG3sfQKhfzRjlenQnk4euyPp+Q1CmGRPnd+HOUhRauu3/Y6hTuqxYOr
iMtXB8m+LCL5yCgTGYWQ969+LewupaD2RfKY6mEepm/Ov21wmwJdE7fqdDCJ
r9Rhu913SPwzA1boEm+xMHAbu0dhbWNJmVMQD4EN43rmllGIqqzl9R3iIX5P
w+7wcgp/HKjsKOJb+UfCqYcUftNVrY2BPLywW0mtekSBvzHzZBRxV4dhenol
yc/czcutiEeCpPQ6H1PYYbpA/VcADxOnvr2u94SC4O6B3mJi7eJLc7yrKbiv
ml4YQDxr2dGqwqcU1odFH7QlduxftexXDYWjlS/NKGKPaONWPCf1naLf1+XP
g5+uzLbQFxQ2+Fcfv0McVfFu6MlLCmWf26eeIj6z7kqQSi2FYO+sE/7EhaOh
isvrKPQHzfnmQVz135qTqa/J9eldRguJm2cIuW31FHTtnyywJB54IZvPf0Py
1Tl5johYzqtp5o63FM48qZIzIJ6qcO3+1XcUfHUOZE0nFp4Lc/jRSKGFV6xs
RGxr7Vb/TzOFt+M1bEyJVzeLPI60UPD8amtlQ+x9QP5TZSuFQxoPx7kQh6i2
+Cm3kfxUzji6nfi/q9fHLW0n9UUbVhwjvrgwIvq/DjL/Fs6/m0Nc3uvObOmk
YJXI8q4mbgidkan9gcIo95/aIeI+TUXDrd0UzKYv6NYi8ZO823rzUg+Fb+0N
uS7EqquL5g71knwEBU8+Tqw3HFkzu4/0h6iRW0W81Mi0o+IzhaQrctpOJJ+b
nyjtVPxKIatdYVIKccCmtp9O/RQ0R9UTu4nPpUdPbBwg86qo3SWB1Eup+foU
7hDpxztlx78QP6+fpbPpOwXHAMbiv/X2c2LH7G8/KFT1792kTupxYek3D5MR
CgW69w5FEp/1lIz0/kVB64tr9y/iBbenvfs8SuJjJUzvIfWdunXlwY/jGPjd
nL30B6n/r4zNmXpSDGzKTDoTSvpj3v29T7ZIM9DYuIrHIv30WS2R7pZlYANN
1y4g/YaKmtIOJQZC73RvaSX9mejd1K6lzMAzzeoZsaR/e+g+xfUTGRDUKerY
kP6O95Ff816FgWOxGz1ukv5vV7f53aTKQOzKbvmXMTyEHii2qNdg4OLWsJRH
J3l4q1O5QVWTgT3BJxbeTOLB6MXrqGVaDKzweTiST+ZRA3+w8ZUOA9s8H5ic
TeFBt84w4LkeA+tEIXWlaWR+G2XdfixmIPyfyzXnyXzUeHe1U24med72vOYG
Mj99Q+9PsDNl4NDRiLuKeWTeNDW7PjRjYNxP/V7/fFJfEayxMksGVlstTou6
wsOUzuOWt+wYiHPcH+h+i4dvflm7VReQ+2ve391zm4eXCiW53vYM1J25U+p3
l4dY487JOgsZSDP9NiujjAdlf/MP0UsYKOe+P8V/TPphSneMuxsDZqFyGX9e
8zAGq/fj9jDAjdZfWUX2p6ZXLqquvgxELj1w7A3Zv255bre/sZcB4eyfRX0/
eTgYlVS4bT8Dv25MmaQ+xsOP+k/htYEMPGr333xNhpwPvFKE58IZaNvbm5fM
5KM7deDIv+kM3Goyfmo7h48259VpUWcY2Lp2lsM5Kz7eyZXffJbBQHHMYyV5
Gz5q9sR/WpbFwE71LvsGsn9fczBZ7nGeAYXQGUmnyX4f+NtL7+A1Bi4cmatZ
5skHY03v8/xHDNj+eqyyJY4P5cnOH79UMiDrpfDZIJEPucpiaVEVA55pP5qG
TvIxIgqfXVxN3rdAd/B4Kh+tioKsihcM1Bd9bujM4SO/dKNf8zsGPnBC/XXu
8mFNv5866SsDIqvhL+1f+Hh4c9E8r34GmK+aDjsM8LHA5c726m+k/j6Hhd78
zseSuFOlYUMMJFE73qaM8rFB1mWl5C8GZkxKjA9TFODYQFXiN2lV0OevWMgK
BKh+cl2xjlZFk+PJ2eHrBVjuH/bzv/mquL7DW86jQwCOrvGdfjtVbBEoMSK6
BWitqz/87wJV9H0PNCnsE2CzEV/pp4Mqtr05epIaEmBfW8W0Fc6q+LNt7Oew
tC6S7cbbqLqqQmn+mngngS4aqMDj8T6qaPykd89mpy5WFuzWijytiv/Oz3nB
lNFDa9aHjMJPqiixieJetpwOzUMMj0wbNQRKmB2dfFcfPerVe6tOqCFk9MOa
ISdDpMY+fLOiUw3XkspV5o0zRu+6lRpXu9TwVOInpSNjjFmiPk/FbjV8VN9z
UUbBGK/qVAZv96rBo2zyuRoVYyjQrspaX8n9kl2u7+IaY1/2gPWnETWcZE/I
lrIyxpISjfzgSUzIDJUs+XOI/H/HgcA8cyZ6vhudtRsyhk+De16fBROOMft3
h/0wxttqm9eGlkywU3qbK34Z43yhsuE1MCGqj40wG2cCu2Nnm0rnMbEmQ3md
1EQTHNOrsni6iImxRbe36QpMILWL9evLeiY2Jv8uKF1hgtHRG34zophIe3/V
zfmaCb6+ybwcH83E84SiFZZFJmgrjOn5cpyJ+8vFn/nFJqjcsWl1XhwTjaIP
3wbumCC+SXWOehITqa+HY3dWmUBw21dG/iyTnNt0Dn5vNcFSf9GJxhtM0BlL
2hyVhLgwcvHqkXYmun0PmvutEaK581XY2w4m3A73TXziJsSkFz/cTLqY2JBk
2c9ZJ8SeHGvFlm4mWvVLWko2CmG59PX62Z+Z8PQRxrZ4CfGyYJTq/8FErEfH
v0+DhPix1sHPTZmFxzVeM6wzhbB91GNuZsbCIYa+54s2IeLr1g7vm82Csvwt
y7gOIVra66/eNGdBerxW5qIuIfZJPNSdZcmCvVzl5MoeIfLMzqqZzmXByT4/
K+erEMr5qwbEjixoZxjZa44J8Tr2SZ7xOhaiXIf7FZgiaKZbe3p7sFB39eWT
0ywRdhYUcy+vZ0HBVGaBES2CXFVOspEnC/qZnjMXThNh9viQUMNtLKz5eLb9
oLYIab4WHvq+LCyee1OcZCzCxlUFLEE4CyfnB6W/nC+ChdP0tsMRLJx5/6px
5b8iULbn85oiWUjomHOqZYEIZSbZ5gnH/z7/alqXowga8qddxxJY5DrL+rYl
IjTeiMqoTWPhW/iDykR3EZwZ23WDr7MwO+/dmg5fEfQUe/vfFbKwa0O00z9+
IkhKbi6ZeYOFkjWJzYn7RLjct96+r5isvyemes5BEZQfrN6x/C4LpqfvSB0N
EuGxj/0VgyoWdJ+Nj3gaIQKe65m9bWHhluL4P6vTRBD2jHRNfc8CT3LaSd90
EbTGPUlc18aC62mB/PEzIsiIt33t7mBBXsg+WnpWhOqkCznDPSyYZVa3yeWI
sMJdX5UxyMLIatfcHZdE8P5sMLBIjg2FlswBj7sieMiOnUmQZ0N3xER25T0R
lmjULKxXYOPpCFt24X0RZjp75blNYMOPUqwRl4vwu/Diuh2T2WhZeSh06KEI
YQFGzyM4bEhdipK2qREhXcmkoMKYjU/uXZbMRhE4E+Q2awvZeLvx9+4x4uQJ
LZpHRGy8Oq24t71JhFjl6GTMZEOuel77+RYRDk/qOVJqzob97AO7BO0ieFIZ
q67YsnFFe3t9X48I+hwVudNr2Ng6fmvIye8i5HK6y365stH/cWDt8mERdKbe
DVjlzkb51kdstR8iTJu2Y0DNg42g97Qg4acIkzQeN8dvYmPSJaOigN8iDGgF
F4b5sNGbkyc9dZwYJdP7PfaEsRHySz/9mJIYe80lS6vD2RBrvtDTnCCG0F5l
ik4kG5LMWfmlxHlbTcrrotlQ3lsW91FZjFPnd2mZJrBBu53qt1QRw5//rf3n
aTaUxkktuc4QY5bpOAvndDY4I8KNlqpiDNpOTsw7w0ZB80OfR8TbPYU2qzPJ
78Mhwa/VxHDN9sm6lcvGJV0jv26WGJZaAxsOXWOjqPi9SuNUMUaE42/XX2fD
Jz1YymWaGEXWUxjGRWzUJWv/qCE29BBVtN5kY7nTu/bb6mKoZ+zWsb7DRu3J
1tcxXDEk1Ac7pR6T993Yt19KR4z77CHPiGY2ZCsGPgmni5HsuDzrSQsb5p8v
nDhG7BVU/F7pPRs9UN/8jpjdFbAmpp2NKW80jgfpi+FzRcY5sZsNgcq3jnsG
YmjbMf9J+8bGhZDmryxjst4DBw60DLCxSzvbfR3x84LGGxpDbPAeVf/OIQ6Y
kiHMHGajJFJQLjQR43WzriD3NxsqC/eEWgrFOOZrPuWqDI0dbzazjcRiuOWe
dhqQpTEycjhiC7H43Z9osTwN8fsj+pnErXggd0ORRvmOzzLUDBJ/Jcex0kk0
rmQvY/cRK8+5ZD6qQoOpeGKaxkwxOnap7LecQsOepe2yhDiuvm7gHoMG72yn
+w3i3rNuPRVsGlRIZ5uvqRj36u7xZDk0bBfGhWYSn5TT2mA3lcb67CG358Rz
vT40V6nT2LY99SJ/lhipZt61z7RpcPwX11QT+2x/qaLCo6FQfZkzSGyXLl7k
zKchGW2SwTYj9SH183GtLg21WnvHjcSOz4PvvjGksfDEy5n9xBd7e+VnGtPI
s3z4k5otxiTppUvjTWi8msZ+YUr80ozXs0BMIyag8vYBYtHSGFHODBraP0+8
SiFO9PoRMN6URkT2+bFiYpfMqsm3zGjURISfGCK+cVvkyjSnUXCvUnKyuRjM
htScPRbk/bjiEAPit0o7LQzm0Fji6lu9jtht7xTPNBsa4e2t3neJ78b6Xx6Z
R8OwIiexlljjQueIy3waw8P/PO8mbmu5ETNxAY1Ci6AYZQsSrxGNt9vsyXps
gqZoEGdREdqVDjRswocvGRNv+ndNcdAiGpqFA8JFxJXrK8Y3OdHgx1ezXIn1
Ag0XmjnTeJ70gLWVODI5KfnEEhoT7kuL9hL3XZVo719K46lcycZgYsenWwwW
upB4b1W8Gkl88cNLv7zlNP5r0WKeIJ44zqJMZiWNoxsMkk8Te3OyldavIusd
WCzMJn4xU3n53dUkP2GlXReIhYv9MmhXGmmcxMIrxAnbWj/6udGYlS+dXkQ8
ePTfmbXuNF6bzM4sIV525mqQ8Toam3JXl90mLiqhn0R50GhUSPx9l5hZF8Lo
WU/ytXSC833i/V8+uc/bSMPoUH/ZX7+VX56X4Unjc+jWRX9toX1vcHQTDSfP
s8N/rz9tqTtn1RYa85jlpX/vP7YiPrxoK407Sd9P/X2+++5fryZvJ/XT4pn8
d333ojdM27mDxs/ef678XT839+nmJ140Tl3P/v/7HS6beY3vTSPYtHLW3/dv
b0wfPbKLxMvrWc7f+NgMy9m1+tCoW9op+hu/bBWfeIs9ZP2doqa/8ZXRf9eY
7EvDl92Z+Tf+m2xt+EN7aZR80Qz7m5/KtQW7Fu+j8d5dLeL/+TtxSEbhILn/
7ycf/ua771K3k6c/DXn11rlWxAurFp8qCyD9VOl8x4R40h8t44NBNDoX/1ae
RLyLFX2gPphGqHF85yipt5ei7w9ER2iwHhi/6yVO3Fy5su8oDXezr1plxBPP
HQk3OUbyvcTxcwFxRLtl8d4wGj4PPwwmEwe7FTIlI2nsOqx7Yzux19Kz9YxY
GqmdJpMViXviXGVXx9FIWfHk3lfSPxueMU3PxJP5VGqfX0e8akHMSb0TNC6o
u8w+TTwf/svmpJD58KlNrEVcFmB6NOQUTfYT6afjiC1Lv11/nEojP/Tm2fek
38Uzt1BL02mcU9SRPU2soe/yanMWDV3TLUUKxCNqxovjL9IwPq93/z6ZP77L
PgbVX6IRlDDP4gTx1/hzlzlXaIyKbb5vIv4wYeqknGs0HLdY8RWJa8crPCu9
SaNZN/qQHZl3BV/aHTrLaESnf6fTyTwVGKT76z2gUdRsEeNJnLV1Vf7OChqQ
KrE2IE7pfK448oiGVU3B1psiMULf3a5SfkpDQnZFaQWZ32sfJdnNqqdxj291
+BaZ9zQVxfBroJHwqHvFfuLXa4PaCt+Q+jf/5jeD2GFks7+okcacIqeYC0Zi
mBrMvmz4nsbyYFvtGEMyvxMa1XQ+0nDp2fJFRPafW27cDyp/aPSqnZo/yBPD
7wLjupMEB9hZjRRi4Q/54BhJDtg9ooo5xLlx39gTpDgwVGFVhJP9L+FB+UI5
eQ5qLSzPsrTF2KrnWTQ2mYPXwYNvBGS/ZH7PO/qRx8Fny8BAaZrMO71z7vME
HFhZz3ycxCbxcMswS9flQEndrkCX2OhR0idnfQ5y1udaOZD92zY5ZFmJCQfq
E4pSo8j+7jvbTSfcgoOC+Yk6I1NIfQaqVPCcOciezKsJI+ePSNl9Uh4BHKz4
8aFhLzmv9LpVlGcFclA2X+rNj18iLCiafOTDIQ6CtjIPHyBW2FggueMwB4I4
u2f+IyJElLWN+R3jYP+MCy4B5DwUHuD4MzqOg8LtsRpegyLy/an5uTibAxm9
mDfKfSIcaXlar1LDweC4T9kL34pgmtLUF6IzFf2Fk7f8S86P9domTu4Hp+Jm
m8TA1EPkPOg7QW73k6kw3h/y9I8DOS+fz5RcoDkNy9Kih5kqIlhllS1atXsa
ylwcy5RryfeEl07fi7JpSHzodSwwQYg02rpKiaWOP8sOvzO1E8Io5sPvoC3q
eL/1epPOqAkOdtruunlPHaPxbwOiz5mAF6x2mpLXQEbVti13nUwQ4leQK2Gi
AeWjH61ryfcf3DWWLVyjAebSms1ekcawzKu/cDNEA2nszw9GyfdkSte2zJDL
Gjiala5QvdQIfQqa1iHvNNDkdVHq5zpDBMdzIs+M50Kt/kVX1QED7FYc3DPN
iAvnN+XPLgToI/fDRPni5VxoG4nCPeKm49UFR5tjh8jv9pEtLy/oYfW6zRo3
8rgYr+T6YsYNXfAOPDo3/hUXb5MyD35qEMB1Ezf5BvHM3uJgTp0AiUsPhm+r
5WJX7m62wwsBxhkZbX9Vx8V/Dy5LFzwWoLn9pElmAxcuEjue+5YIcNLR85Z1
Mxfn8h6na6UKIMOVfhncw4X/wOD2AXcB/lF2L5/RS55vnnNpxhoB9vy6eb2H
uCqlL2HfCgHa6rYnLe7jokm9y1pisQB3ImrXcL9wse98hK2atQB7BzM/3Bvk
4oS0o80GbQEK3o827BniwtDb99VlDQE6apZXCb5zQXfJKI5xBHA+r1gQO8zF
NW+2bwpDAEO33T5rR7iw3jqCdzICbLR/up76xUVD8jp1g/ECpM7iL6skdqhO
PX/oDx8KU96ZGo9yEXvHppz3gw8riRm6HcRl5lFLDg7yse/TcXbyGBdJs13j
nn/l49LbbkWHP1zMYesE8D7x0fXIevQPcZ/ZYrWAHj7+BzQANds=
       "]]}}, {{}, {}, 
     {RGBColor[0.24882857142857143`, 0.264202, 0.7825611428571428], 
      LineBox[CompressedData["
1:eJwV13c8lW0YB3AqshryHOOc58hRznOMOEey8uaXSl7R0DQyo6EhipaWEUUl
SnopRVpGklI0JUIySmWTskukktF7++t8vp9nXfe6ruvw3HfYeY4TExPLERcT
G/s18NknISZGoZ9zfumzMgbJ4r8S5otTmNbUrFJUwoCK9jMMGkdhnKDs8Nsi
Bv3ZWzdKSlBIyrjKG33O4M6Q8ys5GQq9gSH8mPsMhMcWRKpQFFYlawS+vMwg
UfmphiOLQviOxqGZlxhMvWn2OF6Rwq+y1OKweAbfSud8m65CIcIucqFrLIP0
aYIVfFUKjxSXqi2NZKB9UY41W0DBV9d1Lm8fgwt64Wm7NCmEVJ7yqwxgIPNM
wvKeFgWX4ur0sN0MOj+N+pvMopAnd5qesJPBdc3vH8z1KbDfeq4x3MSAn/0u
3saMwn+1/64JXstAvfTiTK/lFPasUTK7bsKAXqRe/HwFBdXe7kulRgyUHl/d
MX0lheuVGy1/zmEgdzv14YfVFGpK5Bfb6zP4Ff1w+RJHMn7Li8fWazModaw+
IPSi8Lx2Z4GDKoOXb+3VIzdScBr2Hl9BM3hmW1/YsYmCIy/X0IbD4J5567Qk
bwqndsZvWaHM4PKMvuusnRS+DFoGn5vGwL9r0rs/+ynMnNK4e6IUA58NUfvW
BpL5SchoKpZk4F1Pqd09SCHzivrgGQkGrm843tuOUNjwW0ldNJ7BkixN8aZQ
CjOEaxuSR/mw1ElLMQujkFNmh8gRPnBVaBMXToGXDd19w3wYxhrF2kVQEFhw
Etz+8KG2f9GsgigKXR+6l3v95IPzo6iSF03By4qT4DvAh+I2mz0HYyg4NB5a
FfSDD1mXlflGsRS0wu4PZPbx8dPCzf5mPIVrrbtiF3zjoze3dVTyIgXTjPZK
3698dBlsSva4RMHwppZjSg8fTfwd3+grFD7P+WzB7uajRCYw5NQ1Cu75RRPm
dJDrKXZT312nsDJs3u2odj5+WAj+Y9+kMPunkXhfGx+q+6tuX02lcKhnSdij
L3z4dGnW5WZSuNR2q/ZQKx8hx/56iWdRWHPjicfgJz4uzHj33fIuBYU71/b5
E+c7Hp5YeY/C8eOJ/+5vIeMrrdZvz6Xw7Ec7ndHEh/am1EezHlGQiLArXUiM
CUet/B5TUFva3l/fyMdms1nOo08pLJuzOJFNfPDDuI4FzyloN0RNf9zAx5ld
H/zC8ykcNZku50mclxoUTr2kUJh1Q/1RPR8VVvaUQyHx9X2LtxN/adW9dKmI
wubhOW/Uiadwa+5qlVDI9lYYOVvHx8wHGeY+peR8rJe+uIrYeHVIcfZrCj/t
o2IVid0jhU0op7B3+t/w5Fo+AjQlvUMryPge5wT6EEcU1A6UVJLzSaU+MSdO
dMs8LP+WwkG5BbbTiLNHQmXXvqPgF9U2o72Gj+I4p3Px1eR7J8fPf0bcMEef
1/KeQtBXsSsJxP0VE1OZjxRqF69ZGEgstb3ecFsNhZKPiRquxFyZrGd3ail4
KAUvsCTWTwmz+V1HYYFf0n96xJYWzu//aaAg6XpFmyZ2bJjtHtRI4d/lM7/L
Evvsk+4paqJw615px+hHPoIVGwMmt1AokjBXGCCOu3N33KpPFObdVvX+Spy+
9HhkXCuFG4Ip3zqJ8ztdlBs/U0hpzoof84fQOUkz2yi8tb29s4e4W11Wd0s7
hTeN17z7icWfNOVkdFAwkJkXNkys6HhvwUAnhcvmigVSJB6tXyfKTLsp3Omr
mq5MbB7tZn+4h8R/jn1Oi3iVnlFrwVcKxvGRGiDeVCK3Q7aXwsbOipJ1xIEb
WwaXf6dQ7nc9dBfxmfE5wef6KMwx7FgZTZxyKXJKXT+FdbFbRdnEuXM9LvAG
KPwZluHWEJe/N9bY+JNCXWk8NY6s1+CUVtO+3+T8WwyrOhIvze1zF/2h0MPP
1jtBfMVL/ITPEIWqxGqNx8TWj1Rrv46Q+Ztr8FCH7JeLm2aN1/1LYX2566pN
xP0KZtrbxFhwba4uSSGO32K/v2scC3kuh611yH7sZW1K0prAQgKSbf2IFz3z
L9kswcKf4D6Nsf38VSmG0z6RhaZffbb2ZL+joCy3VY4FdnnroixyPmJ86j/N
mMyCmeakvKnkPHVwumU9prBwbeKs3z7EZ3ylnZrlWUib0v3QpJmPT9MXDtcr
snDVO8awm5xP4xK7mVxlFqwnp1x3Iec3wt/NxkmFhdrUpop3xAavD8bXcFiY
ErfZopic/9B9D8zeq7GQUr57YxXJDzUaRRsU1VnwjgpzdiL5Q6+iOmL1DBa+
QHW0jfgD86OuSoN8b/ZS4USSfzTf6QaWa7HQWq8+27OLj1K95EevDFhQ7ruz
6GIvyZe1dz5LGbLQOd5ffMV3PnaHPptkZcTCtBm3lkiSfKha37D+pQkLMiva
gvf0k/18XGX0+TwWDJql1+8n+VXh88l5eVYsGCepGg2SfNwXkOynaM2C+Mof
T7+QfF0p8/C6zxIWFv/N031P8vlp4edpGkvJ/HWpZjwVYzD5wNy2yJUsBLl3
yt+bwEBKof2UizMLOk7F7wSTGLRfHXnxwIWFgDVvSxZMZlBorPBHwY0FhYKM
cLcpDEKd520o8mBhTkLl6qvyDMbfjDEWbWah4njkqK0ig1HMbx63i4UnwfLS
6moM6qvWKK7fzULIjcKbm3gM8ry2Lrnvz8LKcPPBTHUG+yNis733slDQHXbO
RoPB7/c94W8PstDtKX/jshbpJ7Zf0E8JZ0HTxLflFamv7fH9Qf9eYsH//Iql
UksZtNg5XoxIJOMZurs4dBmDWqn8nDeXWWDOHdsmuYJB2a4zPauTyfrt2W06
aRWDLBvRWvcbZP7oFY8MHBgcHN6utT+LhfK530M6vRiwnDrLUwvJeJxH6M4j
ZL6m2XV9K2Ih8bP23VtBZL6KHkjMLibzXZGwbkcIgz+zw00flLIQPjBYMBzG
oElWkFxQMTZ/azjC0wxScz0DGmpZsA+89/PXRQYWnGbu1F4WtOvzrkg+JvU/
Z9mi7d9ZiJaWdJ39lIH1msdbS/tYWG/5ZaM76Z9WRv2XGzbAwrbPQysLXzLY
MHGNvfgQC9c3eoekvmFwrL84pk9CEV5fP0R8aib9Rcld2XccRShTusLRiQKs
PRA2GLdYEa2Pu4pyHQSgNYWPv1spYq/hZv1N6wVoevf+6L/WirBdNidZ0VWA
TXqM3KCNIszsX1/c6ynAnpYC1XV2imgPDGtZ6yPAeavxCxXXK2LoWJjx7lAB
PlAHT57xVcSEioJnencFsE/zm3EiQRGPFveGRbI00ZTcdjm7RxHSqrM/Vjdq
Qv0Qyz1poRL0Owr9tD9qoWN6qX/xWSWkb71cZtmgjfjTLz+u+6wEpZKEmHOD
OpBp3Xfw5lxlSHecLtU30sXIyP2AORHKWDP35S3GQA+9H5Nun4lURmfKqUJF
Yz20ZJ/q+HZSGakFSgrjzfRQtG2j480oZdzcaj6/aoEeztQrmk+PVcat45NE
div1IHi0W1L6ijLOr0tXKt2ph1UHZp+tu6+MEzENLx6l6uHWn/Q7QZ+UkXN3
ccThSUI0fK4Kq2lVRtwBuybuFCGmVvx2Fn1Rxt2aAfmHU4XYdc1CtrFdGdZx
M+S/KQgxb1W1h+lXZVTVt8UsYQtRmTZCff+tjMX8va5v+EL8drUJcJ6sguJ1
lVYTzYWwLOyYa2KiAvmuTknXrUJ4OqSpCMJVELjkMq/znhBmy7Vbjh5XIXkg
qH5ajhCU5Y2b9SdUsLs99JnpAyGei67OjT6pgh8nh8eH5QqhJp2wfjRaBV6y
skeUnwpRdz/i8tuLKphhWVMm/0oIO9ZWzSN3VbDq0za7zTVCoFzLpKZRBf4H
i48X/hGSdfrzhdusAoMjPpVpQ0LMGFcS49aigoLU3j3Rw0JIGnj3treq4HXB
709Oo0KUxt669qtDBaF3/c3axUVY56KjyPqhAlUH/YXNUiL4fJ3Vv0yKjTvD
QQPOiiJckhOlFQjZuHDkYs8FPRHoSVKbZuqzURDy/qy3UITzkxrVg2azsWZW
/vm5IhFOT448D0M2Ljvzb3/UF+Ho1I6g3LlshMlb6U02FMGLuuyQaclG8cCa
p+vMRNCh5aUSnNjoSuRk+luJ8FD7u/uuMDaOi12d0+4sgv9c8dzScDae7fNl
TrmIoL9EXkHjBBvJO1aenOMqws0tovx3kWyUGqzLO+wmwn83ds4wimbDgL6e
OHWDCAeYvk+DCWzSzxu/UNwswrwZ/RsOZbHxXaxm0WNfEZ6xB7yON7DxQ/1C
cFgwGY/t2uSSRjYS/t39RCJEhO2HHzTLNbMRWM46dZSY/SXQ6dQnNvhS9j37
QkXwzZS0i2lnQ9z15U2vMBFmWin/c7GPje4c3eVaESIc2z1X4Y4kB1pWLw94
RIvgfD1hef9EDqb2h6dUERvU/o00kOZgpVXSlgUxIjThhdR9WQ6Mh8Ke886K
YCxnO5o7lYOqSR3ZH8+J0HnFuaOAzcGURKdSwwsi2JYfefJRl4MS97f3UxJF
SO/slDYUcvDyfs+HaZdFmCqxatUZEQey5VPCDhJXmvA7rA04OHZYELXqighr
koqn5ZlwMNkpf+VQEonPX8Hr4kIOUOWQP/sa2Q/0VTkPB3L924yoFWkiVBhO
XvvEkQOG/bs0g1h/RcBlznoO5u7ZET8pXYQfIf8avnUh989u+FlIvPdbj8si
Tw68vD8kGN0m++G5YRbjwwGP4b8blyVCzKYi++4QDmpL1/X+myPClJSgcNEx
DjaYREaeJT7+ad4D/zAOChvdypuIjzhnK4uf4CDTwmux/wOyPquuvGed5mDN
Pwaj8Q9FWIwDq80vcNATfevGxzwR/igJV5xJ50CCi4dTn4mwe3XX4fcZHFx2
GLJYQdx7JuU2ncnBrPB7u6KI2yZxp17L4sBdEFk19bkIb8fLvMnN4cB6n/MR
2XwR0r59svn8nAP7Fzfu9L4QwbUw1sr4PQelWVep/UUicKgIVsAHDsK+GTVk
EFe7Hm7J/shBq6X82lZimz+bDsyu4+CZxo81Nq9EMJplelu3mQPfi+anlYtF
mBxdp6TRxYHQeJz4lRIRXjWWt3p0czDOcWJRBXGwTkHmlR4O2vIPmouXkvEV
pC1R6+XgysgUuBB//n3wEGeAgzrB63Cl1yLkOfPa5P+S8dGmy/aWiRBwi3V3
uRiNivItM5OJ9X9LHzklTsNZWB1RRnw9qo89aQINUW18H++NCNEv8pdKSdOY
rhipkE+8Rcvr3ug0GjdSRu9/LRdBI8Ah6B+Kxr2ArsnTKsj+zV+6/ACLXH+Q
2mNAvGa9UeegEo1M5zaLvcTzT0upDtA0Lu36YDtMrPzzZkgXn4aRml9fVyXZ
f1opLosENJpv0BoyVSIkO182uaRJQ6XVp4Qh1iuM7bHToZHX5u7nRmx5Pnj1
QxGNggtu+mXEEaWH9KjZNLY+t5/QTlwptl96uwENb0RYi78l79+88xHPiMZw
XttsfeLdps4a4WY0NjDbDkQSP9xu/7flHxp3fXT6rhCLJa36aGZO44Bsdt19
4gjZJZG982mIZ22e2kRcaW650XoBjdCDD+z7iZV3zZ+fvJCGggpbWfIdib/O
aGDtYhpvjVf/0CTunDr7TaYVjfIDK6fNJRYu0r0ha03DY9LNq0uIc9Nmrn9i
Q8YfdU3Hm7jyoHwB346GduyHR0nEyllylw6vpPEuPTLsNrFz28S9NatoGE/W
epVH3LFsVOfkWhrZPNfUKmLd4EHJ9nU0YmO4yxqId+X8aJrvQON5qfSmdmIx
XlfMgBONIzL3hv8QW67+sn2ZM436srg946vJeMObrW640JCv7t8iS1z5qE59
vBu5/++7qmnESn3vh53caZzRsstSIXbiV1Xf86Bx3XCftBrxFYey21M9afDH
u1ZrELeffHV8ixeNnTtYbG1i3fwXG15spNHtkPpWj3jXryfzVDeT9Uk2lDSo
HqsHucp7ttCQmPUy3YhYzPVeX4U3Wc/KrWWmxItiMku1t5Hv7zLz/If4eFFq
Ssh2En+fpZ85cfnwtcONO2jwuhJ+g1hRlORgspOGmIHdwPyxeD0vGkT70rh2
bNdmi7F44+Im9/jRWJbIWj3m9tcx7Za7yXkwtswZu1933Onnif5kvaWVosfe
t8vwRPyfAOKy85/njcW7JdR/1V4S3/y6DLOxeC8dWZ6+j8Y2uu+7CbFl1QEt
qQNkv6p03TIkPjFxzwT3QBqp/e/r9Yk7nQvykw/S6GfrVusSW9+bFtR2iIaM
Jn+dFvHNSa4WWkdojL/32mNsPmU808S3HaXx3V5/cDrxlrw/TzOCaHxJdVNm
ExcrWB3uC6bRZ7n5mcLY/DxvGQ04RiP+tlGmxNj3VISPH4bRcLqt8nuErL/1
zsDAkXAagWtlXg0Qy6gpDx+NoKExbCvdSrwlwDO3IJLkD828PTXExWV39kmd
ojHTZYdvOXF4oO1gZBQNqfm1E3KJ299eyCk/Q+MRNyMhg9hKpz1AIYaGm/vo
07H9LFV79Of5c+R60KJrx4k36Zdn18bSuHB63ZZA4qJw7m7VOBppntycHcRh
xjn9Sf/ReFLU12839v5TEllf4mm0hKq2LBh7f5udr+ZFGkHb9B0Nxt5/rqc3
PZFGGPXvVwXiY/3qXx9cpRHlnR73mpzXL9Y+acMpNP6bcr7pIbHllUdbza/T
yIqvvnONWHLFuq4XN2msqgwbPEQcmh7Z/iaDhrXtPHntseclaq9Ny6Rxv3bJ
XWrs+fWCjavvkPgUOJ9GSP6RlMv/XHOXxrcmg9ax/BSy+XfL5wc0HhuW7PYm
bn266Iogl8Zgo8OeFcQLlaPdvPNo2BVQE42IJxTOaup9TCNRwfSVGHHwTI/6
oXwakZvTm0+SfBnU+Pq9fBmJf4Xj9rMkn25XVU/e8YYGq7rYeyfxuvX+Pq/L
aVzZrtJiQ6xbqyodXkXm90SMyTjimuodpmIfaQRYFJ71IvlcWCaf8PUTjfQp
i+QVSb7nTPLabPOZRsgW0+QOUh8kbR7OufmFxmisfGYece0r9zLPDvI8O8XY
jTi0IOtv3Vdyvk7oiCeT+lOft9q9ZJCGMPRdyFRSn4qGbuhqDtFYnHjgcS2p
Z3dMR/+EDtOIWCLlm0IclpMSbfGXRriOnLUpscHdXy8eTOBChtn2xJHUx+O3
4pjrU7jwTygsDSH11OhCfXewBhcZx/fX+pN67N6+ZU0dnwuzz+wqfeIIw99P
Zgu4mHFsvs1XUr+bK6dFt2hx0ZW7Pt+D+ISslQmEXJRcdXtpRep944E7IUOm
XIx3ZukMPSH7xeWYqu9yLhwbD38UzyXxplFhr1Zw4dQXyE0n/Ubd0OXvaiu5
uBz2tNWeWHQ+78Wb1VwYbF8ykkH6k9ry71tmOXIxa1P32jWkf9GzcLrf7slF
39aRxyeyRXg/U7TcZT8XI57bM+MySH99buqlSwe4kFbIFvxD7Dqxt6cxkIw3
qtOgifRTnR3pJ1wPc7FBy1ZOg3g4XafQLYQLvVbVnBupIqiZCOZtOMVF9hGn
SZdukPNqO11ncxIXy6aNDJiQ/m549yQpvxIuApITv+uT/rK0rN+jrJSLZFvT
1kzSf/7H1DzRLONCYn6bo5DY9GNKQFM5Fxd002u0Sb+6xwxtttVcfAo6rsSN
Iv3eOL+XgmYu3BccjGsn/W73qQ/BDT+5+DguavJM0k/X3UgSt1ZXxZk0JXO9
nSK81KizODlDFVdiN/pe8BEh4zIVXDlTFf9WzPxHgvhoXIikI6MK0wNycR+3
iyAI3yi7VUcVL9LPegduJfV6kzbrpKEqhAH3gzI3kn6JyRJUWqtiLmfPs5L1
pL9Ifr7MwU8VcT1P/IrJ/4kz2zW6K56r4l3W7qt/2CJc5FgUy6lMx/LC676+
LULonWobPrx5Ogb9+h22XBNi/2fLnTlPp2P+3qEdGa5C8I8oJVDSamB03Wlv
ZSGCA9Kui4nUEO/WcDXsvB7gorZ6qZMazkmvbPHt0MW8m+9v5QSrwc83dXHs
PF1c+OKdFHxbDYkzdtZvOTQL3TLqFsG1avjjsVz8+RMdHDlDn0gcz4O9jLyd
lawO/GR/7FLV4+Hd72+v7yzWxvW2KdIP1vIgoSOf+vmMFqpu2S48doiHT/9d
X13WqglHt01q92/yIL9MY84PHU3w9xWmjK/iYbX0jELHYwKs38g7f5/YbcFf
zrFgAWJW7Q/3fsvDwZje33eOCDBOT29r1Tse9t72sJE7IEDDp3OipA/kfvMX
7gU+Apyz9cqzaOBhgbF+7AoHASR5EpVHOnjYcPbsqrezBPhnskv+nE4euJp7
reW1Bdg1lHO3g7ikwaVyqUCAlndbY1d082Bm7xlXoi7A4+NvnXjfePiqFStX
qiSA/4+ktqc/eNDKzCxqFxcgrXnkw64BHjqu3hLX+8ugtWxtseAnD4s1jSp2
DzOwuyGbdvoXD7PXsudI/GKg6+zn6/qHB52MbCXtbgaeS157UEM8mO5pkvPv
YBBvzKwuIo56WXLh2RcGMgq1RsIRHvy3Dx1xaGYwX2yOZitxekhJ7bUGBnt6
TrLPj/JwLMHvzUAtg4yadlmbv2Q9YkzWL/zI4EuhxchfYh9rj5Doagb/A1Xy
7BA=
       "]]}}, {{}, {}, 
     {RGBColor[0.24882857142857143`, 0.264202, 0.7825611428571428], 
      LineBox[CompressedData["
1:eJwV13k8Ff0XB3BLSZLIxb0zxI1rzXLHUuLRJyQlFdXTZimytMkajyiFCCFU
tigqUqQiKS2P+rW49CiJpOxrlKKSqN+3v+7r/ZqZO985c77nnOG67XP0EBES
EmILCwn9+TXyDZ0uJMTCZNkXj3+fa+C88PczS4VZqIu7Zq7yQgOs1ACTSBEW
ut19Px9s0MBo+R4vsekstNspfzVr1sD1ny7PJCVYWFxnF1bWoQGDGKvjHBYL
d9PU5c+OaUAnR1LOUJOFR+ddPTwpTcyvzVHzXMuCwC+a0+ChCYFEeHRSAQsK
uyxDRSS08GNO9+Iv4yy4rKVtpy5oQbYn0aLKVg4vXe68MLfSRn/2aOSKXDm8
tsquCxjThiXdoSQ9IocbLxQe5JzTwcaw2B8Zy+Wx3naHwMdrATYXB6jGn5FH
fcNCmTRjXbSf7ztXPiwP0bYDGdIieph/SM4t31oB6TuX9bR+1MOAcu3+mpMK
KDzBhNW/1Ud28uM3m3oU4Gn7Ks59lwEGt29Wud6rAP3lf29P3WOARYZDnrP6
FdB5w7rnoY8BGhplxu4OKqB85aVv6gEGkKCdpVRHFHAr2Mv26wEDhFwYtRye
UED8ha2frh83wLrbKlcOS7MRZCS8ZryUnN8derDIjI3QFuvmvV8M4N/sWjRk
zkbz6tkfzMcM0FJr/VrPgo2f/PhTEt8McKlcSu8G2NgQsu7OuR8GsI3Je3dn
GRvP7tptuC/ER4x2jXndGjaib/LSbknxMc2P8/OTOxuCY+e9L2nxMTVVEWyc
wIbE2PHx61v5GHmTX5pynI3x/fternbmo7M8aeBTIhvemQXWAy58PN3rtbXo
BLm/6LWvHDc+Ut7JL1E+zcZ/Wn/l7/LmQ/NukNjMPHL8d/vYs0A+1ocZnmyt
YGOyIbbiaAIflydKrkd2sVHuJDepeYuP9z0NsS3dbESMFz7eXcmH9ItxF34v
G7K9WbuKb/MRWGA5q62fjdJLmUt17/Jhsf61++KPbJyILIdyNR8vi6dYn8fZ
GDt6ha4T8DG+bVWwixQH6j9OtKx/z4f2Kj/78jkcZDzOnB/YxofzwlOqkjIc
iFNem1Pa+aie3f5fpSwHIzf7Two6+Ui4HaApx+HgXnS3E7+PD2VW1huBKgdb
fny/XvOJD5snA2amphzUeV47s0iIQUrjtu8hizn4Vz2ngSfMoK2r6fotMw5Y
pYcWzBVhECL0WGuRBQeFy3/Z9osyKDLNU1hoxUFw4VfTuBkMpK5sGTWy56BW
WW/HBSkGr5MFRQbbOSgqsxszU2QwP9fS09eNg5Lxj15SSgz2FVdyS905WB3i
L9lOLF5TkK7vyUGaQtVAhDKDxaJRR/V2c3DH8YlQ5XwGOUHmbguCOPDI1ZoU
0WLgsaWYo3mMg2nDalNCxgzM1+p0HonjIH/YeuIZMcvmUtG7eA5OnY6Zm2LC
oJp/wSw1kcSvwuaU8iIGKjPPOP9K5UDxjfd3fTMGrRUJ517lcPBLa/5R9aUM
HOX2aB0u4+CEcdU0n1UMtGcNfn5bzoE2P2c5bc9AWNj7tkkFB3M/fL3xhLh0
yN1uqJKD12MpEvPWkHg82rp3430O9r3bfPuBA4Nn/nbXdGs4EAw9D33/NwPU
a5u2tHGwc91Xo4PbGDADE71KHRxcZxxzZmxnoCoiSNveyYGKcMLGZGIxo90j
/d3kfVQ03851Y1B7+nLB9wEO5mRctL+5g8Em1wXycmMcBKaKD1Z7M/D9qDu6
RpxCnnPj0FZfBm4zfp1NnUnhR/mOzv+I16k8X90kQUHn9B0DKz8GJo4+RS6z
KXwUPGvW8GcwWV6yfe9cClk9V5wHAhjEhuvXxylSaJEqD7QPZpAryS/+nwGF
iW1il7LCGSjOFvdWYyh8yovWFT3IIH122/xIQwp+xZu/7yROljqeDhMKo0tl
nYwPMTgiPRB5x4zcz8/R72EEA0/WuS3XbCjEGvNn3I1k0MkKkZO2pdC6z0yY
E8XAVW5Nvc8KCuoSfdaBxJvkp5YtWEVhf5RxkWY0gxXszfwCBwqiGcZjsUcZ
LFCUET/jRCHz2Jd/NY4xKFTsr/7pTGGQcdgfQsxTuh++xZUcbzgT8pR43ry9
owpuZH0qLG/POAbSKs/ep3hRiBub+JERz2BU9XB5rD+FMu8WXvtxEl+1Tb59
AeT5Rkzf8BIZDKnp69gEUUhyKH2/i7ib9+6saAgFub6q9i/ErzVMEw6Gk3g7
rH8ykcTgts5nt8BYCldLA1YPnmCw30z4Tu0xCpWqNTpqKSQf7GRkefEUoj1r
djgTF+3iP2w8TqG27fRgHXHWJT/VhakUvi2RtStIZRCm8aXrxxkKMcUjCWYn
GSxaKGLumEth7KzxX7uJx2zmphWdpfAoyG1VJvEeT8Z6az7Jh+VWsd+InS/4
n68qpJCs+/xAwSkGFqqjOw7doMCidhz6cJrBBCN6t6mMwkbXLSYy6QxuWsrK
Gdyk0PF8wxoTYj03w/+136JwdutkwUFi5XMBPMt7JL4BO8dnZJD9VRoZnnmf
Qr/j4ENN4vQHqY1fHlDQuF36xZZYuv1GdP5DCnZrSkJjiIWUx3qmPaPw623d
oiniKr1pFs41JJ8tW+dzMkk9smCdKhdQaE/09TMiHnE2svF8Ts4XE5jvJG7P
Drz4pIHCybuFyQLi7CtRv5QbSf6mL8/vJN5UlfZ3yGsK2yuu0D+I69+WiWm9
oSA1vNNCLYvBv9RXz7j3FG4ckVkbQJxuv/G8oI2CirnZtihin4jKDskOCuVK
+JBGTPWGOyV1UfD2cvYvIx5ht2fUd1OIf33T5yHxYzvLJpleCj0H9va+IPa/
JuaY1k/BJjjQdpjYtts7qXGAwvpX0w0niOcpCGrlP1A4H7Q/QyybgSAsaXnG
MAVOanCLEnHe1c9RLR8pWMmvKNckDulcV02PULj74YCkIbGaLfuvnC8UIvbE
GNgQT4SGhraNUlB9mjW1mri+uLVC5SuFiuXRyzcSX2y3+Lr9GwX/iq1SrsTh
sueY/O8k/7tMHD2J19uI+naPUzBO15PdS6z9j0cxb4LCpXNbHAKIha48GfT8
SYGufSn5D/Hr91qahZMUqrtKlh0kviKT4DEwReFVmdjkEeIj1h/ztH+TfJ31
RT+GeFPw2vbdQjSky2I74oj1iq4rFQvTuBjaKZ1IPO0da+tHERoHdRTuJRO3
zAlO159Goz7FYiCFuNTyTaPvdBr/hfmmpBHHBJnJXhejcaP8UeVJYpfCM2tH
Z9C4PnOd6ylio7e/jxvNpCG8zDDyjyWk3ARBEjSaDMN5f9yOR+IVs2jszLO1
+XP9zQB1m3FJGsNOxT2pxAkXYyNNpWhk6j8U/XN/tzeDD0Ln0LjQe+5sEvEi
Sftfd6RpWK/eXpVALLXkqtmUDI0ShrPxGHG3n8w/FrI0FLZ1+EYT3z4fcPMQ
i0ZF3ouZh4lPNDWOPpCj8eix8PwwYm+JRXwRBRr+6ccq9xNb/JXpY8WmMd4V
Ue9LPJjnMvA/ioYHRyncnfhB4wP1GYo0bmV9nutEfEpcdYetEo3bT9M01xNb
+fS9r1GmUbDuYoMlMXVuhaIkl8avFdY7TYlHGi5vtp9Po5WWPqRPnG3q++o/
NRrikck6FLH/npcyMuo0qksDq6WIbXON1jhq0Hg72PNGhHhs2o9nr7RoTC9/
HjdA8tm+/vD9N3o0lL6v+15KXDI4ONPEgEbYoQars8TS09evT+HTqJt0/5lI
/NJUfWClEY0age6VXcR/59fMrTIlHn8hTxNX3DV0ZpvREBw9eG86Mbs5uyDQ
nMa2FR9ffCL7uUVyn7nuEhqmDV7m1cQu+2U9c6xpONZ85W4jvp8cVjqxjEZW
3UctG2KVyz0Tfy8n1zfY5egQd7ZVJM1ZSWOt/ZHaMVJ/vFY4VUasoeEjkF0a
QeyreEHSfQuNn0Gu2QdIvXthIrXx/lYax65NC9xEzDgEn6Odyf/Fr6k0Ih6L
XmHyypVGR4T68T/19J9Pw67LPGgy/0s6ORIfqTa5oeFL4ldiXziN1N+u1typ
SD+SX2233JtJfbb+Lm7b7k8jYOWsxMvEYgvetqYH0YhfXKK/ljj+5CExiQM0
ikQXFKakMUjzfrp5KJrsJ0Pz4EnSL+ZcjDzGj6GxzCijrIY4rsuicn8sjWeN
8oHpxIddytnC8TQczE/9wxD7rM9rkkumkbvzZO420p+WI2zDkkwaD1/Lul4g
/WtCwcAhpYSsP2Z6fz3pj0EbPkQ0XaUxr1EqNIl4JOViqeI1GhFNK5Psiftm
K0kX3KChbRFu9ZT011eiEv/duUXjqbFyXQXpv8Wfulb1VNNQPX8v9lAMg21P
TtsuaiLP320Wf+0IA5qVIBfcTCNNfAHXjfj1tojO8jc08vR8lswlXjXhHWbY
SiOmZYjld5jBQt3FpXodNPTVvqhqkflCKrVVgfeBRrPkyZdHyLxS5cLtk/lN
9nvUzR2tZJ5hfyuK/qCuiLNx1yICd5N80b7oukxTERqD5laixOddzpnmaiki
80Rx4YldDPSfnB52XKCI1lceTsU7GdikR224zVfEjzEr73YvEo/FLrxj5op4
22pNGZP57OVBmf+pOypi5QaBToYTeV8zQqa5hStCJUxRbTWZLyPb6ppknisi
/cLLWiVtsv7Md0NRPCVsXEe/yP7NR5Maf63rASVUHxC8C6/nYzJotniAQAkd
k765L3P5aL2UL7xy/jz0KbPn/vLgY+n56jVbAuahQ/f68k065PvGhzf0onoe
kBsimjBsgBzaskaSo4x+n4SsOxcMoJ/UNxmxUxlX+sMWOrgY4ECPjd+tB8oY
lj58UFXSAOqHFc6wZqpAP8fTvTJIH1HBxYVCfBW87i3YcumpHuCqsmG1kwpc
FFmzHk/qwqKo6fKtKBUYufduSuXrIrN3d35UqQqS54g9Hl+xAEMS8y2j3qrg
RtfcxbXOOjicohh/VpSLZdeqXOTDtBEwayxwnj4X1qVDg6woLRT2zZlZuZEL
P9OsvrosTTRctreOOcRFwubRJfsrNbB1u7dKRREXkRW6K5OfqEM99MlF0QYu
BL/iEhU/8ODsxU2vIF51SdnKsY+HtPUHju1+xUXJprXhsV08iOjr72lo5GJM
50jUt7c8vO86xc9v5uLfvVJDzbU8nLL3rLJ8z8X7gt+JFSU8iHGnvzw8wMWR
Qz/S2/x5+EvK9aHxIBe+Xg5f1ffxEPjzVtkA8fH2q70+u3nobNxz2mGIi/qH
K+KEdvBwL+6VE/cTFxWTfh3aG3jYP5bf92CMC3ZRhmH2Qh6KO6aaA79y8av5
k9ywIQ/dzzfWaH7j4kuiX5qFAQ+Ol2YVJ3/nIrjugVeXJg96LgH+2ya4MLWa
E2hE8eBhV+fO+snF002W1nHyPGQv0tjwlHidr2FZ+1weJGTfLjSYIuvpZAcl
zeJhqZCxVjfxwdbPj/tm8BAynEil/+IiV87xNqbxcLWlf9aq31wkvbu8JlOI
h94nllO/iUsi/WLGJtXwf4z2eFs=
       "]]}}, {{}, {}, 
     {RGBColor[0.24882857142857143`, 0.264202, 0.7825611428571428], 
      LineBox[CompressedData["
1:eJwV13k8VG0UB3C0kBAazNx7LUPGksy1ZIn4pYWSFqXNViqphJSolL1Ii2jR
RqKUUlqkRctbqVBRCCGyb5Wisnsff83n+5k79z7Pec7ccw7fw9dxo5iIiIi9
qIjI6Kex355xIiIczLui4P/fBy2kif67MEuUg3cD9083l2iBk7DDJEKMA7ED
nLXilVrozvbeNH4cB/0Bz6ssGrRwZ8AtX0qSXH8kb8DvnxbYg7OP8DgcXGz5
y8qqamNqkpSCkTYHN1KDD9ls1Yb6u6QpnkvI9cXpzzf1aoOZq17wYikHD97V
2/4a1IbS08u+qss4ONp+pWWXqA6ksm48qnDiYKn5iohdkjr4l/Boib0zB5c1
bDJtGR28c/4czHpyMFzZ8nG6tQ52dUiX9e/lYEQx4YF7uA4KJfdFHUsn1x+K
Mysa1kHdFUfZsqscdN6b+GaWmC56bLTPURkc7Jm5sOj2OF2o7C3JunyDg7tF
aasOSenCr0On+vFtDrTUHiUpU7pQfPfZsPUxByK/5zsVGevC4whbh2IO9M+o
/97upYu+SY0zfvdyQK+cHmSdr4vJTUetcu0U4KaYfjZ7+1S0nu+OmJ+sgDSf
oibLSXqwob8py3Yp4GrUd7/kOD2sDI7uO2OriIHWPZfqZKZhdeYOjdgLikiI
n+NRGToNdWktKdnfFWEmcjDSsGka1EMUPFLnKOFS+s7bzCJ9tKm+21VwUgll
p/zGe97Ux/m415WrmpQQlbpU5IuUEO3rVqvdaVYCnfJIe5eMEGZGnZ4TW5Xw
T/ytt7ysECVlcj1P2pVQdTxwvv1kISRpVxmNLiW0cZ+ufcoTIuhyt833fiUs
94hYnyEQYtkjtRthsly053INWJDrG/fsz7Dg4n3E8MwjvkL4V7hndFpyoWe8
1KPaT4gv7+Z81rfiokb+Y4SuvxDXsmX074KLBob738udQtgdvFTzeC4X2zq2
mLXvFuKgboHl+8VcSIq7XhGPFGLsdt7Az/VcmG2Xrow+LcTQUE7g9MNc+M7a
GP/6sRBdlalZ8Ue4MGyd0dOVK0R99rG2n0e5sPb+7Ug9FeLttk3OGce5+OVb
PWHLcyHiaxStVU9zce7k1u1Dr4TQfhIwfsIlLuqVnzzueS/E8mCjk9U5XHRM
kruuUyvE9f6bdyIauCib9yuxaFiIr00l0V8aufgd+7P04YgQsh973QyauahI
3pK0VITFznSbibWtZH8plvnmoiysln9eP+MHF1mCMYbjxrD4lDnE+dXLxQuH
kIPR41n0rl0Y6CbDw45F/zptpFnoLtzukD2JB6Wzz2dfJ3Y1PaUhJcdDgtgs
s8kyLF5I1xU9nMzD309rBr4RH360Q1uBx0OsMLFrjywLVc65ykINHi4kVrw9
O5nFvDdtFubmPGzc2Hwjgccivmztv6AZPDgr6/9sI65tKL/zwIKHX/WD36wp
FkEir3XMrHhY8qi2sp04w/ySkulsHryfHVaaybCQubGm29iBhxdmBl2fVFh8
jivMYNfxcGrbWEGeBgv1ZBtPPw8e2p0i3spNYeGb+ZCftZ6HusRwNTdiiYL0
RKEnD13rzv36QzxjTOQB/a08OG3yZNQFLJICLD30Ango2tmU7a3NYuOaTJ52
DA9zvWzF3umxsFwytT78EA+/bxgtU5jGgjPvWkZNLA+HltUudSN+YXDZIuEo
D5/aeat/EqtNuOA6nMDDIlxMkBayqM45nFKaxMOkvXI1M0gGOyp464Td4yG3
OKp+9XQS/4ntv6qyeTD56WxxhlhU1OuRSQ4Pu+Mp2wrirM719p0PeXgc+zfQ
yYTE45XztpXPeFhrGTd7oSmLfH/729MKeOCuPpYy1ZwFinXNv9TyULldwfuO
JQvDtv5m5W88iB0r/dhIrCFWeGJdPQ9B8na9ijNZjDfe2tXaSO7n/OTgHuJ3
p6+n/2vj4Zxb710rKxar3PUUFXp4uLNr65rH1iz8fkzrXixBoaJdM+mADQsP
8eGLCRMoWBiGLL5NvEztw6JySfK9YsmrKmITR58MN2kKh5XzB4SzWQxm31y3
TZ6CT1v4hTLi6H3C4kMMhRfPSl4pzGWRLGWQmcdSOBvL2G2xZcFIS3hNMaSg
vz0lMY44UbpWPcKIwm0XwZX7xHEyRxJhQmHH5Mu9onYswmXbIh5bULAMsdx/
ktiTk7Lm9jwKbOY+ftZ8FvWcIAVZOwqX/CQXfSJ2V1hc7DOfwonXuuY9xKsU
h+bqLaQw0yzG3nQBi/nc1QbpSymcPuW//hGxHiMnccGFQrfbpYB79iyuMq0v
BlzJev6OOf2JWFP52b417hQk10QFdRGrqGzrVvKgUH58QfDUhSxk1fK/xm+i
UKBzIiaJuFsjLDvan8KPP++KgxxYPJr6y2NnNIV1cWNuDS9isctC9PG7GArT
1JvPcBaT87SXm6wZS0Hp+Nf5usQZWwxelh2hYCPi2rec+Ny17RqmCRQa+lIT
04mDtX439F2gkDqhr3XWEhZmpmKWjskUeh+o6S8n7pknfyLjIgX3aUfNPYm9
PQ3nOKdSWOt+IDWG2PWyf1ruVQr005G898RWGt0bQu5SiFvn7WS/lEW/4Zgn
5fcoRKQki68hvm8zWYG9T6F1rUGYF7G+h1Fe3QMK3k43CiKJVVN2aNo8pSBX
mfrgEXF1VsS+s88oOFT4pL8hTnyeUPb7OYX/5sq6lRLL1t2NSn1JIcdDXuM7
sYhqT9PYfHJeXjnSjCOLXP2xVq4FFBZdqLTUIg6y4pzKLqQgLlxgbEjc5Wo8
z/MDhZq1jsG2xHXnd155U0Li/98lf1/i8zcih1XLKJhfqmoKIl6Ve2JF0GeS
nx++8MOJi6vujdepJPsV9epJIP6P+uN56CuFTafWjcsmTnRYmVZYS+FbjevM
XGKf0IffpL5RWL/79tyXxFTzPpdjDRTCXI69KR5dD7fuTHEjBbVBg1nlxK/t
bcrlmikUJrvE1hD73x7veKKVwvzUPcfbiO0avY6VtVFQdT7g8JNYRanwnWIH
hQtfFn3pIS4MPmZ75juFr3cWeI4QT7Hjzkz6TUF0VZ2d/DJyPnv27KntpnAr
8kesInFxZnWO2h8Kax6MvUgR75ucYpj6j8KByq0W6sTL543xa+ylsIv34YUm
se7ujZma/RRmjXOmdYg/f9XRvjpIwTZKCULiG3KHN7YNUejaukrKkDh8zo9L
uiMUHFObrxkTrwpcUrdVhMbl0gKuKbF+xh3lTFEaatekV5sTj63hOP8Qo9GX
n7PFgvjLpMBE4Vgam+s+OswkzrKpLPMbR+PqyQ1i1sQHAywm3xlPoyM+KBrE
blcvLOkWp+Edplg3i9i4auSI8QQa6yRtJ8wmlpTxKAyQpCFaLj92DnEdXknk
TKQRFRdePOr7OwTzeqVoaNQl+cwlPnwlOsJchsZkX7+vo/aobH++ZxKNI80j
qvOIzaQchh/L0njz08lo1DLWtyyG5Gj0G+3ljrpxu9xuq8k0XFyCikZ//yht
x/0QDg2B/IpVoz5eXtb9XIHG0WHm7ujzvSTNDMSUaLwrKKsdXa/VzLM+s7k0
lNRivtoQc/wGr0fyaKSnW98a3V/7Jbe2PIrGXUkxx9H9Py97LhBnaOz4XfHa
iviUhMYGO2UaKhLvpUfj520RlRKjQqOzp1kwGt/ZPi1fC1TJ/jyE8qPxp1Lm
M1J88vzem0UmxF0l11c7qNNw8PBxHz2/8+Z+pUVTaEQ7Fv3RJ/b3/iQnJ6CR
NTV8cCqxXbLxYkctGiHBp8u0iXvG9uWX6tD4riM1wicuMHUWV5xKY6AieLEK
8cUtT+as1CP7T/P3H80/h+KwZ5X6NJRNZNnRfL3Z3j7BhKWRE/hnszSx7Ljl
y+MNyPmPOeojQfzJXNC2wJjGV/64iiGS70bLjxmlT6dR8KbPspf4hE/vvjGm
NFxr35OOjMWK1AL5XHMaeYcwrZk454mRK9eCxizDP09qibkV59N3WpJ4+mfz
Kom/SPlaTrOm0VUQYVhI7LZrsmfSHBrTod1+g/hZXHBW/1way1LVS9OI1a43
9a+wpRHwdn3MeeL62pxjkxbQ6EkrcYol3jTf5WHoYhqWuVSgJ7Efc1lq/Roa
STJFdfLEH01kVj5zppEdohcuTmy4NDCFdqUR3zD95wB53/VEzTcpdadRVrRR
r5F498/v7nM30ni/uMPoDnH4C5O7Wn40zBMV9s0hbqhOHorYTiNMQ6d6OvGc
fxJ2df5kvZ8cxLWIx+tVVScGkHg1N/wnQRx7MmS85F4ay0V63uaT9/sJr7er
O6NoxF3Um2JDPOlKRIzBQRo2FTOCDIgPNVg93BVN8sfTOVmNOMwtmysaS2Mi
3eo5TOqNz/JL5QpxJF4Tn1flENsi2Mn6LA2eysy16sQv9plGRZ6jgeiQFhli
q8e/7+Wfp7EgbKLNAKl3xiabOcuTafQeGr+9hFhNb0WJVxoN57bs+2HE/Urs
0vibNBRM19WXkXoZ4NQRWn6LxhOloaRnxF3xV7KY2zQmGQ3qXyNukVaWTb9L
IyVSN38vcekYyaLHD2gwoTubVYgzfzYsbHpBY+5MzdcupB6vfXPazqychtM/
Y80cUu9pzmGFwAoaS05eqTlH/HltaH12JQ3VRq+tocQL+72CjapJPl1sGj+f
2HTajCz9bzS+NbfNrCD9hExCtZJmB40RvczrP0g/kl9b3Li+k0ZucPDDYuJI
vbzbl76T8xQ7e/4OcX9epr1aF42fRk/rA4ibeveH0H9IPiQF+PSTfifXjd8i
N0Lj2G6JyIF5LAKvK9xbIsJAB54NX4gNeyeEHRNlMEPGvO8h8dXjvynpsQwe
9H9VDiROePVykcQEBpefzFn4nfRbW3Q97w/LM5j6WXle/hzyf/ibEdUhYHC/
Z89va9K/uelecZ+rzcAgQ/KtLHGaW4p5sg6D2ldFpt9mkYnszenvjnoMzpTo
NocSz0uMdHpkwGBMW0DIY5DzmeGmGWPJ4OyKzpvKpH/8tF8uT+DIYLg8zumU
BXneXank0GUMfgQqx6whdmsR3/1lOYMNk9xWqRC3LR7WO7qSgQtHtyBtBqn/
/I4Tf1wYvBYzGbxB+l39l682vNpE7jfJJS2D9MOx4kFjPfYxEK1Z4ORsRN6X
bnkv0/Yz2HbSr1OJeMF9+YiWEAb5BvunlRqS+rAxU3RbOIO7mgGZ9sSHXtQP
Bx5ksHDjh8smpF+P2efQd+Q4g/BzcqGD+qT+dKv/eHiZQZ7LSspOl0XzAr/M
wSsMQvcPjfTpkP1feuJtfZWBVmhG3HXi8UtXdbzKYOBsaHFXmvjAzSOtRbcY
mOVqDr/XYhG1ube+6SGDe/fi71hpsoiofV8u94EBneX5sU6V/J9U1NN8ixh0
L7K5H0q8ynWX3/tiBmJ+R83UiPWrVCbElDBQPZmq4Ebmoy+ffWeIVDIY/NVl
WEbmJ/aD3IUfDQxspp4Yc5vMXzW5Th6FfQyKXvvaqZJ5zfRsTWekpjLOt8qd
rRhL6l3rlhXVAmXYLpRe50F82KT3mZG2MhbIhRd2kHny2yf5hHpdZdS6DR0a
EiPxnmhnDlYZPzbYZDNk/qwNvhM1MEMZlmPD9yf0k/na/aCK/xJlcLosS5+0
C1E+xWCJ+15lFNR8Ff/5VojBAGmJHYXKOJ6Wd3hVuBDV11JFF6iroK1FJPq7
rhCz0l4sXrNDBa+fSLk4Fukj3kez8+MLFXTZK3KXeusjibYpkOKpYuzIBMXn
f6dBeKxlMHSzKq69bS/PCpmGvU3ztj94rgqmOiX8cI8eBGFKFzgT1KCxZ3PL
5s16iAzMvCpioIZt1xv/baqeCrirOS1yUUP/+ipBzKypsMoov/4gUg2Xd8cO
nsnSxdnmramRWWpoPBbSd5mji05JdZvIKjWcu9OdrrZfB2HxTOzFMXxUP43K
sP6jjR0Te3aqCPk4ElZu0bBRG1dbJk14uJKP67+XrXvTpIWS6w5zDobw0Ttz
gauzjxac13mp5WTwsSFxsZ5vjwCCPW+ujCnhY0siz2n9IQFcN/ETc4j/jfPw
OhctwInle2O2lpL774/hlh4QQEwo9C4p4+OXYc9i2wgBvjacMkit4GO20i2V
6cECnHLwzLX5ysfwpttO+j4CjOeP+xTWxofEnPa8044CzJRxfzm9nQ95h8D0
hiUC7Bx4cK+NWLSjWptdLEB9mffppZ18GC+KmlhoL8DTQ6Uu/J98RByNd5SY
K8CuntSW5z18WFbV9F00FSDz21DFzj98TNn1qP7vdAEaP6ws0P7Lx2G7J94O
xgI4XpuYGfePj6jB6A2DrAD6bjv81/bzcW1faNM6XQE22r9fzxngQ/P258pc
bQHOm2k5vSX2/d7ny9USQHJylSk7xIdiW3/YRw0BZolM12kkfu0iNqyvLkDQ
96NU4jAfHbN0mSNqAtz60jpx4Qgft/wPVneoCND8xmZohNgyX9/aXlmA/wHb
1YMe
       "]]}}}, {{{}, {}, 
     {RGBColor[0.2888631428571429, 0.5431845714285714, 0.7666072857142857], 
      LineBox[CompressedData["
1:eJwV13k8VG0UB3AqtFCRpWbmjpmytQmVouKXyDBXSYRsJUsiFKEiFAmlZAlZ
KqQUKsmS9lQkyZp4E7JFK8oSvY+/5vP9zJ3n3nnOec45l2vvYeI4RUBAQE5Q
QGDyc5XnESEBAUnI/zuQqRmugQzBPykbBSWR4dti2HVeA5IxXuonphCfeyh0
LlkDAwVuzsJCkniy3qvgvzwN3BmzLRedKYkTGczZ9g0aUAnbdGaBpCTKl1+b
P2eRJpamikqtVJKEx72bfhMlmlhYmSrnZCwJB2WDMaPOdXg9MyD0bJYkhFpS
fMK3a2FkzmfNX8OSSBkttr2zAZjXGaVVypOCpMAWWlR7I3qSB04YpEkh5qF5
YYO+DnSYbdTcH1JYPha056bqJpj7nxpJ1JdGXurw+kKOLixzvBZFpkhDuYMe
+fhXF58yui8XfJVGKudXjcoDPSwMlLJP15WBU/JGBdvAzeiVrfSpiJNB5WVv
hSEFfSSfe9Fk0SkDjharbsVDfcz8fORY9rr5GCkebJcx42F8vNB39en5yG0e
by9t4uHGaO6dEx3zYflStpveZYDNL3vXaWgsQHmDNSvkgwEcd+YsUApfgHu7
XLV1NxkC1Us0PrQuQKHn5lrvbEOkiarmlKkwIKuz6k+hAB8lS3/ae59iYLGD
9fRxEz581gnerwxnIC6lKlHJlA81vvg8+UgGLNrVvbeb8ZG9T/VZ/RkGQnIf
TM0y5+Pi9QOL1sQwMLXW47SeNR/+ir86RlIY+GTxVHOXIx9aiwYcAvMZOFki
8HCWLx9PGENOER8ZaP3pOLY2gY8EI/OM160MLLVJ9JNP5MM9qLhNtI2Bw+qr
TMWT+GB0BVif7WAgyT1YofsiHwdvC5vE9jBgE3dFPTKNDzne/A2pvxjY8Vh3
4u5VPsIOrZt3R5gJ/yyVoai7fBhVBz9qUmaihNvQvLOKj9wvX2aoqzDB5ugo
r3jLx1whU9PzqkxYtsQ/nlLNR42GQq/hKibS3Zoyst7xsSO9QqJUg4ksgeZ9
PXV82PrMc0rVZcL3wrlOvWY+PFmZont2MmFxqsLKs5uPd+qzzR9ZMWH+fePF
ZT1k/7b5XmbaMJEsnLigh3gw1EC9zo4JXbmyGusvfBz+/tVOz5GJgUvK6hu+
8nH8qXq+oicTLyWqSpp+8RG795VlfygTv6obw4PH+Zhz9US4ahgTKRlT7jMm
+Ijo0Cr2OcWEnNmMTfnEwbYF8wUjmTA1izFv/0f20/RKo9Q5Jv6IjUSvnUJD
H/5m2klMHNMS0i8TpjEqo7LtfC4Tf898D7ebQ+OQWV9QYx4TYhyfyA7iH+ev
3mLdZoJfy+lwmkujW4yam5XPxLbHr2NdxWnUTZ359n4RE6/NBgT2z6OR872D
7nzKRJqtxvBWGRq7Xl7grW1kIs7ppHY8mwZT8rSU73smhhOqqqfI0mjYFdRe
0MTEutF1D92J6dG9/itbmHhv75Wjy6GxZrnmLeU2Jl4cq27p4dKYHdMiI9/H
hJI396iEPI1SW263+D8SL6X1MV+W0PC9IXXXWICFwPG8DJ2lNNSGZwSfFWRB
sfS+SRLxtehfDLFpLOhsd2/gLaMR8/zZlukzWEh89OroleU09i1xujchwYIU
fV2Tp0Jj/u/s0D4FFkry49xsVtOwXXLVTk+JhROD8sL5xBm2lzXSFrOQPB2G
09VprHh54avJMhbicife3SbenBBiVqLKQqgot1VgLdlfTVv58PUsuFq/74vS
pFFzTLxMwYSF2So78/Zpk/vli6YFbWdhr6JGdAGxbbfI4Q+mLAQskqAEQKN3
68SyKHMWTMNi1WKJBbh9sUPWLNQl7zEt2khD+dlzh+fOLPx+IOv5YxONSBG/
afYB5PneFnyX5dH4Ylv2LOMYC2/Ei59ZERvekzjRHciC1WFX+gLxTMccwf3H
WTjtUnNUzIBGxNP2Cd8wFpZnWpr8Jg4PMBo5E81CK+qai/k0wgYWfivOZOFa
WR49fSuNLkPPnL9XWYA7dVuTePOVB27a11iQ62wtdyMW3mbR9zybhSZXq/nV
xCdzz/S8zSP7f2FUKcaYRqjLcHtnMQu+qvoys0xonGh90yhexcLwvTDmU1Ma
7uyFGR5vWUi9fPHAN2ILGx/PN9Us7FAOd2eYkf/fzJ4RXsvCohk91geIPzR4
aAo0saDy1HsWcwcNlSrxlG8d5Hu1ihwbc5KPYk4udCfJh35HzxBiYbpkdXYX
CyIF95qyiZvL7asce1m4auR+6TfxybL8fy3fyPWJQ+PhFjT+KzWzfz3CAhXh
8CfNksarsevKi8dY0FinLfeE+I7mxOjJvyzE/rnxp434VNHVGJ1/LHCi15xf
uJPGqrt/nhdPo6C2cSwujTjiRqLitTkULtqbNp6yIvny5euAkDiFgJuNbhnE
uxbrPN4jQUFgouXaI+LVWV8sZKUojN9zkRwi/nRlXUQ8g0LYEY9iK2tyfpL+
6w+Rp6AoRWvOt6Fh37NvR4sChSOmwe+WE59WH360UolC+3QniU3EbTUSMe1L
yPUimtFuxJGzeKTpUhit+3n8PvE9y/orF1QpuK095VxF/CnLXvS7GgWbgBdD
n4hX6wa0pqymMNSmPkfIlkar/53QMU0K+6MrVxsQz3yt/d1kPQUT/zBnS+JV
C95YZG+gwC1o13EhDi/oXmoJCgWbfX6HEa/8xqq5p0dhoeMf4yfEtuuz183W
p1ClmfS2ivhUxJpMRx6F6or6P83E/ymY+EnyKUw3nqc3RBxmF8Y+aEwhfH9s
zSI7Eo8cyVPl2yhoyfalKBO3jF3+ydlOYanYewkNYtWE0udvzSgSn0MjNLF1
l4GyojmFT5cUXHcQn1zVeOGYBQXDT+4n7Yibq3/uW25F1m8rK/YkFpYNrAux
pjCfqn/nR6yyX1SrxYbCk6P+MUHEoTMUxSN3UaiNi513lviW+d0j7bspDFYI
1cQRf8jc+FljD4VL0nM1k4lX6FgX9jhSmNn5Q/ga8c5zvRw4Uwhue+maQxzy
0Sfiwl7y++61R+4Q5y6bNvjNhQIJhFohcdORaJvNrhS0hb/E3CeeVs5+meJG
9uvCkrRHxMoyN1WG9lN4oyBs+ozYwlEjifagIPnD/84L4hP5L6ZmeFIIUjlb
Uj65vqDp/rEDFL7JbXCrJH6/ta3BxIuCxsywl1XEU1Ldke1N7kftr6wmXt4/
dl3Qh0Jz0vcjNZPra4bPs/Sl0Ptodm0t8fFT0gG3/ChsLq+oqyO+2ZDeJXKE
xHdgUVA9caOcqrHdUQq2/oz6SbPi56al+VPoGPJvmPQukR9fWwMo+L4oOj3p
TL+36zmB5LzIVv2ZXO9Lb27kriAK5moPZCatbBX14VIwhb0qJ/snn8ercv/i
tuMUxPmLfd4RF20w8uOGUCjMv3r3LfHf3GUvd4dSKLk4kfWGGBxR6Ssnyfqr
VI1fT8Yzus+hPYzCnjytnFfEFVNe5y8MJ8+/QfFRGfFs7+wpeyJIPon3hT4l
NukM35YeSaF0Z4Tg5P5f2OFyqeM0BSFaSG0yPhwNJS2HsxTk+6JuT8bTIVvk
TMY5kj9jKQK5xNeZ3c2foynEHA6fdp1YbSLzsGMsBfvjv5ekEvt6hL7KjKMg
5+lnlEBc+slBpiuewtVzjXLnifWeLSpwSqRwcIXyrxDiiFVTp2UlkXyaq9AT
QFyV2W7SfZFCU+/YeZ/JeJ26/MM5lcJ3Qx0RZ+J9RrLLXNJJPrrz9ulO5sPD
iSPXMygoxGqJrCMeWPGxvDeTwuL6+ZaqxP4SKc77rlGIW3aMSRFHNTLSXXMo
1L1byvxJzmcNb/TnjVwKIx72dp3EMiVN6M+j4KR20qKJ+FJywke3OxSeX0t0
eUycv1ua4V5IwfnvHJFI4uGaob25RRTibd7+8ider1tf+K2Ygmt/SIw78QuF
WDOPUgr3ZRoHjInf94lHez6h8EhvjYoE8d9DYtO9XlNoFPqccJLUr8qqgT1V
laR+5u9ed5D4ouKHR4urKFTqFYTaEGs2XfX9VE3Of3OH+Epiv/XoNmqg4MAJ
m/6B1NvBKV4vlNoo3CpT8pQhfm5luTCkncKB5Nvnxkl9jrmrfay1g9QLB0XL
DmI1J1H1+C4KA5GtbTnEnuWZmVP7SX2Pyq7RIu4/+z7k428KFpfH1YxJfyjt
efhJY5jk3+85tSrEkRsz18eNUNh5eBlTnHjJwIFB/l8KM7yi0qtJv9m7Y5ZD
sSAb5VztOD7xZ5bWplhRNnaXJ02okP7Vcj1d0HAhG5D3GSsm/fKFfItO1CI2
3O/cOnSeOO+yZEiNHButZWfS9xEfTwwVtlJko3p4DWOy3yqFO89yW8ZGRWuY
1yHSjw/tXSoVpc7GQo0fjdR2kv+K+Uo1hmww7Ix9VpP+Pnylz0WaZmPjj8a9
04jb2HI3dhqxEQi9ObVkHrgrHbe8Yysb1oEffT2IrYR91QZN2fBiuxRlbCHz
W6fmemk7Nh5zKkcEjGhszHi6dacXG9ylK+OCyHyyb8Uq5QRvNg4oVKrpE8eW
ZIo2HGLjwdHrYZPzTFc1Kf9+bExUbTBPJPPO6fEtmwwC2FDeLh+Vo0/m0R3N
6mvDyP2zb9u80iPrzRikpC+yUWxalfiSzFcxsY5/tyezwQ8SUwglLpVt/BCd
wsb55iEXHeI56iUXxC6xMXa/an4pmc/u2geJC2WysdZuROImmecm7osKDeay
4SsyePTYBhrn3eX73z1loy7tjPpXMh9ubktpXPKcDef6iC0XiUe3Sz87UcbG
L40acQPiPRoiSatfsRGSvTUpfQ3pn9N69RPfsPGu41C+KZk36xNvpu96z4bH
0LmZWSvJPFm20ur7Vza03SW8RZVppDJ1KkQXyKIwTPFwM5mn3W6LXtzCkEVs
bu+ho8Sa+o2u55iyEOYqLGESNx50E5Nky+LLE06xJZnH51bEGzMXycL186UD
tWSeP+7X17B4uSz01fqNi5k0nOpjOzZvlMUHzo3eLVKkf53t/hvkIos7wSui
rojQONq5+UDRY1kUpSYtV+7iQyFYJkVyBgejh5de03/KR4hvzjUBVQ6YzoLB
heR9EHYcsy3WHMjFG6bqOZP3yezGG0UhHETbNWrpqvGR1OWaHnKLg8I7V1TC
fhmif+ZCnZBmDv4Nbkh6kmOI4POsyEtTuXh7Y/cqrb2G8Jo16M1ewUW8rf5D
DRlDXOueM6PYnItslR9Z/i8MUHvDSDcskIuxKxZ4fNAAVrv3cgqzuXgdb1D/
T8IACkdeXp1ay8VZxYztmwt4sHHmJhQSp43Kxibl8xBrejTctY4Le8PBkG+3
eZiyYoVbbT0XEyLDvnG5PHzsiFdNf8+FaVFWZmsWD/FGTqU6H7kwkwhRdUzi
kX0Xqgnu5cKqRjxpdSAPG2bbPVv9hYvaL4vFggJ48B4ruttL7J6nuLLiKA/t
9W4XtvVzodsun2Djx8PDiDpr7ncuJL32vgo6wIPPYHr340EupJzaa4v28JDT
Nv7ee4iL2JSuYxO7efhcZV6h9JsLrrTMx027eDC5Pivn3B8ukj22FL+x5kHZ
1uvgrlEu7vFMOv8z48GR/2aP5BgXmmKDK7mmPCSvVTR7RQwbxzUOJjzMnNe8
RmWcizl60216t/CwUWD14s/Eh/LsA5ca8eD3NYqRMMFFguHHHfv5POR96JlF
/+PiVeDZjlwDHrpe6oz/IzYpipD/oc/D/458wxY=
       "]]}}, {{}, {}, 
     {RGBColor[0.2888631428571429, 0.5431845714285714, 0.7666072857142857], 
      LineBox[CompressedData["
1:eJwV13k8lF0UB3C7iEohmXmGaSEqO4WWH5VqmCcpIaLsSVIK9VIKoYWKSJYI
EaFQUloRIpWKLMkSElGWEuK9/prP9zPzPOfec8+99wzb/qCZEx8PD48SLw/P
9KeW53FBHh5JHJ06lKYXpotU3j8JBrySYIl67uq+rAvJSC+dQD5JUKOtelHx
uhi65+4iJCiJMLfKo/25usgbt60UE5VEuiP3WmqdLtRC1l9YICkJyYCMdKnF
eliWKCaluVQSkfMclCee6GFhdeJiZ1NJNHZ5TroP66NK1D84Il0Sa3pn2VDh
a/F39le9wVFJKLLOlvH4AvM6w9cWb5bC+OeDy7XiDPAtfihwy3UpLM+/U3Ow
2hCGjDZqzk8p7I0v0f38eT0s/EL/xm6Sxmq7M0EHRjfAKttr0bkEaewUFL/Z
NLkRrandyfd+SMMjV17sWKcRFp6Usk/ZMB+n/qur3fZmE3rkqr1fXZmPgaCE
wy9iNyP+4ssGy875aKpn81eYboHo1+MnMvVl8MhrpCxamIN//wp9tM/LwPWC
icXKDA6yxnLyAjtk8Lzmu04/xxhG5T36uroLEDDrz3OrFmM47cpesDRsAZwY
A13GNibAW2Xdxi8LMCK96GVzvQmui6lnl6nJQt7GQD19LRcPl/2yPxIqiwXX
E27LJXHhrc/7qDpMFsbq/XankrnQMJaYt+ScLPwcw9Tbb3CR6aZe8vGCLKj9
IarJaVzE3Tq0aGWkLFQVRq9IZnHhpzjY8TdBFose7hZ+d4+LtYuGHE/my2J+
eOm2pFdcPJcdcT7bIosyPl/HmF9cXOVapFZ9kUWfzPeY24NceAQUtYm1yWIw
ql/w+RAXsl3+NhEdshj2TLvUPcLF4btCZlHfZCETG+aybIyLxZtl1iQOku+3
LpoZzkcj5Kj+vDwhBiIUHZWezqVhm5FgOiTMgN5s+duP5tHQapq6oCXCgK2X
6b5CSRqtKJ1ROJMBVdXZkbelaawS404+msNAbrdw6gVZGt9v2PaUyTLAHuQt
Vl5Ig/v21NMGFQbiTBpK36rRyPn+XURHjYGdYp7F5eo05gju2HFZnQFa4FPV
Yw0atboKPRwtBo4lK2uka9HYmfJqbrEuA+531lMHV5Hxec9zTtzAgCEr3PP9
OhqezDQxh10M+C2pXtLPpfFOZ5bFU2sGBFlvWRU0DY1tPsmM3QzweFFqyVtp
DAdv0flgx8B7nZQ40200jg38sNvoxEDixtLo1B00Tr/QyVf0ZAD+afJsaxpR
rhVWfcEMtNCzEt1daMy+GRimHsLAf78bF1OuNM52rC3yDmVg3EGlvZr4lO09
Gd5zDJQsCORRdqPhseNGvdRFBtbdia5udKexCX7m664x4BIykS59mMbYfLVt
l3MY8Kk9fPXPfzSOmvcG1Ocy0JzkPRHuR+Pn5Zt3mHcZkDjxOmaJP41ucWpO
ej4D4v0XjpieoPGBX/TNowcMSDmKlccH0Mge6DDpfMHA15tXPs4OprGnPGbz
qnoGbmsmlNhdoMGQPC/l84kB7fI3aU3EdXsC2u81MOAZJVSxM5yGyZirn2Yz
AzPmJlVzImisXKF3R6WNgUt5B+qVLtGYFdk8f0kvWc/71WMlUTSKbdndElMM
9D9ZXOAaR8MnS6rAlIeJGYUzMquJNUZFTkXwMpFw/oOKWjyNjEuDsuICTFjO
tl/9mziytISeIcLE1ViOy4lEGm7Kzvcn5zKhPyI+cSKZhszvzOBeBSY0I17I
GaST9Ve+abdxKRMa0uEzbhCn2ibrXldiIlXncDhfBg3V8pgfZsuZaKOCDr0g
NroaZP5QnQkL/TdRazJJfvVsl4StZiJnq5gpO5vU2wmJMgUzJmb3tF5NzCPx
8sWuB2xn4l155eIhYttu4WONO5iwu/WWuymfRs/WyeXhFkwEeOr79BPzsHuj
RmyYMPgZq7jqHg2VklLHUhcm+p6xpx4U0jgn7Ctg789EMs+VcM9isj9sy0pS
TzCxyGvpz3xizv25gd0nmRCvzR//TSzqlM174DQT2c8L5vg9JvX1on3SJ4QJ
rT2eGqef0Ajz5/69cIkJynqn+YlnZP8OLewvSmNC8AKT0iml0cXxzJ64yUT8
v+YnHsRGNx67r8tgosAqSzSdWGibZW9pJhNFiT5J0mU0zuRc+PYml4ldX3+X
/iIO3jfa3lnEhGjSh8GYchqBX17XS9Qwcb9HpS/lFaln1sLUg2+YmF95IP0j
seVub8/Xb5lY4tD/T6iKzL+JJRL2nomDCsV+rsSNdQf1eBqYqAl8/FyhmoZa
jURCfwcTHm7Dbhdfk3oUd95n0knyx1je9IhYyOShdmYXyTd/SVcXcVOlfY1T
DxNpn6Te6teQ8ZblTzX3M+GpHtjbSvy52Ny+6i/Jl/uCTTJvaVSM31JRGmei
5QHbYw1xnt7k2JkJJv4+uKlmTxz64Gak4RQT0loqoZnEWgV/SosEKAjnOp/S
eUfynRWrmDGbgtlmj0T9WlIv338MCUpQWLt//YldxHuUDJ85zKWwk7/4ry+x
dvp3SzkpCv8WpZQUELfe0D8bLUuhhLqWovie7J9rn/uCllDoTM+LHiO2/+a2
s1mBgsqzqadzP9A4rzP6VHMpBVvrJ6HKxG21cyPblcn3YnGjlsTnZm4mlziF
6CGW2V3i+1Yfb8SoU1B4usHnJXFrur3YgAaFOb9+6TcRa2/w/5KgTeHmsR8p
/B9pfPHLCx7Xo/Ct6F7/VmLRqnUDZqspcHY4zLEn1lrw2jJzDQXvVTnvvIjD
7nUvswIZ7xsFzWhizX5m7f2NJF79wKE6YtvVmfqzNlHosP5wsZM49OzKNKfN
FJrE3bcOE39WMPOVNKag1fs0a04dqU+7ENZhUwqxikZtG4jzsiVDK7dR0Mub
M2lK3Dye/Et+O4UQbupDG2L1q8Wlb8wptKSrz/MitunaoqJoQaH0i1quP/EZ
rfqYE5YUZssK9IYQN7395bbCmsL5EHXDOGIhuZMfgmwoXNO8tDuVWO2A2Nrm
3RTK3r+RySYOFlGUOLeHwvL2YY/HxHcsCo6376WwobJVpIy4Mc3gq64DBY3o
+xuqiVUNbQq/OVHY9F75WgPxros98nChUFlQU/CFOKjF+2yMK4XVzS4HO4lz
lgsM9++j8Hjib+V34objl3Yb7aeQXhVaOkAsUMkqT3CnYD45326YWGX+bbWR
AxQWcbJiR4ktnXSvmRyksN/R6MgEcWD+S/5UTwphfD/6p6bfz7vjwPghCg0N
N0T462l82tpWZ+ZFoeD6/lJBYr5ED2QeoeAjYiw3g3hF3/gtXm8K/tUbZEWJ
LfXC5ln5UGAn2tybSXw6VNr/ji8Zr2b0TzHi23UpXcLHKeQYjlSJE9cvVje1
+4/C1gD/TbOImdFzrl/3I/tlhoXjtPcI//zxxZ/Cz3V1K6ad5vtmtfxJCvbK
kynTz3/vyTm3J4DC/cp3L6ffr2Id3ph0iuRbfkf0dHyv6gNKbacpOKqFzp0e
34M1XF92EAWPCU/96fFP5Cwv3xtMofiMhIQQMeTFpG+coZD2zj1yev7Bl3od
20MonP4S/IKH+BVfVf7CMApZeXaJ/0i+Zh3J5HM4S+EY95/CGLFZZ9i2lHMk
ft5em9/EMTv3JXWcJ/E7ItYOEsvrLl3rGEFBqMBcpIfYMVP4QupFCrqWQ786
iG8xupu+XqKwsNY5pIVYYzLtmFMUhf9Mmx7UEvscDK5Iu0Ihzqp9x3T9FLc6
zu+KpvDBoCphur42liy65xxL8vWA1ikkPqvFL5B+jUKQyUBwLnFNWrtZdxyF
yxX+p9On6yE0+adLIlm/QM/T0cRuXLnl+1Io6BvxJnpO18OTyeO3UilssXMy
dyYeUm2p7EmjEOn1psia2G9ugotbBgWDmOdhG4nD62VT9mdTuCV22EiKuHbz
2K+sHPK8wS7nGcTzHzagL5dCT+AezXGyn5Pir7a451E4u/r9hy/E+XulZT0K
KUwUp2mnEY/WjrjmPKBglFL75Arx6g0fC/uLKGzP1B4JJn6pEGV+sJiCzOLM
fU7En3olLnk+pzAinHxInnjiqPgMryoKH7e78YSQ86u6ZsihpprMryI03pM4
TrHxqVINBWbkmXorYr2Gmz6tbykkeWsqLyP2XY1ubh2Fr34NhpXkfB3m83q5
tI2CXEX4xiFyHpdaWy0MaqeQb9X5ro44smDdiS8dZH33u/4rItZwFtOJ7iLx
LIQ1ThJ7Vqal8fdRWGCrOleQuC/iU1DLbwp7XfbkTZL7ovjbk1bdUbI/M59r
NhOfM0hbfeUvqa/o+B1FxMpDh4aNJyj8yq89cpjYdedMxyJeFs6Jlau2vqHx
lbl2fZQYC4reM6Jukfur+VYKL2chCxOr7qwcJvflyyXNhuGLWGgOrqiuIM5N
lgyqXcxCazBnVgLx6dhgIWtFFsxN46I3EC8Nc5npvpyFeqeO4ghyHx91XSYV
rsNChriSo3QlqX/F/KW1HBbqnvxZ00nu99EbvfukTViQOS+0L5e4jbU4axeX
BaNtEgbHiAukr6zo2MrCF8MVozOJrYV8NIZ3sMBZxxO4gvQPGZ16q6XtWJh5
kjV77wsaBqkvtu7yYiFVOY59lvQnbqpaKlePsKDEf1TXmDjqYZpY3VEW8sul
+MSIu96S49+XhacBj9POk/7m/D96/RZ/FqwPKK48S/qfup1NOqtCWIh2yz/j
/ZC8T2SYko5jwf+I7vi8+2T9opwmtsez4Gtppl1F+q1iufrGSwksuETUyJ8m
nq3zMEY8iYXCAgGxgQIyH/sACcE0FqTnDWqWkX5t8pGY4HAOC49rFtbY36Vx
2WNJ37sXLMx5vo92uE36pbaEeuVSFrp9tQpEiMe2S5cElrEgOaX0JDeLhoOu
8DXtChZC5+U+GSP9pJZAz6bY1yzsutFx+PwtGh9jb6fs+cTCqXZmTuJN0k+W
aVoP/GBBb79A8okkGokMw1diC+Qw+N2UTyWShvtdsThaVg5jD9doll0m9b2p
fv9FhhzOe72QsiGuP+wuLsmSQ+mz2wOhpP+e8yralLFIDleLC/60kP78tG9v
ndIKOUS8kLD1O0/D+WNUh5GBHAq5E7l+pP9XjeieCNgnB5eeMxVR3jT+6zQ6
9OCZHExLLZ2WmtFQODU/QVJEHq5HIxzll5H7zCc7g0ddHt9sWJ9Fp7iAnbw5
bSOPhsWPBVZVkP+nmfVZD4LkIahYVxEfzsW1rv0pQXfkcdQu3cZiCxd9ogsN
g5rkES0yHB47aYJTl5nnkvjZuDNY6y2ebwKvmcNHWKpsjFj9zOSxNkFG92yR
Igs2tFct9DTgN8H7LO6GkJNsjO3V5CDDGNZ7XeULM9n4rRPIVIMxFI6X3+R/
z4aFiW7n9kYOdruwrxZOO9FfIPATB1E7/gvb/4GNtQz113frOOBTVXV//5HE
L9G3nvWeg5aOaPWUT2yc1ua4l1RxEM11LjZsIb93LzxKPeZAiC1Ye6qHjWTJ
5c8vXedgzSy7Eu3vbCwJ0NS9n8DBkfEHBT3EhgoHdzfGcdD+0T1mWx8bdt1N
meyrHDw5+8GGPcBGZ9Ko9e2LHHgPp3Q/G2ZjcFamct4pDrLb/n06MsIGa42N
57uTHHytsXi19DcbJg/THH76c2B2a2b2xT9sVDtbbF9xnAMVW6/De8bYkO67
YZVymAMn49cOkuNsSP72m/XMk4P4VYrmFcRbGq4favbgQHRe00q1f2z4/pRZ
L7mfAwMebaWvxFNn4u6q7uPA90e47NVJNj49elrDceEgt/HbTJMpNoyfxV1z
cuKgq9zw3xRxYtlGqQAHDv4HdQExeQ==
       "]]}}, {{}, {}, 
     {RGBColor[0.2888631428571429, 0.5431845714285714, 0.7666072857142857], 
      LineBox[CompressedData["
1:eJwV13k4VV8XB3BKilSU+d5zuRJSEaJQ+mZKdbknIZSoDKWUMiYSodBAKU1C
SHiJzFIpRBOlkEjGEInkV6a821/3+Tznnn32XnudvdZh7ztq7jSLh4dnBS8P
z8zvGne/OTw8ongwfSxFJ1wbybx/4jbxiuJG/TCr97I2RK94aJ2ZJQqBsJfG
sbe1MZJ/2IV/jii2lSpdHX+gjYcTe14KCYqCcTSt8GODNlafNbggJSqK2AzT
oA/yOlhxR0hMQ0kUJ8Sm9399pgO5N3fknWlRmA6z5u2d1sVrwYDQS6miUApl
xqQW6WFsUZfOr7+iUGgOMvW4CyzpvqhXaiKG4ZHgM96tm9B7e+TMlngxTMcK
u/qvMoA+o50SHhID562J+Prdhtjpf27sxmZx9C0XZqyLNYJNpsfSyDhxqNQL
Wdg8NkZbck9i/g9xWJ14Pq+tbDPkAsX2JRlKgNOfeKqr2gR9Mm+8X12VwOmg
6BGhrC24HfWiybpbAnxuFi9SArZCsMvvVLquJMJyjVqsTbdhaqrQR/O8JPrk
x23E+TjIGM96eKZTEgNP7nYdfcyBcVWfrra2FAqVTAyuOpnCyTZTSilcCtWu
kxmuo6bAO2Xtz1+lcCR4YF1hsBnihdQyK1dLY61goMGhv2YoWTG8z/OcNORD
23eoHeDCW5f30ZtwaRQOTxlUHeRCfZvIkmWR0rC6eVdj9yEu0l3VyusvSONW
vIPImSNc3Eo7tnTtFWlcOJFbWeHJhb/ir86xOGkYO30UkAziQm/piGNgrjTe
/pj1bOo6F8+kR50jWqXx8nIbX0UlF9dNdya//ioNx6iT2bOquDhyurhdqF0a
wV5rTqKaC+lvAbsvdUrD33zIrfgVF8dz+M1jeqXxvkWuOqGWC3kTyQ13fkmD
sWcux6iJi7Neukse8jMgfviod3c/F6bvgp42qTCwsPS/D5hLI+v7dwGt1QyM
12vNrSUWnmNhcVmNAcvDA/m759Go01bo27qGgTHxglBvARpWSa8Wl2ozcDwh
fzBpPo093kuc7xgyUOzyp7t7EQ13ZorQflsGTuza68wvSeO91sKdT3cxcG/1
ubkhxOrbfRIZdgy0ecnJ80rR+B26ReujPQM8vQW1Y8Qnfv6wN3JiIPBS2FAX
g0bwc61cRXcG5ITHbe7K0Ig5UG0zEMqA1NR4fbECjUX3zoSrnWWgpILKllGk
EdGpV+x9jqzPv1k8lDhoT74kbyQDvcYrI8yUaByxuNsoFsWA8nKDeS3LaWyG
v+XGmwwcEzfe376SxrjE6u2Xsxh4Gd2eeFWdhpdl/+nGBwyYX49c/IN46PK9
bGYOAwl5wsKGGjR6FlDCqbkMWD0oyBki/jhbsPZREQPP1B9dMtSkkfmzk9P9
nAG7O7+KGtbScKiKNVnXyEDNEf+65PU0GKLnxXw+MbBm4QGvAeIGh9Md+U0M
qNeOpWlsoMEZP+Cv0cKA1y2p6jLitat0slXaGVB0VGuo16Ox8EqLxLJ+BnYW
/djWDxqle9g9ItMM1JUVJpQb0vDJEMujeZiYTZkETRGr/xUIusTLhETfNHut
EY370b+kF/AxUVWl/zmN+EpFudk8ASairNWWXTCm4arsXPBvMROLvWbJbzOh
Iflfemi/AhOlP/3KkreR/Ve+Z2+kxET2WPSGL8TJexK145czsbkyPUSMQ0O1
KvaH+UomPoy2uocSG18PsSxRY4ITvPHZPlMSX509y8LXM9Hlw920hEvy7ZRI
pYI5E4+PbirZZk6elysUf3oHEzWN1t4BxHt65p74bMHEekf7ySziPu6/lRd3
MvFEYp2zyA4aPOz+mNHdTGgozc/5QKxSXuFY4UKe96dJzsySRuRcX759AUzo
XmF5SVvT+L6nsjz5FBmPoxKtT7y1YPGZnkAmDnrKnnIlFnTK5HULZmJFe8ar
YuKI5x3/fM4ykf/RTsXKhkZ4gOnYhWgmGpyXyobZ0jg7IjdYnMJE/WPv/z3f
TePbVvfMyXtMtPLldXURG999fHjjfSZuvP7wg9+OBv926/6KdCae8pQe30oc
lnWht/YBEwIKazfXEoce/NvRXczEeT0pxrs9NM58fdsoUsPEn4Ir7lkOJJ9Z
cslHa5nQTPRZ+pbY2s7b/e07JsLtF8b3E6s0swTCPzCxqM5ySHEvjc8NR3V4
mphobreaiCNeXSMSN9hJ1mPsmRu4j+TjAueDnG4m0h/mDN8k5ueUaKZ/Y0Kx
KfVvPnHzy301Tn1MWNU+degnDqvMnW4ZZKI29/6NHftpfCm13Pd6jOz//sYs
KUca1RNpKssnmLi9+6uvGvFDnX/jYZNMmKhkzN9CfK7o3hX9aSbsnC9H+hCv
yftTUcxHIezko9/viSMybijeX0Rh9itbN38nki/ff4zMEaGw875URRSxw3L9
sv2LKXRc+F9nMrFm6ndrGTEKFn7mAW+I2+7qRlyTpvBA+ZG0lDN5f25+GQhZ
RsH7RMe/VOJ9va5WLQoUcnR7YoqIz2v9faqhRGEwpma0mri9bvGVDmXy/zYT
yT7iyPkmpOhS6Ezlb1NwoVFgU383Vo3CrkGdt5rEban7hH6qk/l42IQaEmsa
BnyN06TAFrax2kv81f9h6IQOhSibgJPXiQVfb/xpvp5CqiOrLIV4jdRb6/QN
FJqscmofEofn96ywAUXey2zuG2KNQWZdgRGFiOjVHyaJz9qfZR2nKYRMSvbt
OEDimyl67uV2CndsLb/YEbdMJA7L7qBAZV+77UKsdr20otaSzMdLxd+PuPnd
sOuqXRSU6r48jSPmlwn8GLKbAm3lJnSPeLWbkF6LHYVI7YXyWcShAooikQ4U
JLdH5D0mVtXfXdjrROGIaqztZ2LbqD5ZuJDxJb5MtxGHtHpHxB6gEFsJ9x7i
Jr9oO+NDFO6nuzwcIeZ7yaqKO0xBdWJVyBixisT/Vo+6UTA3lmRPE5/JfTE7
2Z2CEY99qcBBUq94LdwmjlHgCX9SspD4E7e9wdyD3A+TkCXEqwYm0ni9KZS5
tfkyia11wpfY+FBY9G84SZY4+Jx4QLYvhfQhjZvyxI3yarT9SQo3V3N7VxAz
rwnHx/tT8O/Sm6dK7DB36MfXAAq39fTH1YhTfGvXywZSEA+yfbKG+HtfVqTD
aQr8g+cs1hKr7Lr4OSGIwtmqmlJtYo83bsvbgykUclf90SUu2mDqyw6h8LA6
ZbYe8WTWyqq9oRQue2p3bCSGrJD43TAKXlf7Lm8iDo3ud+w4S/LPrVDMgPjV
rNe5cuHkfr1kV0PihZ7ps/ZHUDDclhNtRGzeHb49KZLClvqvEcbEsVYHEzrP
U/jCUrPaTNxSZfJz6UUKTNd7IzOW1VbSc7xEQW4M+02IHdPnXkiOoiC4cFbK
jNMYPc1d0RR+ff9eNOPB8y+Ul12hMPp+8s6M1f+lnHCKIfGfo71zxj5HQ6tT
rlJ4/CKhfWb80jZHiW/XKJRYa+rNmMfc0FnhOgX9qT+HZ+ZnVL403/kGheP/
9bnNzD9izWy+1JsUnMOENs2sryalw7znFgWdnw7f9ImXSDxPVIyjIODRazcT
H+tziUMudygM7UhOnYnf7bHTG+/HUxD6eLV8A3G7q8PF3gQKPppPcmbi72oq
s/JgEsnPpCK+mf3KevLPLy2ZgmbUhYMz+zmi2vqyL4XCOd34hJn99l8c5+J6
n4JjYWDoTH6UnfEvSE+joDy1XUOJeM7orjn96SSf+l1yZ/LpYqN00qFMCmaZ
TsoUcZ3J+HBGFjlfRmm2FLFESRMGHlDY/D7suyhxwu3rrYcfUghf2TQynzh3
r7j0kUIKpS0mHX9I/v+tGz2QVUTyTan40C/i9Yb1hYPFFG40B1UNEL9QiLE8
WkrOB6el/828b5/6RaLdn1HIP9KoWkXMtBv+mv2cnH+Oupwy4r0171SGyylU
xc7RLSb+nn3pzbEXFN7Ef7iUTjzptWCex2sKQQlh4pHEb2pG9te8oZA05Ccc
THxL8fPT5TUULvW2fvQl1mm659P2jsKzxH+lTsS+69Fj2kDy/89nwQ3EJlcV
DNIaKfQZRFirE0sMCsXzNVFY3FLirkhcEN9k9aiZQt6z+zwixL9nebxQaqew
Snb0Tjs53yp22ciFdJDr5wZQT3wlb+Opr50Uptq8M6uJ1Z2FtK59o1Cvbvot
i9j9ZUrK7AEyPym9Rl/igUufQlr/o1DZwSqaRVza+6RN+y+FDZ2mfCMz5/mm
lPVXxygcY2gwOomVR4793jZJ8m9aKe058QGr+Y7FvCyc1RUwDiTuYuoZxAix
4JEoGDZI6kuel3z8zwUsRJk3nmomPlMjOLF1EQtTR0L1q4nlTjc+5F3MwkLR
aOXEmXrV6S53VIKFP1p5ATRxS1oS71Y5FnbK3FJPIfXuxbIW/YtLWdC622Ud
RfwgUTSkTp6FoWXzt58kDr4Ryr9LkYVJw78FNLFSuMv8wytZSPC8bDNG6q/X
gRViF7VY8NMon9hEvFAxV6luKws3x8fLs0m9/3u3/6A4h4VfVVuVrxG3s+Qz
bE1ZsNYr23eSOE/86qpOLgsWusu2GhHv4vdR/23BAoNPYqSB9BP3u3XWi9uz
4GJU9mDYnsam5OdcWw8WGgdX9fCR/sRVdY3KdU8WlkcF6nST/iWmJEWowYuF
o+ki+yqJv70j5cmXhY7rvCqhxOenzAy2BLCQGWZdPIu4wapZa91ZFsZ/Lk0Y
3UXGE/hNid9iIWerblkJ6beuxDhN7rjNgt2OmwlXiUtlGj9Hx7GwzfS8pTvx
Iq2S2AUJJP77NTYsI87bd1pkTgqJt1HD7Aukf/v3SGjO7ywW1nRmu1vspHH5
yLKB98/J9XleLc8tSH/WHteoXMHCqua+3Bji8R3i5WcqyXoiU62difdrz72p
Wc1CV4aQoADxGr6+zTfesnCIr1eIQ/rN+hv/S3L4xML3HI1r1dtJ/1qpsevn
DxZkeJLf3zKjcYeh/0pISgYvNydVZGymcThH6JaZtAzeHFox5Umss7nxUBRD
Bhx7V0E94sbjhxeIsmRgfVw6qZb048KvrtGMpTJ45JP0doj068G+/Q3LV8kg
xNdWcAXp753rYzqNN8nATPyATiD5HlC91DN5+qAM8kxlNqSuo3Gy2/hYUZkM
wh4/bdm7jIZCkEScqIAsrF72F8QLk3rtk3mfR00W5wLGlTm/uIC9rKXZblk4
B6g39RaS79f0xoyiEFls0e94f9GPi5vfDiWFZMviq1738erVXAwIyumHNMti
739FqSrtZgi6zIxMmM3GZ065UnGUGTzm//ZkqbJxgRnx5Ze6Ge73LBIo3snG
4jRX1cB6U3zIMDU8G8hGVmOE3RVPU+zae0C2MJ0N2coi5adzTKHgV3Vv9gc2
uqrpGwY3OLBzYV8vJJYakw+0iOUgxuJk+KGPbNyzfD3P6SoHs1RVD3+oZ4Pb
0D83NJqD1s5rakmf2PComldUFs7BNVPnUv1WNjpGJX8r+HHAz55TF9THxvlH
A6ce2HKwYaF9ueZ3Nmpi9IXyrTnwnCjK6yPOsbJGiRUHHfWHY7cPsPFujVxc
uTkHTyI+7mb/ZOPl48oVdVs58P6d1FP2mw3GTp6HrTocZLZPffIcZWPtAreC
1nUcdNXsfKX0HxthEmL7W7U4ME+bnxn1h1xP8c5vUedAZY/HcYdxNvSEmJvq
lTlw2vZ2v+gEG9teT4fXKXFwe52iZTVxYOOXk7UKHAguaV67eoqN5h29ttVy
HGzi0VzeRYxgQ5MKWQ58f1yUvv6Pjc1+461PWRw8+Nw7nzPNhjBDTuYRk4Nv
VfpT08RFBh/mFUhz8H9dDAJd
       "]]}}, {{}, {}, 
     {RGBColor[0.2888631428571429, 0.5431845714285714, 0.7666072857142857], 
      LineBox[CompressedData["
1:eJwV13k8lN8XB3BLKUVRY5t5nmGo0CJLCC2fJA3P+CYRQlSEEhVCkQrZQpY2
hbJlT9Gi+rWSFlQqKlIoS6SFyha/6695vV93XvfOnHOfc87D2+pj5SYiJCTE
ExYSmvhcsnv/ZCEhFtjje3IMow2QLfw3bZUwC3GWS+d1JBmAleyrFybCgrWm
u1/COQP0X/VyF5vMQkGkqW/TJQNcGdn8RGIaC6OzbGXtGwygGbk6ToFF1kNT
H/UoG2JBuoSMjhoLGY6SO/xvGkK5Jn3OdksWPh2NLzFrN8KzaSERCRdZ6Kg4
tvkVswJDMz8b/hpkIV982jWuHjD7S/yK23wZjH7+ZGOkswpd5/rDzDJkcKH1
maW8vjGMOa201A8ZtElZfge1GrbBUUNn1sqC39H03EbMBPbFviqxabIw0KgW
bflggk/ZnReufpNFwJzgUY3UNVAOldmaZSKHXW55i73sTNGtWLPv6Qk57LX0
6r83aopzxx+9s/sih5JtDxboJK7FtM/7DxYYySPEQ7EofC4f//5dD9A9Jo+y
I0llwnl8FA6XXAlrl8fvxNZvngvNYFrdbWRgoABbbx/OhWwzuG0qVlCLVkCH
ytSh5OnmwIv5Bu8/KiC3iHrStNscGRJaxVWabFzb87+vzlXmuLng51a/KDa6
zLNf1sgw2GckfKsmmo223fw1P2UZaDPSs+fGsrG0eoaojDyDgh1aD9/EsfHb
s9lxE5vB2fw9KvrJbKSY+0U1cxkEq/5qH0pjwy7B8fodVQYrVPpdQ8vYqJFc
pD28lMF99u/tMS1sLBPPecLYMzhtYZv97CMbsz1XDGltYuB9qKJVopWN8dSa
KDkHBuyOEMeEdjb84kqrPzky2HtZzCqliw1l2z8Pd7owmMOXX57+i40DL/Zd
3ubOINLfaPYVMQ5aEqwMmvwYWLw4fPedBgd7jufN7IpjUPL1q7ieJgdBp3Vm
XotnIDXZ2jpJi4Pll9atD0tgUG8wr9t8CQcDDappnEQGG7OezrptwEFf6Uur
1SkMNu+bvT3dhIP0tLdaPqkMdlM5Ets2cSB+48D5pbkMXurNsL3rwIFP7aXu
PmLt9QEXOE4cyG8Y8cu+yGAgwkzvtTMHvkF16yXzGQR9/+a8xo0D5Zv0nIZC
Bkce6JWp7ubgr9kcdZPLDFI8Htv3RnDQf6o/M/EWg5m5YdFakRzE6nYWzr3N
IKZ9RcW+KA6qrKfMrCA+vPmqvHAsB48fV7Z/+B+Jp3Vmo8xxDqodhh8p3mOw
FsE2K1M5yBRE7Q2vZDAsp7k+qYSDsjpt25c1DPxteg41XuLAJWcw07KWwY+k
3FLqMgeTM57ynxN3StJSF8s4MPJMzHxax+C16LTnt25wsNshI77iBYPi7+2C
Lw84eFHtyg98zcCl+hR/aSMHP00bVgY1MeCwjskEvOXggrnVtVbiBpdDbVff
cfAv1jjOrJmBYNgjWKeZxF9w0FHuAwP9RYalGq0cHPayO1TYwmBGcrPc3B4O
9ARy76+2Mri9mdcpPc5BT8PGX1adDAIKZcothSjwH8w4cJFYe1D8cIIwhdIq
3awR4rzEX2zJSRS2Xe5gZ3UxSK58+N9UcQq2aokX+7oZ7Ji//drYLAr6QUM6
gb0M5P8URPTMo3Cj2lnc5ifJ//xc5zVqFOi0Ey9zibM3XzDIUKfwZviQySDx
4upT36wWUigW8p6f+ouB6elwm5taFNSk7P+86yfxNdw8N3oZWU9cfszsD7lv
B6Wr5llRGDjSnNE1TM4rk8g4tIHC2edSNxePkPM6pwS9t6YQu6n04D7i7nVj
C+NtKTzsV5siOspAiNeT8tuRgvqlRyz5fww0Hla6VrpTuDMwqKQ9ziB2SuCk
rSHk9y1S+jFXVICvm6seZh+k4KbVbLGZ2PzarLDOUPL9uA8uJ4mnuRUL7zpC
of18Ue7kSQLEPGgbC4ikUL9l6+VPxNEhFkNxiRQ+vHZ6ECUmQGS/cl9FDgWd
cqWa8+ICdJjvLh7NpWCacefFc2LTzP95rcyjIOUaHjNGLLberqeygELv0zDa
YZoAR0viup5fohC3Yul9qekCRHgOtn2poDDTJH9sl4QAYR9rG6XrKDhrrmJ+
zBDAm6uc7fOcws2qi3IKMwWwc9q3u/YFhfeKYsdWEWs0ccWjX1E4di3fK5H4
fYOPodA7Cs/2R0sukhJAs046ra+dAqqTazdIC8CR3O4p+ELBa/IOhQBiMcFN
3YIOCoN2epKpxE1Ptta5dVOwe13a20J8tKpsvLmPgon6/FjXWQJ8uG2z9dkQ
BYdyWVPn2QI8HsnXUB+hwMlZJR1CfMVwbPjoKIWGEZfwVOKoG7nJxuMUPHyC
t74mXlL+t7JiEg2JYJWx1SwS78IzqnkzaTQns8tmyQjg//Vb/2RpGj8R+m8+
sYu68b1ts2hkZDd8NybWvfjVTlGGRreKU80e4k+ZRjEn2TQsZz5yfUasn/qh
N3wuDaU+0dnesgJs7dqxsXkejaDepIhDxMf0Bu/qqNGgPflZScSt9bOS2+bT
GPae/+kqcex0Pmm6NMTz250Hia/Zv8k8pUWj7MTdBVPlyHkXt0p816bBmvMk
U45Y1yTkY5oujfLrHkm6xB+Dr0SMGNLYdu1XwC7iac9WfrdaRqOqyDptP/ES
hVq7guU0BB49uyKJo692LrAHjZB7N6XOE5eL+p8oXUVDdN7vtkLilvUi41NW
k/3a3F2uE+v0UfXX1tDY+XPIsZZ487ICoxlrafRJcJobiaNi9HPc+DREpAPF
2og/zLMKZDE0Trh2O/4mjnSO5O61pLFF94GUvDzJVzEr6sl6Gl6JTd2KxM0j
F34qbaDhP6TvrUqsdfp25XMbGktD/xeoS+zYYaahakujzq1rzIj46JLGUwft
aMh/tdc0Jm568XPHIgcaR5xYJyyIxRRDX4c70giWcX5sRay5S2JFsxONttH+
XFviTbfOXNRxJvkafKXpSBwhriod60Ijp2fczYW41LZ8f9sWGh9vBZq6Er/P
WfXZYBsNQ4uV9e7EkwbqLBJdacwJtxbfSbzY2PF6lxuN6WsqenZN7H+8Wwnu
NJz8vIN2E4e37Is55UEj8o/flb3EJQsnDfR50vh7qfakH/G7/YlOpjtpcCKC
5u2b2P8JtzrNi4bzpqAtAcQackWav3fR0GbVrQ0ktnMzSBX4kHifCnw34bCy
R6LZu2ksqw6SDZrYX9h618geGhbR9WMT62/XtTZY+dLIuh+WNGGRdG8U+NEo
so5/ObH/ot6RfOF9NK4Z9t+aON/OMHq2fQCNb+Ll6/2Jj0TJhpQGkvuYXp/k
S1zUkNUxZT8N+zeWoXuIG+doWTofoKEZoynnQ0ydlMrICKbxfhGOeRG7TPnx
7WMIiY/B1euexDmBz5cphdIw1kg8s534a3dJrMshGuMJb7S2Tfxfh/j35w/T
qPwUdsiZ2Ldml3rrERrSWWkRDsSjJQurt0TQMDmqUDaRXyhJyGYepbGw6GDT
RP4jEntc2yJppFnY3OQTz/ArENkWQ0NR0unscmKrL9Hrs2JpaGkmpukTn9ro
eb79GI3nb5dt1CJWMlBb4ZpAo7RSqEeF2LVgSlz2cRoDElQ1RZzP6Wz6nEjj
0edyexli7bGcILcUGrIWbpmTiQN8Ih7nnCD3vy3U7h+5/7c/ucp1nCTxl+ZW
DRCveahydfsZGntNe+5PPC8xS0QnXUylobOetnpHXJfTZtV5lsbR8bennxPb
RV344Z5Oo92y3+wW8Q4LxYWeWTRiJFoME4hL7oztz8+m0RUUGRpG3L+45Ul3
Dqlv6Y/2BxAHz0pz35FH7p+CxInNxPGN7KydxTSG5Frs1Inr+cM/C0tIfYly
tuIQy918h95LNJ48PCIiSXz+3OkWrys0hPPKj34n9alsiyzb+zqNu54/uJeJ
B+t/e5TcIPcnuKD2PPEykzfX+ypIvfGZpXOc+NG8FBuf2zSs/v3kTdTHtz3S
ibvv02gSYR+fRzzqLznV9xlN5lDnS9GkntbU9W+rq6GxYVGkiC/xWdX3d9Xr
aMSPJI47EBu+yw349II8j0+d/i4kDlyGTosGGh+CFVuekvo+IOL7SK2VxsPU
NzF/SP2vdLBXDm+jsfhOYsh74uTylQc/tpP688GZfYdYe7uE3skOGilFy63C
iXc/yckR7aUh9N7ylgRxb8Lb8JY/JN+vnf0lST+63XXnk8EgqS+809N6Sb+K
XZWz7MQQjYYWKfOnxPP79wwwozQK+c+rI4g9Nk53rRDmwnTuyzuDpD9+plas
TpHg4qqbb1od6Z/N+VnC5spcpJlGaBlKknjNbTaOV+Fi3NdATJr40gVWeP0c
Lj4ejTzeSfr1kTMRYg6qXPC//qtKJlaLdp/utZAL+fDC8i7S3/09FsjE63Fx
ouNxVjjp/zNUy9TqzbkQPij6MXwKyVdmj6esgAuFu1N3WRG3cucUbrLgwmid
xGVF4nLZE4va13FR3812qCDzh4NYgPaANRdZn4v1uycLkPfFcJmsMxeXX3nK
GJF5ZVX2g3WbfLnYX6IZdFGI3M/FSzRO+3GR/jZz2Is45WaORIM/F1uyNupq
E3e8IOU/kItfFrENt8j8dOzff6vNQri4e4x5/GyMzKsbm/SWRpJ4qft7tZD5
a4f4AC17lot7FbX1dYMMkrzn9r58wMWAzNlfzd/J/Nea1ji/kotHOQmuMcTD
G2QfhlVxcd7JOlyfeJvBlFTdx1wEGG+tPd7HYMmk7rVnarmYXsM5uvIbgzdn
irJc3nLhYeB2Mu4rmQ+rdBy+f+NC2Upg0/uZQTrH+KmEgiK846S2X33LwOuy
xNn/2IoQm3LLwYbYcG3jzuMcsq4gPP13I4PGvV6SLK4iLs/wP6lDLPX0pCVH
RREz3BK2FL8h7x+BPQ3qixRRLK1am1zPYPublHbTVYoI7SviLiTvB4sTOkcP
eSoiqWH7y9g7DA58Md1z454iRFwDVdelMZh3WC6NJa4E2T1rb90NYhAeUJwn
pKWEvNLR+DPrGcBZyeY/RyUUvT4XUqhI3g8LGgtvhCvhumNk+pIec6R27MwK
L1VC88pEDrfIHL3TlI3Dm5QgNGOdnoSHOQ4nUbHnRXlwvK+/Z4WKOXynD/hx
F/OQnOVeKPnKDHmdM8UrbHlwV2bHqoSZ4VWhhUlkKA/7ex/3rdI0g8MWD6Xr
BTys2yF25cBLPubtr84VfcXDbdN7rOt+fDi5805fJw5Qab8y05ePFOsD0Ttf
87BiaLGIxx4+RBYv9nr1hod4h7Plct58tLSf1Mp6y0OK0dcdvu58nLTYftu4
hQcxr18a1CY+xHiT6w9389CcPXpeZyUfy2c4P9T9yoOr5qbYI8v58Bu5Ud5N
nHTMVf2lER9tb7xOre/lQVH55aFdS/m4E/PakfedB9MrqzMytfjYN5DVeW+A
h99dTkVjKnwUt/576/ebhxqZ2U18ZT4+19k+VfvDg8z9m3eSlPiwyp9efPwv
D/vGtHPm0nxobPbd6zLMw41Jwj/XyvLhxtRuY42QeMmEP0lg8XFuqarNY+LA
A+dsG2fxMW12k77mPx70y1pS3GbysUpIV/0z8QVDLZMiST4Cv8WzT4/x8PnI
jvxf0/m49J485eM8fOxIr1w6jY+OauN/48Q+99tOHJzKx/8Bvkiamg==
       "]]}}, {{}, {}, 
     {RGBColor[0.2888631428571429, 0.5431845714285714, 0.7666072857142857], 
      LineBox[CompressedData["
1:eJwV13k8lN8XB3B7YSxly8zzDGNLKlso8uXTpsUyk4gQJSSpREn9KBVZU0mL
hLKFopKypA1pl2TJkrUsUSoqUvrd+Wte79e8Xvc595zz3Hsejucue28hAQGB
eYICAvxfo4ADogIC8oj+tzvbLMYUWYK/UpcIyqP2r0BKf6Ip5E8HmRwVkofx
TonFZy6aYvS2/1YxUXlYFjYFfr9uiqJJ92cMCXnEBWSFFzeZQj9q2XFleXnI
Hu5956BhhrlpDIUF2vK4O1Xe8uOBGdRepmn48OTxy+WRuvn4YryQCIs8cUUe
UruDKtpTLTAh88Hs+7g8NMuuzM2KBuQ+JlhUrFKAc8YDNemSJRi4OHp0dboC
7AvXrZv2aymWsrpp2a8KaD1p3OAwazmcQqMnklcqYvXTv71KViuwoSBIPS5V
EbIvqnbKb7ZCV1b/5dufFdGZcxVst5VQO6TgmblcCdrxOxzmbFyFQZWXwc/P
KMHhh5TB1/9W4+LJmhbnj0qQOxWSqC+5BhIfDhzMXzwLJnMDXF1a1+Dv35J9
xvGz8MS68qJAojWu/i4sOto7C9c0I47Y2drA6sngYlNTZez0D2QM/LKBt0uB
snaMMrjhlT4LYm2BOh3T1k5lfA+ryGQx7ZDOMCh4rM+Ea3RDu2iiHcrnfvPc
E81EtuRbu7fCXAQvFrz7MoaJrw92rA8Q5cLQeoacZhwTqvmb1jOmcZHvZ1DV
eJyJ5HWKlkskuEjJ262+8DQTWyquFqXJchE6+3vvRCpZ72uDsjbNhYX6qNeh
W0wkWrzJ2GPMxSPmD5/YDib+J7tr/3dPLs7bOmW96GTCKmUnw8SLi53hZd2M
biZKLBmlId5cMPvC3E70MrHRV2nD5FYuAm+K2ScNMOFkrlH5w58LjVWz/kv7
zoQwo27+g2AuovYulisSY2G2ocGGrBgu3HNTeaPTWAiV6v/9PJYLo7Z/x43E
Wfh4vr/4axwXXaieXiLJQpX9/d2mCVwsYthO3ZVlwW79fumHiVx8ynAffMxk
Ye6x7jeXU7iwrTv8oEWXhfsD3uEl17go/PRJ3ESfhdSfQgebC7iQFXVwSDRg
4d8su+0/C7moN9UaXGNE4rGelDe4ycX6zOczK0xZ+M9IIjv5NokvWM4nbTkL
/YkPyxfe5yKAymZscWHBzLaq/kotF29MpJ0euLKQQ616mf2a1GPtvsusjSxc
OtR1O6OOi7HI1SYNHmT9G84bkuu52D/y2WOFNwv2275072/i4kilya3ZASzY
3AsSnN7BRZLv0w3DkSxIl1bfdR7mQibnaIxBFAvl+yUWan3mIrbXoiw4moVg
10U134kPu9+eJRjHgqLadtWYEVIfh4xmhZMslOoLP87/zsVKhDpaXmDhxsSN
xkfjXPxW0l+bWMhCY15ktooQD3sdh8Kbr5P8x5jn7SP+mphzg7rJwhRn98LX
xP1StOyVW2T9Ov/RUGEeGoQlXt8tZUHb0+NTvQgPBSO9Nh8rSTx+d1t8p/Gw
6cm5VYuaWbgSkP7JnMEDSz5eYd87FrqyT7dGEDdtCu+53cLCLAkXl5fENr99
Qxe0s5C4eK+4ixQPC+eb3dDtZkFtZbxWgDQP0qfblTSHWJDT2Ls5SpaHCndO
/4x/LISZhIh5yvOw76pCMU+Agl+X3b8UYsNx8cMnBClkxW0paSTOPfWdKSVC
ocHbKmWVAg+nq6vspotTyNwvaDhPkQc/HZ87UzMpRMi8SvmkxMOsn/mRQ1oU
HpZ+91rO4sFdJ8djhTaFwoPW70OJs9wvm6bPoaDWV8S+Taz35Nxn+3kU5qrd
/KNB8WB1PsKx3IDCJaUITSGa5NfMXTPGnMLZtHVzi9g81B+c8VjLnsIVHVvp
QQ553i1Gevg6CjppK/KZauR5/dP2tzpQsBzyk7EhHuROzUtwopCnv8S4kFiA
M5T0w40CzwIju9R50K2q9qreSoErd4Ue1OAhblqIiGcYhd1KUjuKZvPwyf1x
VdZBCsVbA5xaidfcmXm0/xCFg+WLZgpp8yDhXSC44wj5/+SfcR5xbGXP1L4o
CkIqO+OGiWPCbCeOn6Iwca+7mqnDQ9So2peybAp9bfan1s3joW9NQMGfHAqr
PVxi9xJbZdzzt8ylcGH+wLpzxGJrnYeq8ykMaKQ4txIfKzw+8Po6hcHPEdru
83mI3Dbe87GMwshERq+bLg9HO181z6gl9YzqrjPR52EnWy1r12sKbsOSxo7E
zhuDA17VUaj0zNkcRKzbxhaPeUshucBQ/jpxa9MuM4EWCvM6WzvUDXjQr52R
+qWXwp3XvyWFDUk/Svlss/lIYYHu3180sZhNuXF+H4WW5fHXFhG3PfOs9R6k
sKbaadcO4mOPb/1r/0IhVK/JtYH4fYWj54sJCmMNgvXnFvDwdDJPd84khUXn
c1ZeJy4ym/p97A8Fp/KxyBri6NKc00v/UWhenuQ2RmxU/Ku6TIRG4tmZgbZG
JN9Xk2fnytA40FNq+YN476fPo6IzaNyub4a4MXmf5ix9uGUmjS8RDyVoYuMr
n5xVFGh46I+PLyPuylgce5ZJQyff0vIE8cIL74cjNGnM3zx7L8uEB88Bv/Xt
WjQipxglc4njTcYfLNCmke7VUbWYuLt+5ukeHRqasrYWrsRxkqvIJU7jVdSZ
O+eI72xozDhnQCNGWoGXQ9x1xZMxYkhDxfdUcTGx8fKwzlRjGh9nxXTUEXeG
FkVOmtHQl79xR2wh6a8XliP25jRmNK7NlSM2Un7lnP8fjQ+Bgt6qxDG3++du
AI0dzxMtTYkXfKHq76ygsSm+bL8vcZRHFDuQR8M3eEz4HnFRgXz0s7U03qUG
Xakhbp+8/E11HQ2/O2qKdcQG5yuqXzvSEISyYw9xW903v/muNBycMzeILCL1
VjnUEOFG8nPt/XoGsf4OhkX7RhqYdFaRJ44Unz0jbhMNdVnWTHVivaVuJQPe
NCxXiB+yIHY5OaiKrTSCAqKblhNHdATHnvOloTfkMrGGuOXAqY1W22lIMkQu
rycWecZ+kupP6l3XqelGrKt0Tf/HDho7OcrBm4mP3qoRzgqgMZpVGLKduFDQ
YcfkbhpCP2XmBhC/43Y32QfRMJJtyd1DPH94Mk8wmEZt+zWxMGJnsxi5Dfto
XCyo6AsnPhKtGHYjhIZLhEViBHGzhgHP43809oZnWMcRU2dl09NDaewqTNJK
IN407evnzjAazbLNb08SZ4e8Nlc9RMPx7vZ1p4k/DRbGbQqncfKRQ/YZfvyu
Ca2XDtMwWJj07Bxx0Msdc7qP0OjUm/cwmbj0P9sQTgSNpQ/YMSnEfwrnPdkc
SfYzsUMjlRiqDMWMYzSefGUlpvHzfWrIqyeKhmm5Tn068XOhF7fUYmj88734
4RKx9J58oS2xNCplg55dJrb/GLM2M47GnMc3wjOIz63fdqk3nsb7ZCeJTOL2
J6tG1BNoRGRs8+Fb1VTbwusEjaffB5L49sqfdjzrJA1uWvMZvvNY/W0fTtGo
Kl24je8v8TU6mqdpPHeUlOHbcCp7v3cSDUaMQxT/eft2RT7NPkPD0Eehnh9P
RZeXUt9ZGr0CvBF+vAL2y320zpP9+Yt18vezokr9tk8yjah7Zpf5+401Eha5
coHGM7ERY34+arN77PtTaJi4aaby8yWnVHl5diqp15vOJn4+naMvf92aRvrr
gGovP98XJ8Itc9NJPH6Dj/j16PbblDBwiUZRsXkQv15+tirztmXSmMqNteXX
t/D+1IG8LNJf+2OC+fUf1et4NphNY+0YMzCaOHRm6la/XBpDC6a6DhM/PBp6
Jz+PPF/VweEgsegPV9GhfBoSoisuHCBOaGZmbi+g8VlEIC2QuH7V729XC2nE
r6x13UmsVN6C4es0Guosh7cRX7p4vsO/iMQjqhC5ifjWZkXmzhIa8pzKs9bE
4/U/fAtLaax/8GFwBbH58saSL2U0Di25KwPiGq0kx10VNLQR/3YB/30YmnEq
4BGN4sLxxcr8ft74rfNGJQ2tDz80ZhJvrq3T/VZF421raZcEv39vnHi5u4aG
zYXkuklyHvzZKzU96AWNK1biiW3EL2tHt9S+JOdVW5JTPXHK7NYHc2ppPC4S
G3hKbNaSs6+rjoaaa96228Qh5ui3bSLnWbfl1zjiVWe0luU10/DqsJc6TKz0
hZEu0kKj+6DXj73Ed9Jb1t9to7G95YSWB/GYUFCNdjeJd4WblB5xtesGtYge
0v/Xyo6oEZ8utjzY2UvjjKJulQKxoQ/D5Gwf+V/TN3uSnK8Bz7KzhYdpXDgQ
PFJNPHziXUTHTxqqMTkXbYkrBu53mY7TOFvTXf0f/zxfkm1+ZoJG0hOv0vnE
OqO7x6z/kP5dbicoRey7XtKrTJAN/xAR1jNyf3ygLJYlMdgw5OUGLCRuz8sU
XKPGxj2hqfJhcn/VaLYvTVBnoyYt5E0z8fXL8hH1GmzoxrqVVxIfSY4Uc53N
Rsbm7cLnibVjtkr6z2PjcdL3QBDv9Z2rkGDCRqCy3PNocp9Kz76lXb+GjS/T
/m7/Re7v8YyhbYo2bEjETDW0E3ezNa662LJR/vmRbCVxseKZ+b1cNtz2JAvE
E7uK7TMcc2DDefzdI5o496OZuaIHGxZHp79apMfDkqxKrksQGwsfDDBtybzh
p2eke34PGyO5GRHziZPKsxlNe9lwHTavkiLuqyPXSwgb2oLsB6/IvBL/127Z
6jA2wgd6bloTN61vM1kUxcbh95ORlnPJeuJjtGIKGyfa4v6IzSH1S/L+s+4i
2b9X77QeMj9VqDS3nkplY57dvoEKYhmT8nNSl9g4VOUxJ5C42DN8hmg2G7L3
jubz57OpuwzRsUI2krtyrmVq8ZC4U3P4TSUbA6PyNQpkvrPqTm3WqWajveRp
bz+Z/36vU6w6+piNbTpnX5cRbzGddsH4KRvkdJ+xkdhIZHBl8is2pj/3tLxM
5sfG5GuZm96xscyIY6XKnz8fL3Ad+cwGw1aMmiDzahpr6XOGsgpCGg/VKpJ5
2P8mI8WOqYI9994e6CLzstnK5u0nWSooq0z7k0fcHOgvJc9WwRfL3HBzYtnn
Z3ksdRXcfDgU60Hm7SMhQ01z5qvgd+maq6lyPPg0JvVaLVHBGyclo98y5H49
0f8nfJsKKNpd33g6D//7aLW79KEKHl5Ur7f6xIXWYaVUeXFVfAtarWz+iIuI
fQW5AgaqEHT0V28k33/wUHW0c1OF0nFVG9UN5Hs2v/lqaYQq1F7JpIRRXFzo
254ZcUMVPe8Db55+a4dhCbWlEW2qcN+SX90fYYfDiVTcJWEORKcfu+1pbIcg
ybE9bD0OTrDNMovf2SK3X0a8zImDUEsJE+dQW7y9ars86hAH2vXlIgmULVw3
+6qW5HOQohIhJHrdBloHnuQIv+VA2m1Z+qtlNti4lXO+hPhSfo7NhyU2SHL4
X8z2Bg6ML4yk/ba0gZCenv/bRg4sHh431DK3QUfvWYPMdxzc7Tkwa7+RDc7a
+lQs7eDA/7DiqJSmDcQ4ovWHBzl4F2YYOSZqg/+kPaqMP3Fwf3hw8p+wDfZM
lhYPEuve8WdKCtmgp9H/3NphDuqkDbmqU9a4H9vgxhnhQKfe+oLVT2sEj2X2
Pxzj4Pr+xS+O9FmjoPvvuz0/OLgxmPks+oM1PtQ6Pdf+yUFjvN3uhB5r2OdJ
Fpz8xcFNtacV5zusoeseFLjpNwePotqt8pqs4W39aov8JAdf4/pOXWuwxsVF
sx2fEp/U+3Lser01JOTaFur/5WCNpMOu4lprLBEwnvOBOITd7XnnpTVCPicw
z0+RfEQ9Eyh9bo3rrQOSNv840LylsbrsqTX6niz9+4+4REbCvLzGGv8HLGra
zw==
       "]]}}, {{}, {}, 
     {RGBColor[0.2888631428571429, 0.5431845714285714, 0.7666072857142857], 
      LineBox[CompressedData["
1:eJwV13c8VX0YAHASlVEqo+49515XMhJSUiieFrrcU4mQQrIqlbK1CJllJmRk
lZGRkdmSFEkluURkzzToLZHep7/u5/s59/zObzzneZ7DsjltZDePh4dHhpeH
59+vmrM3Pw+PGBj9PZOpGawBGbw/k7bxikGSl3zPYJQGiEW7qPvNE4P0NV3m
UYkaMFnq5CDALwbbTAXmBgs0oGjGsl5YUAz8vmXOXWnVgHWBO66uFBODnZVj
tqmrNEExWVh8g7wYBJZIhGo90ATpxmQZ+71i4K2lc3fwsxa8FLwQEH5HDL5E
OxzkumnD9JJ+ze+/xKBNp0/+rTXA8oFr2tX64uB5pUyM5bkNhhMn/XaniANf
3Yy5f+J22E7vIUW/ikPb9QeRLWk7wPR80HS8ngTYJF39861oJ5jnuawKTZIA
r3P1X+Tu7YJPGUOppZ8lIJiexysbpQvSl8Rt0ndKQgtNlrbFUw9GmI3uDdcl
QTyGT/vgNn1IjKhrNxuQBD6W20PBaX0Q7Pe+mKO1Ahwu7m1IKNoNf/6UeWwM
WwFRb9USnE3ZkPs7v8ivbwX0ayTvovEYgO7zES0NjZVgtyPm5LEEA7A7mLdS
PnglLFyqZerMNAR4s0bjQ/dK4E7ruzLTDSFFWDXv2Toa3PeysMleyoFKxW82
rkE0mLGN2ut6jgNPaD/sQ7powHteUbmmhQNxHNOMl900+GU3P3vyPQdO+VT0
CPfQIJF/2QEZLgdogxcOhffRgN8rRNevnQNn7wkYxQzTYLRU4dKmLg7I6K/Y
mvydBsf2DIDXEAcC3bSWFwnQwUhPMeHINAc4b3wftSvToUIsNKKGRkH+6Ogi
9XV0aBN66PKeToEov7FxlCod7pXUWA8RFDRryI6w1fD62LTpQiYFB9IbllVr
0GFxmlKF9ioKLN2X2yfvpIPnROymC4oUOBOZwkcP0iHCxqECtCh4q77Y9JEF
jrdoZ5naFgrW7/NIpR+mw8qEmWq5rRRMBexWb7Gig1nqo25BHQq8vny22mVH
h0KXXz7PtlNwuUa9WM6ZDk2eEquF2RTEOL4wHw+gQ0sYFdplSsGS237BqoF0
qLlwcW+mGQUhfdoV7kF0+Gj/QOuEOQW+lqUreEPpQNRr+E8dpOCUcRpXPIIO
KjKLO2cPU6AH5010EuhAbVVO7j9KwW/Jdfui8ukwIH5VRvQ0BW4mYz7cAjoY
WIXcqEJ/jbpdSNyjg+yIoYq9MwVDIqTonWI6dD/81Vh+hoIWPsHXVeV0eOLe
+Gi/KwV5X/oMB2roEK3l5G3tRYH18xv6m7l0kF8q+rPlMgV0sTBxjzY6HHfX
I238KGi19uktbafDf3fiT0+gDX87nt/QSYczx07EzQ+gYJOSZqFyDx10VN9M
ywZSsDi6U3L1GB3SRRZO7QiloNqSNbT0Lx2qThqHdEVRsOK/nIAxWQJUL64t
C72F57XmttUueQJsLildmUVnWKZqpCgQIGnK+u6USoHK8xufjdYSoKv47JZh
GgW6cf4mlaoEGLxWN1uQgfuhabk6eAsB+ik5CsfvYHxcXPpM1oiAUTEp+YE8
fF6xcIrPfgIuFO0O2p2Pzxta4PXBmICBrEj/PPTInrm110wJKEo9us+1gAIe
1ljMj0MEqJ89ovWnkALlp7W2tQ4EkCsiDGaLKQhd4Dnf5gIBP6QM1QoqKBi1
fPY04yIBm9h3VHkrKWDfX+Y3dImA3isOXCO0oF0e78nLBHT68BE/0CE1vXMe
gQTE1iUGbaymIPgCZ/pqJI7XODKW+ZCCwEnpiYpMXL/c29qdTykYZDvnzd4m
4LH+nrpQtG7aAyedLJxvSPnpZrTAPrOx2hwCXjTqVFrWUnAl/+rw6wICdnNf
KLk8oyDg2K/egQoCPpzhDQt9ToFf9yvu0iYCvjO+LvZ+ifHHkM44/ZoAPUsP
wSq02WF351dvCMg/K5o8g1buYCwKfkdA4XzHq+caKfjQelqTp50AlQ1bwtxf
UbCuaWnSRB8BbUOTAuavMX5E7I8ZDhCwoa/UNxotYFi5MWeQAA+L3TGv0B31
Nk12IwSU3m3xgTc432fFfzsnCKjaJOzBekvBx2oTm5fTBKST3i2vmyl4MZOt
rDBDwAmjMw187ygo0pz7fWUW5587bboJHVR+O3r7XwI0y/I0ktBqJT9rK+aT
MOq1UdK2Bfc7N14uawkJjFbu5q73GK8JH8f9V5Mwdq1K2L+NApvh4wc6ZUmw
nmvXykGHqf96tEGeBKP8lQJv0D3Ny6J715DglvnzBK0dz19IH4sQCRvqF13I
QXefLwqY0SThdI5dcdkHPO+XOl+MtpCwXuVPNBettvKVWc5WEmIMUpf8RAeX
DimaAwl/pATb1Doo2DBBNN/fRcInCc28XHSgVSDj7F4S6r9/c7jSievNEwuq
30fCzFzZrxR050zqN6n9JExMu8lUoFXjqmtfm5DQHdliOIruePPtuJIFCSek
f33S+4j7z7zU4n+IBNYF892W6HUnhbU7D5MgfzbL0BUdsEhuaag1Cf/xCMqk
oFW2HyobtiNhUUiZ+Ff0wYgRKXAgoSH8iAlfFwX+Xe4hNxxxvR0TKhLodu/I
w7onSFhDyy/VRPsV1/FlOJPQL3KT7xI6n9f45MwZEjTpWrRwdNuenlYjFxLm
00peJqOVxmeyed1JePBE8W81miujutfqHAnaUSJZU2giVjQl5TwJEb7tFTzd
mK8WfP3cfYGEvKREF2H06Eh+qLUPCbaK87ul0coW1z7c8iUhxP92hBLapfGk
Qs9lEmLbtUY3oWfz1z4/EkDCkV9brxugQUpYIu0KCWGWdweN0QGRY7a9gSQ8
CVny6TB6sWvOvKMhJGznljWcQhsNBO9LDyUh9MVclTv6xoFjt/rCSOCytE0u
oqU05LVtw0lwyc++FIa2zVlwNSOChEdFXNFodDZ9qKM/koSFT3jZ8eiJsLo1
q6NJaHwir5iCXj+X6WUXg/NP4pRkoD1OB7zIvI73bzkzkI2u/mQrORiL8R0Y
8zAfvevpqlL7eBKI2o+OZegQNb75dxJIkLrCr1mFbsrsNRq6ScKy2HXFD9HL
JWtS5ZJwfp1WLU/QZkGpXx2ScfxtMUm16MRpH52sFBLc85sWP0f3HLe+NnyL
BHEhUfl6tGynzkf5NHwemI80oI9zmGuPpeN61HONGtH5D+e8szNIMH0vYPsK
PanSVT+SSUKwwEmyCb059cGKNXdIoBd1Xfzn88uSHI5n4X4+PhT0z4/9zt/P
ySbBnDas8c/8Pyz4x3JImJflG/1vPLa9lrHiXRL4jdZc//e8a1xa+ok8jH+e
Pu2X6Gb9399y80kQTbob8W++kpXtMF5AgsSSoJB/6zmkWBG+9h7Gr4772mfo
W4lxXU5FJMRLeLrXoAdEPJXyinG/LlxzfIRec8n0/OcSEg5aVM6rRp/6qv5S
6T6+f/GzO8vRxUckaKfKSOCwDqiUoH81/3DMLyfhR/vzJwXoLTvfl01UYHze
NZrNQfuWlgioVJGwwvdnVya6TjbG5HQ1CZFQduwWWjDOJaPgAQmG76ISE9B7
Fu2f/PKQhBesUI8YdNvY0kjnJ5gPot+vDkQTh791F9aQkB+kMH0JfaTpjfK3
p3g+HUmunv/ej8LwxjN1JDC1xo46/ot/N5GFLi9JiDJZL7MT3dg0ebSpkYTh
hlWWGuibch8eKTSRoLC2bp0yWrP9tsenNyR4GkvfkkB7boEhTisJWTlmd3rx
/dS/Lrsjm0tCwedvt1vQkhPCKfPbSaiy3qVTh76f0n6gqgPzrSdTMws9Nc+l
Tr6HBMFPj80c0LUW5tL+vXj+Sw0ZB9DRJToXu/swn5QlnN+JXm8vrB47SMIr
nkA+KbRzfWYm3zgJczNVms2Yn8bD2/y7/sN8Of/mnlXo6uGHnzR+kZDgNpwq
hA7dlrnl+jQJlb1CVycxP66ZPDNlMIv5bn+7Ug3a8YCQbQUvA4p4CuIPovsJ
7R0xwgzISnxM98R8XOImk/JFhAFOg+qz5mi/JsEZ9hIGjDOz3LTQ0j7cIt5l
DNgcHbzhD+Z36z5n6dOSDMhrzu04h+7MTudlSzPg0NmgT3ZYL+pWd26/tooB
+Y9mnu5AF6SK+TfLMCBw/AOHhb4cHyBgIccAcedh4w6sP/LBDkJOaxlQ/Dli
nQHazVFR/Jo6A0ArWYrGxX6m/+iB5k0MKH2n4PS9Fc/DOvGGhAYDOjz3WDag
CTMRWooWA/xcXdW90DV6XxiFwIB9PO73m7EeLpYrlm9mM0Ct9+NPV6yXv9LG
jkkYMsAlzjZfD93DkMk9yGHA1aBiIRq6ROK6Ut8eBiSmllY+wHprIeCxfsqY
AepXbo7yoLMGNLdIWDEgM9I1xh3r+baMmj0HXRjA6xouw2zCfKGiphznygAH
FR7uEPYPMZWZwq1uDNh0Q1itED34BsudJ87HkG9CBx32h9qx+wIDzJxKjlhg
/9F6oEN9cyADBt+GsC834HiLpkiJmwzgVMtsiajD+Imxm92fiNf1QvUpdDWT
+yEyiQEJmQI8wugl6pU3RG4xQKOS43wF+6MSG5+l/JkMuHk+4YAH9k9zVcL8
U/m4vwtXaO+uoSDq1OrxtzUMsOJ8vZH3APuvniTumloGfNY/GnQQ/Xu/xFO/
ZwwoDL4svgB9VGNBwsYXDBAu7eS3wv5Obf6IXvwr3L+cFB3BKgrex99Nt27D
8RutCKoc+9NnGyy+fGbAm7q6tNAiCpLp2xuEVzJhtJ0r151JgdM94ZsUjQlP
H3rmeqM19bgnIuhM6Fk41y6O5p51EhFjMOHq3tebDLAfFm2I3UtfxYRJXZ2f
97Bfvuw51qqgxISghJGQ0ykU2L+P6dPdxgQf1cXrc+Ow3ocPzfocY0LJ0/r+
1SHYTwlXfPh4nAl04q9kWjAFvcEh5ZpOTCj3FB0h0TH+Sq5Tp5iQ/GjIViwI
48XLZczBlQn7hQxrZ/F7oMb2bzt1iQkqLQsUqnwpMNGULCOuM+G6+WDdhCcF
5wZ0z5Q/ZoJqefqlDfZYT3wlk8QWSYGOJRW0Dr+3/D3ysnhUpcAxNKLgzzKs
z1ZSJtQhKTAcjbcR6OSAdg43t9xfCl6KtLbuTONAwuCJdP9CKYhc3W729hAH
xgWlt/t3SMHNJ+GtPfh96xtFhN7iY0HdYJDPqjpDcBGacmWosGDjsyCZzpOG
kDW0ZFGFKQtWRJmG94obwrtczs7ASyw4l9fWl1FpABZHHKXKclhQ/DrOd4+R
Ach6P7/N944FTwNarqqMs+GwAyuuDO1ROe5xeJQNMcbngk+0sEDdVlsodJgN
81RUnN69Z8FPswGlgX42dPXFqqa34f9jM+yuf2RDLMe+ensXCxa0z90baGKD
AIu/2XeEBRl+zaa699iwdbHV042jLCgRj40+VsAG15nykhH0IUmTc2F5bOh9
73Rj3zgLvKsZe95ms+FhSMsh1hcW6L7bJ2iaxgb3qfShx1MsCDv8pNcomg15
PX/aXH/g/RnFw86RbOhvMm2Q/48FX28LJF4LZ4NRtlBexE8WnFovL1QfygZl
S5ez1r9ZsDyrQUTTnw12Bq+Ois2wYO8yNV+Ty2xI3Cxn8gLt2FWY5uzDBsHl
HZvW/WGB6petXzPPs2Ebz0aFfrTjR2/isTcbPD9fo8XNscDfR+ZnuycbCj4M
Cxn+ZcFupX0+k+5sGHy+/c9ftNdmyXJhNzb8Dx9yJmo=
       "]]}}, {{}, {}, 
     {RGBColor[0.2888631428571429, 0.5431845714285714, 0.7666072857142857], 
      LineBox[CompressedData["
1:eJwV12k8VV8XB3BUmmiU4d57znVJZAglRcUPJXSP/gkNMiSESko0UAiZNWkm
9aBQJJJIkzlKUpEhMpOxUIn0bK/O5/vinD2stfdah2d/0MxRSEBAQEVQQGDy
qeF+YpqAgBg6Jg4laodqIUHwV6yeoBhOP53i2X5BC2IXPTQDhMRgoO/zMCJG
C0NZ+/cKTxODDs/6eOUDLWSM2bwWmSUGn9GExyrVWlALNoiUEhPDyX8tNvoy
2lC6KbJohYIY+Ifj1g9ka0Pmzc3FTv+JIexD0nu6bg3KZ50MOnuXjF+0rz5f
SQejc9u0f/wWg35d9WiUFLCwPUonz2gRbjzWNPWdrYeumKEA47hFYG/Jff1A
WB/67GZq3uAimOWlJOzu0sc2n5DRaxvFUT1iMP3ZRwPsSPWQDY8VR5D01Cnc
rPX4mtB5O6tPHNrnOBa5vhsg47vIPn69BKzyflc1bjVEN/eNV9klCXj0rCzW
X7ARMeeKa7e3S8Al2zGsr3AjZrWdOJWyRhL7fRXLM08Z4e/f7KMrIyQx7zPl
XSZvjHt/0jICWiWRKnC/cLDGGIYl3Wu0tKQQu/Pl+43eJnDcmSqlECqFhu6J
87YzNwGVilp1TVIwk7Mfbrq8CXEi6qlFaiwU8Ebt583hI1fpu/2REBY+p8QU
Gvjx4bVG8OmbUBaMZ2TrtPnzsXzT/IVy4Sx0uIU+CwjgI8VVveBTJAvj9m9L
X5zh40byIdlVF1m4F7J2gXIkHz7yP1pHY1mY0TvV/NM1PnRkhxx8M1nwlrmb
6pLBxyvWiFNYIwuGMa13Lnzl4yqzLaG8iYWcs4kP6pv5cPPLaRZpZqFYdkGN
bCsfrI6Tu862srD7yXX/h+18HH4obBbdxYKfjaZB/jc+FhtJrrv5g3jkr1PO
MB/BnmsWZgiz4Rc8JeHvdAZMpf+L2mVszLGKouqUGKR9+zZTU42Nq25fuYIq
DOZNMze/oM5G1nVLMfllDKq0lnSbaLCRMu704aAaA8v4sgV5WmzclaeThjUY
2HgtdLq5no3AQk5M+ToG7pxEkT072Xi/MNUozZTBe805215YsZFf8c89czOD
5VuO3mZbs/Fw/HFo9n8MhoOMNT/asnHo6JKIPDMGxwf6bDc4stGy5eOHHEsG
p/M1M+Xd2XjT/tzB34ZBtHPpjt4gNnIeOuuuP8Bg7p2AUPVgNl4zbpaSbgzC
WnVyvELYkDO66NtD7G+TJSkYzsbsf8tmnHVn4Gb+v5pF58j4M7b9KPNgsBE+
FrrX2dBe/Fhe/ASDPxJqWy6ksbHSYJHgnyAGnhY9fjUP2JiZMdsy/QyDwQt3
0jkP2Tif8zzPMZhBpyg1724m+b626Yu3IQw+Tpn17ukTNl5dzLt6IZxB6kAr
vz2fjfkGstcHzjGwK7litLqGjcVpKwt+XmfAFotYdPQzGxtNNTZH3GBQbefX
klXLhlaP+E/pGAb8P84+KxrYyHx2NnpjLINVKtrpy5rZoDSCxMLiGMy52CAh
10Pi06Qo0xbPIM+G1zn/HxtrU14E9N5jIPkzJahnCQeLu77Mssol8VK8Y7tB
gQNTMXmpKuIEm9tacUs5KPhy8IXRUwaqJVf6zJQ5CFg+8kEjj4Hh1UCLXHUO
cr+4cGY8J/uhbSMXupYD75LTS2+8Ivlxan7REjMOpG0jl3qUkvEyReL8tnJQ
Y/1rxRdim87px+vMObivolBt+JpB9+YJ5ahtHCQLf26WLGMgwOuJHtnFQdn0
DeJPyhksKyh0KNzLQcilX99bKhiETz821f4kB+xvzS7fPjL4ZlNUkHCKAz3d
QU29TwxMHi8I6PTloHuPWPIV4lmOqYIHTnPAqo7xMagm+ZDfMnE0mIPdXolf
L9cwCD3JjEae5yDRxTRGuY5B8JBMf04iB0s1ipoWNjHoMHFPHb/Dwey8AVNb
YsP/Pduvm8SBSofcnhRi4S3bewpTOAiqzzyh+5XBmbTIrncPyPj2jJNjM4Mg
l98t7TkcpNxVVb3VyiCg6W3N/AoO+vtuBr3vJPlHyyQcfMfBgqzFg+JdDLZb
e7m/rSTvh78bsCJeVk/PDP3AQbnflbQ24rrqg9oCtRxoqwkrfu9moFYxP7a/
lYO9vbOlfvaQ/BF1cuG3c4DTutUavWR+/NyVKR0cbAhJUPAgrn9tX+HYzcH3
8WmR/cRnijL/NfRzcFd9rfnXPgZf8izsy0c5WDZX9suDAQalY8nLlo5xYOld
1tdJnKE98efMOAeyTx5c5A4yCHly56L+Pw7ePNWMiyTWePSrMGcqBdVofpbD
d7Lf967JJ82l0PBufePED5Kv17/0BspRcMy4otg6wsC+y9WyYQmFHfFKtOhP
BhGav1+sUKCQ8U3wniZxc9WCiy2KFGRf+5wLIQ6fbUSKHIXChsYw+V8Mmnwy
gsa0KThTfTpmv0m8y3UHzNZSmHLAv8STWEPq7faUdWQ+Gzy7rxKHZnUq7QCF
4vrTo1+IV/Rzqh5voPA8x9lkzyiJv20wffg/Cst//Urf+YesN1Us5PUWCktL
bSuPEjeM3f4uvZVC49b1odHE6lfzCt9ZUJjZFVbyhri+8rurihUFdbae1+ox
sv9c34+Bu8j6a1/tNiNWOyCi02BN1tv7tmMfcdBM+fnhdhTCtp19Fkusqr8r
u8uRwvVVI7HjxDvPdUtjL1nfhjmWC8cZBDZ6hV1xJvOPKL67lLj2xHlrw30U
JKylJS2IAzKLpyS4UzASL1O+S5wmaH5g7BCFT0LLMnKJP29urjbzoJBrZvT+
LbFK71iyoBcFj4f3Gn4Q1yxW/8/Wm6zP55TC6r8MOJfnxcX5UDh1stdxI7Hd
9MG+ppMUtrw+ZGJJ/K07LdzOj4J9UvkMD+LxNOWS3UFk/5mJnUnEkBYR/98Z
CsLuzu8fEQed73FoCabQnjze/5J4zpEUoT1hFGaX3ud+JpbWUtBxOEvi63Vg
m9AEA4eU6ZEJ5yh4SrlOFyFOZnfWt52nkHIz3mYR8fKJxOOO0RSOP64Wkic+
ejCoNPEShb9jHzerEud9dZDouEyhLlRq/SriDQWyWU7XyPfaTskYEodpTJl6
9zoF2iFBhCGuSGwx67xBYeS81M2txAsl8m/Lx1I4WPK1egfx9pDbg3tvUhCy
GX9sSxwz6qebFEfy84GbjiNxs6tdVNctChvFtA+4ErsyXGWXeAr7/NpfehCn
PZ84kZxAwVK7rP0o8ZBq4+vuRApSbvMzvIlX334mqXiX5JvnMzlfYp8FsXtd
kyj8SarEaeKXAT6PU5LJ+HuYKUHE00aspvWkUMgeX3kgmNjEaY250n0Kke8i
ToUSR9Ww4velkvc1zFeFE1cZ/fl+L43CjIrIKxHEErm16H1AYeh/a+IiiXcp
5ZxVfkjy/7edaRTxrZirjfszKMxaKJg46XbRYyqpmRSerebGT1rRd5tP3yMK
59OeG03abVCzXOUxhdKclkuT38vcLc5yy6aQFBcVNjne76oR57QnJN8Si5ZM
zmft+k/Z/TkU3OaFu07O1z/rkbDqUwpf5FosJtdTvCTa4mAeySeliq5A4llX
PRIePKMg52gmO7kfm2duHRp4TiFY6vC0yf2KPrFcX+0lhf2Ramcn9/Nzz/zz
7q8oSAqffzm53xzr703p+RQqSy9fm4zH7orKZd8LKNSwNrAOEt/RTT+pXkTh
kF6c/mT8vqWffXOomEKLf9KCyfgukznIzigh8+U5hE3G3+OiqeuPUnKeHT8l
T+bHuKfoDI9yCtYD7U184jcVQ3sq3pDztlDMegPxDfm6F0srKOx55HN4HbF2
7Z2jXyspVEvNcVKeXN/yyA9rqijoa+qulyWuDfNQvfKBwupTT3OliI+tRSdT
TeKHO+7TiI0uLTFIrqHgN59K/0POj0S/SNzUWgpFzwaCB4gfx9VaPq2nMGCR
IzB5voaFPIoVmkl+bDaTSCAutNohE9hCQTqfw7pMfPGR7qmmVgr/DjhkBRMv
dxLRvNxBoUnaJ8uF2P11YuKUXgodz/QaFCbPt0yEoG0fhegi13gJ4rneh61z
+ymIOi6fIkycpqy76NB3CrdZaRHN5H7pPfs5sPEnhTlKb0ouEud1Pf+q9Zus
/6mNuS9xuF7i2kujFLr0Hx53JVYcOjS8aZzc3613onSJnS1nO+QI0hBYZdzS
Ru7HNo6OQbQIDfVESQ0O8SPPxXEDojSGipJMBYkDKmaNmcylkSepJ9RB7mcZ
v5oMwQU0DPviNNKI7VrdZQ5K0PDwSy3Wmrzfk+MFTWRoSL56lbCO1INiuQb9
KFka/gGDETTxg9tigVWLaTzcm87+R+rH6WtBwlbyNKqWjCi/IFYI3Tt7vzKN
L8dFuWuIPZ2VFkVp0jipt2WDDKlXNm17LKtW0XBRvH31L6lnRnYxV8S1aGSf
KL3wmZizXZQVt4ZGY0uadyRx/sYBOh00lpZbSA+RejlHPlOhyoTGgrLWJ6nD
5Dz9r8dFnE+DtSLHO4C4mV58bydDgzK+376d+JH4JZXWzTR8RP+mCRFbCR9d
PmxOY+/3AgmzIQZJ7dprxW1pbB9+vuErqdd6Cfmbd3rQ4M5pXZHbT+4vVY1l
V4/Q2Dc0NhhEHJ2bKFLtSUOoX2fHFuKOSlIej9EIttqm1En6h4i/pgbGJ2kw
8bbVc4irLes1VwfTOAZtvinpT1xnDlPiN2j8OXOiLpL0PxejHce3xtB45H5b
eDNxHrem7nwsjdAV0Y1ziedq5l4RvUVjwuf7+XMdZD32fvOnJdLYnyI5Paqd
wcRTkWnDaTTmlQWpHif91QU3ud73+TR09f1j5k32a82xNYqFNLzsx2a9aiT9
/FbxgoAiGlbrJSUOEe/Rmn59ZSmNMf3tMyq/kH5havfGa29pqLXlbw5tYPDp
2v14u8809L0rj3XXkn62aIXVQB+NHpk1znak/7zJ1i8TkeLiZ0jrbkXS3+5/
KHLDlMXFWE/Cgdcl5HxvrNl3js3Flh0ecs7ENYf3i4rRXLy+aXYtoZj8X5Vd
/o8ty0VOZ+0FqSKST8d6qpeqcGE3Y+qHIdJPO32KbjXU46JeOzzbZbIfP9s5
7ufCxdS4G9G7Ukn/JZJT98WVi/CffwYb7jNoCQ17or2fixhuae8u4uhAlSPD
bsTbq/KtSP//+7hHz94jXFQGZXabJ5P8cvhXa+rLRV/ZfKWViQwstCWyOZe4
UBsIepFK/je82w0PPXnJReN6653+YQyW+EvEis2UxpXiZpUYB9KPHE1NElAn
LUq6bF6SFrkPbKUtTHdJw3TqSKLOVAY6KTX3ngRKw0C5/wT9ho/rHfviA9Ol
cZKv+vVWCB+9s2T0A+ul4XC/qbVClw//C5zwW1N4+LYt79uKn5vgMXv4CK3K
Q9NB7dOutzYhqXPuzJxtPMSKCaf1mmzCh3vM+mBfHuw+7rHW/2ECq93O0tkp
PEh5hg41RphgyYmSO1M+8DBG5QvcXmoC6728q9nEpw2EFjbImyDa3Dt030ce
Xjn3VYovMYGQqur+D594sHFj/RcuY4LG1svq8Z95KAiVt3Fnm+Ay45Sn38hD
P/2uXFHUBMK8aVX+3Tw4pe8K2D1ojHVzbAtWfuOhbyhA40K/MY6MPXnUTTwa
ODU6v9cYLZ/2X9nSy8P9O842Mt3GeB72cRdvgIf6UFq2sdkYXsPxnS+HeZCs
Y3wNPxgjtfnv5yMjPLgm60gffm+MtoptZQo/eTgi0+4e+84YZsmzU8/94uGp
QgpvqNwYy2w8Dtv94eGAvFfB9UJjOG56u0dsjIeP7Z5tBfnGiFktb1FKLOJT
m9X70pjU9fpVan95+GMo67rumTH0BFYubSNeNX0l4/jUGMf6olhXJ3jY8liw
OSLHGA/qumbz/5H3WXFyj7KN0VGi//cfsdJvGXZ9ljH+D1h9fT8=
       "]]}}, {{}, {}, 
     {RGBColor[0.2888631428571429, 0.5431845714285714, 0.7666072857142857], 
      LineBox[CompressedData["
1:eJwV13c8lW8UAHAqyiw77vteLlkpI6VQOgldvBp2S1JZKUIo/BCyioyGrGQU
QqFCWhJRSWb2XlFKhCi/4y+f78e973ue85znOecybJyNTy1jYWERZ2VhWfq7
2eUiGwuLIPz5dy5DI0wd0llnknaxCsJFcqJ4MEYdBGPd1AKXCQK1TPrN1UR1
+PXYyY6dTRC652WfNearQ8G8VTU3pyDc6jX312pWB+WQ3VdFBQVhMdO0MVBS
AxSSuYVU5QRBLPtu9XCxBkh+SF5nu18QtNfuoRI7NeE9p29w1D1B4Oiwc07f
qgVzqwc0JmcFQVgswKhGCkBgMFKrjCkErPullERFd8FI4q9A/RQhSFY4ZCki
rA3atF5yzQ8hGB3kOSk/ow0WPqFz8XuEYfOfbRM/unfDwVw3qYgkYWi4I6b7
qEQHetKHUx9/E4blmup++7x1QdJPyCZNRwRidrCYV2jrwaj4B4+a6yKwWEEW
vZ3Ug8Rrla2WgyIgb+fsCNf3AOfAxf+yNddCW664hK0mE/7+feq55cpa0Oz+
4RNfx4ScP3kFgf1rQVnyp8IVR33QqxrVVFcXhetl9jUms/pw6lCuqFyYKGgf
6n4r5WYAULdeva1bFPTstptJfzOAFG6V3LfKYsAXodRWb2IIpQo/bdxDxcBk
TjFn1xNDeC02bRveJQZfhaJ1nDgouGVkkf6+WwziVFNrQzkpOOtf0svdKwbe
HHLx6VwUiA35HonqF4NAV7OJVh4KXB+xG8eNiMFr5v5kTX4K1jHX7kieFIMg
/9qZNjEKQs5rChSw08DwpzIjTIECo7qAl62KNPg7Wl6SYkBB3tevHGrKNDA/
HVCSYkjBGjZT0xgVGkjv9W9IpiioV5cZNdhMg67wObPbeykwT6vhL1OnwUup
yZjLxhRYeQjYJuvQwGbseafqIQpciAzuE4doMLwgu6PXnoLParwWLw/ToCfS
5USFAwWbDnim0o7SYLyrPzXTkYKpYH21xmM0SPUStLN3ouDCxLdjuqdooFPL
4Ot1puBSuVqhrAsNgnt4v2R6UBBn/+7geDANqqN31QcGUrA6MzBMJYQGe6O1
qrYHURDer1XiEUoD5+isH1PoAKvHa1kjaBB1OqnH5jLm0/Rui9A1GsQ5V6lu
CaNgD/iY7bxNAzfCJ6kwkoI/IsoHYvJoUKP+Ql0knoLzZmP+Lfk0mLYpvf8E
/SMm8yHxiAafJaYNzG5TMMxDrrlXSINGOzb5awkUNC7n/PSsmAbhftkGC0kU
5E70U4PlNJgr+Uzk3aXAuuomc1sLDT76jJV75lBAE7wi5PmFBjvm1cf+oJut
/fset9Jg8dArI98HFFB/7H1UOzBfBWav/XIp2LpR46FiL8Yn+uWodz4FvLEd
ItJjNHByeeZnVEhBmRVjmG+RBpY6jWJHSylY+zs7eEyGAIUvIt+5q3C/1mce
05Uj4KEj6X0enW6Vqp4iT8CzrY+yO9FKVTe/GW8g4N6/Mz8fvKNA71aQWakK
ARufFxF7ajAfGlbSYdsJeD6sMeTwEevjP763MsYEWOvrSzk04PsKuVP8TQhI
9kyZfYu2Gl55oc2UAKbBiLNkIwWj+/5tiLQggD9AS6cNzcIYi5s+QkD7o/OB
us0UKL6pOFlhRwA3V4MFZysFESu9Vtj4EvDb6dJWoy4Kvlq9fZP+Hz5vht5+
C23whD9w2I8AH+lDGwbQnKdyWc9cIuBJ9Z2WC91YD+V9/zxDCCh8Qh5I7aEg
zNdo7mo0Af8og489fXg+fkl+L8lAP1vdzBimYMjAJXchk4BR+07ZE2i9u8+d
dt4nQD5hXCYdzX7Acqwim4D6sTcbpEcouJx3deRTPgECb1ZYSI1SEOww2zdY
QsCGdgOpNWMUBHZ/bOGrJWCF6JaInO9Yf3TJdOdPBLA8qBQZRlse9XD5WEfA
ZHWdtuQErr+dzhHWgN//oeN+E93W7KzB0or5GrHX8f1BgXItX9L3fgIybvjd
VJvE+uGxdaAGCbBz9+B0QrNTpVuyhzD+ZS9pqej2apvaU6MEJHhrinL+wnjf
Fi52fCegqzPJrwXdWWZm836OgDaPkZlj0xS8m89SlJ/HeOab90ahCzT+/bm8
QEC0xY/dL9ChxZmx2osEdDxKWEX7TcHmopmKkhUkhCQWzH9Ch+fEy95fTYI6
V2uI7CzW6+3O8SBpEl6ZVSpd/UOBzYijeYcMCR+VvDLz0VfUZl+qypHg71Py
4jO6t54/tm89Cc2/BxsE53H/uZjYhEjgU6y6dgPd7VMQPK9BwvGkhyahC7jf
73dOGG8nQSK/oS8dvVn0o2X2DhKcLNwFXqPDHg8rHAQS7k3JH5xFq34n6p/o
knBKiOlh8xf3/1gI3XU/ft9n8fe6f7jeXMHQ6gMk/NMvSNJEd8yn/pQwwfg2
dQ4eQKvcKqv4ZEZChnfCIV90e91Px42HSeBa9azpE5pd3K8x6AgJsRVKof1o
5TPcWh1HSVAZJzp+o4M5ZPkirEkYTre2JxbxvGkfeTpyioRPTZH8J9CHro1K
gB0JN1e8q3NDB3V5hN+0x89/v6AchG69GH1U7zQJB+nMxjR0YGHl8nQXEkSX
ReV2ofNYTc/MnyPhsUyU5zj6y77eZmM3EiiLVf1z6I3j81msHiSkr7BNFmAx
gpZ1KvuPeZMQnfUpUxtN3FiTkuJDAmvPZAWFtl7541u3LwmDLG3XzNFfR/Mi
rP1JyJGcUnFAKx6ObLsTQEKXquxKV7TbhzPyvZdIWL+fHn4RvZC3oep4MAlZ
NZbx4WiQ4Ba+e5kEZfVE6Rh0cPTYyb4QEs41pB2LR/O6Zy87EU7Cu5zFjky0
8WDYgbQIjEfcVCIXfdPc4U7/FRLMKs/wFaIl1OW0Tkbh+n2nFp6jT2avvJp+
jQRL1xMz5egs2nD7QDQJx+wSUqrQ369UrpeOJUFoX9L0e/SmfxkXTsVhPRGO
c5/Qns7B7zKuk6BQviynAV3Wc1Jk6AbmW9WeswXNYqxjK3OLhHqbBJE2tO4b
qce28ST47U6q70CHb16+4t5tEvTendXsRtdm9BkPJ5DAO7DGuBctIFKeKptE
wsuwIOF+tGVo6g+7ZBLgQU3oADpxzn/n/RQSvLQG7g+iex2tI0fukGCkWu8x
hJbp2Nkpdxfz6Xt9csmORuIbHNIwf2uUiGF03ot/F7PSSbjSlfJr6f+/lLqq
RzNI6G8b8VryttTna9ffI+HILOeDpef78CfZOd4noVt+5dWl978K9HmSnUWC
sU0XbSk+tunDbGPZJCTFRVsuxW9gq2mq8ADPUyFj99L6IlvE0k7nkmBRENW+
tP565p+fOXkkXA/sYCzlR6S0FcbzSdgjxiG8lL8jCiVRGx7h/jkIFy/l907i
rS6nAhIyT7CtqkMP8nhtzC0kQXKhme0Der2fhc+3IhLypa88Wtq/wuPCYmef
kpAwk87/Aj1bP22fV4z1Esz5rhi9Xafp6fcSEtJcLBSW6qNSJs7MuQzrRy5n
fqmeOG+5pec/x/W1FdrfQe/jMPk18YKEiaJ7gUv192WML9rlNcaTZ/pmqV6J
oz+7H5aTEFW4euQS+nhtneLPNyRYPygpXarvrw+jPpyrxPXrdjksnYeF8zyr
3N6T0JcRNLF0nj7U/jpR+4EE56qK5K3oBNm2l/K1JHD6h39TQGu0Znr21JEQ
czXHYek8em2HYaNmrEd2qY5OPK/M6zK7s1rwPjK6EvIJjV08ZUUrCZdL/epf
oZ+ktJo/aych2HnNnrvoqWVulXK9eD/pyudYoysOH5QM6iPh10NVk33o2KKd
/3X343po3bd3oDfZcqvdGMLzfXgdhyjapTojY/k4CbbBxcff4301HvUlqOs3
CQVWIWx0dNnIix71WRKqwmfvs6MjdmVsvz6Hz3fcNv4d79P1v85NGS6QUF6k
ZPwCbW/OdbKElQ4JjlSiJXqA0Nodx00HRe0XCt54HxedX5cywUOHGO9zH4+i
A2s55w1W06GZZKwGtKR/SwErPx02cga4Lkdb97tIOovQwfe/2JJg7AcdWWms
BpJ0uF58ydAL+0eldId2pBQdhIo9DC3Q+amCQfXr6HDg8/DMFvSl+GD2w7J0
cE00MJ+co0AuzI7LaQMdrmWYyNuhz9srCEWq0YGDzWf9LuxfvLKFcvUGdBBc
6Zj1BPvf7N0xB2GKDvT3ATsi0L30dTmHjOgQu+L4f0v9s0j4+sb+fXRQlvJj
X4k+zO65acqUDp7i3srGUxTcH9TYLnyMDjY8+d++YH/elV6+75AbHZx6JGXv
Y793VNqseMudDp/yzBzd0HGlGdzN5+mwiT5/VAs9VIftyYsO/YsPzBtwfrjy
d+9ufV9cX55w5Nw3nB/N29W2hdDhXMH+tVvH8XkcU6RwAr5PuaXIA+eV2LhT
CyaJdBiJfcSzDV0m3tIWnUSHZzc9ReZwvlmtVnqT5w7uz52mHRfRRTb+fGwZ
dHgUu7vZa4jCOYmbbSqPDhosaup2AxTEnJUe/1xOh5mq8d5VOF/p9Sa1rK/A
fEXtUi7F+euPifCbwLd0eB+zSvI0+oT6yttb3tFh+i7Lj/c4r21eMbon/iMd
StdLqIV1UtAU/yDN+gsd1iyYO0+24Tz5VvXwxDc6KNSZlvg1UZBM067hFhUH
lbPnBEOqKXB6xJ2wV0wc+l8Wa8mhNfa0nL5GE4ds4UrRapxfW1ydeATp4uDb
xOzjQK+pubGfJiUOlpmhz0MqsR68xprlN4rDIFt5qvsbCmyb4vr1dolDnE7K
HoHn2J+jhhf8HcQh/ID8jlM4b4dyl7R1OopDS6AvYzSPgr6w8GINJ3G4M3Mk
2wkdF7TRfeqsOPhY9ma54rw+e8FtzM5dHDb+nLO+iPN9+cnF1r1+4tDLrfHU
6x4FZhoiT4nr4mBy3FVbJYUC70G9c8WvxEGQuFcVe5UCmQCRJEEOCeC30Y4Y
x99TQZ6591lUJGD1ss299jspgGMSZnuPSMC2GC2Fd/j7UCu7Jac4SAJ41j2/
GdpkCLeHTqcFPZSAqwKXB6k4QxjnlNQOakdb8Ll/NTKEgBgi4s5yBugMK7x6
y24IblxT7nQldJT017ZCA7g/vJqjxIIBr121GOrHDaAhx0gnxI8B3e27OC5z
GcDh4/YST7MZ0Fl/pfpylj7IXKzKXN7AgIAA5dTb+vpw1I5x6yna8GBN68Ae
fYgz9Q473ciAS019rxT19GGZkpJTQxMDmst6b7/W1oeu/hsqaV8YEGZs5t+v
qQ83jGzLtLsY4Da9XGqtoj6wM9jqA0YZoKvCa6nLrw87eI+92fKVAZMZp0OD
1+iD+3xx0Sja5nSXw1tefehrcrp5YJwBSlYWoMOlDy/CG48wJhjAQuveobVC
Hzym0oZfTTHgt3jsVanfTMjt/fvFfZoBPMYCrVZTTBiotaiR+82Aw46zzfGT
TDDO4sq9NsOAzGzdr7wTTFC0cnO1/sMAy2mNc9PDTDhl+PGE4DwDfAeUjRWH
mJC4TdbsHfqX2+Yh2wEmcAq0b1X+i/mrK5Zt6WHCLpYt8gPojg8nmni7meD1
LVLs1j8GqFW6qOl1MiG/bYSLWmSASuOUgW87E4aqtP8uovl52QSKWpnwP0La
6Rs=
       "]]}}, {{}, {}, 
     {RGBColor[0.2888631428571429, 0.5431845714285714, 0.7666072857142857], 
      LineBox[CompressedData["
1:eJwV13c4le8fB3CEIoWyOud5Ho6sZKQho/ROgw7nEUJTkpYUyqqswldSpJAG
Egr9aJipvg2kKclIycjOaNC3ovjd/jrX67rO9Yz7/tyfz/vhuXra7RAREhLS
ERYSmvhd6HVYTEhIDuy4d6ZJlDEyhH8mLxeWw4BjfW3XGWPInT1oGCYiByUD
0TlnLhljqNBjl7iYHPyq+0y7bhjj9qjzMylJOdhsvT8WVm+MeZErTs2Sk4Pm
M7GshNkmmJsiJb9ASw6tyq8Lpt83gerLFLWda+WwPovirhgwxQvJoIjYa3IY
/utbEn/QDL+lO0y+/5JDduyx3CfOwMzOGLN7lvLgvfkevNR3OXouDYWtSZXH
dafD/d1J5jDnttEyX+Vx/Juf09uUFXAKPP77vIUCxjgzvn7KW4kNuQdnRycr
ICAwdp1v7iq0ZnSnFQ4oIKPNSHNu7Gqohsi7pq9UhL/1k2defhboVX7p9zxB
EQrB46vEl1vi0uknjes7FXH5paWkz4glJDsOB+eYKmHANeKGQdEa/P1b7L/o
pBJevvmpr7+Fj+sjebfD2pWQTU13mDbFCqsre02NjWfhreXx7PkZVtixMXeW
VtQsXLmaaxipbQ1Uaxu/b5mFGO8QFe4Na6RKGeRWzOMgebzy35+0AKVzv7n6
HOdg6YM6hTORAviZCt99GcXBlhLfuTOiBJhvJTtTPZqD0ZVrbeNOCJDjblBW
d4r8P31f9clTAlzM9p69+CwHmUsdLgScFSBQ83v772QODhoZCmanCmA2e8gt
JJ8Dy0mGt8sLBXjE+bHzRDMHthxKbmGrAEkCp4wXLRz8N3X6Ctc2AfaH3mmT
auNAPnwwJfaTAJyuoM2x7Rz8kLX72N0hwIFb4nbxPRyE9YUfjOkVQM1SaWnK
dw4mdaT/yf8uQKSv6czb4ly8enRrlYsoC0H10QeNelwMT3G3WKLOIu/zZwnD
eVxYSnvu4GuwkBFbt+6MARcVDoujnDRZ1Bhr9PIXcmFT/L1t/xwWjunPZ9wz
5oK5e64hTpeFs9/MnSkruTBiTlZnLWLhRWVKbd/IxfS4olbOKhZvDKc7PdjE
RXTo/hsSq1nMt/VP427honf2gbCfxMMRawxrt3KhEs+aVluyOPRlYOuqHVwc
PjLS62vN4thjw3xNLy5u75PFGXsW8bufbuiP4OJHD+ff6dtYSF8NizKI5MLH
eJZfNfGJdrM7fse5WLfI1T7OlcVR50Il4WguyoUbgmTcWOxfd6VB/jQXBje2
nhHdxcICgQ7LLnBx3T26tMyDxYjiPNszeVwkNSyRSvFn4evQF9pwg4uc2MH9
KwNYfD1z9SZ1iwu/SOGfvcTd02iZa/lcPJ/C+s8/zKJ2kuTruyVcHNCQ0b8T
yCL3S7t152Mu1LOdSpOPsnCpPGdp1MDFP6Ja4mUnWHDlTsr7v+OiKjnK1Sqa
Rb1L6KfCRi4ufzYdqCG2HtkduKCJC1XmyqmWkywW65rc1Gvjwn5X28hgDIvp
Z5sU1fu46Eh8eqLrDIt7zrxu2XGyHxePphhdYOF/Xb5grRCFFyVOb68Sz/8l
cTRWmILVMukYuYsssuK+c6aJUsg5YCH0hfhseRk7RYJCJCe3ITWZhbv2zqKx
GRQmi5St/XaZhdJ/ORF9GhR8w1td7K+R/de+unWVFoXXo+qSD4gznNOMU+dQ
CEgJFWhnsdCvPDdgp0OB2+x5ZZx4dVK4Q6kBhVNx0hGZOWR9TZzVo5ZQmKfC
6DTnknoLlq3QsKNQEf/8p0gBuV++VGqoPYXWp5PbthE7d08+9H4dhfg+XbeH
xL02YzoxThT0ffWNAgtZCPH64n9spjCjo1XhSxELvbJyt/JdFPo7enIf3WER
PTlA1DWIwqrCxWacByw+O1eUZQRTUG/R7d1JzC+aEdYdQkEzRdM0n1hyR67w
vmMUglao1fIfkvp6/GnMP5LCR5HF730fsYgKEvw+FUehSnqP4d0yFpFDqoN3
MilIl+/UmfSURRffK/fPVQqeS1SKVxKvvnLfY1kWhSKr+p4IYnHb9X3lORQS
Fxgvn/yMxT95p3pe36Dww7KtQuw5i4g9vz513iHrf2qI+f6CRVjLqwbZKgoz
43pkj78m9cyoZni+piASZT6ljHj9Fj+vV9UU1CoVEv8S631gJKLekv3fph/g
Xc3ifb2niVAjhT8Gcx3XvWExr0o2ebCdQttszmHxt6Qep+3cY91Jwevlvh4T
YnHr0kU5XRT4C/iD+4k/PHOt2tFL/DntYR3xPxX5402DFCweD4Sk1LL4eM/B
9cVvCq/wdw9Vz+LpaLbenFEK88322PKJb5uMjfzzh0Jovle1P/Hxkqtnzccp
LC1wTHhDvLDgZ/kdURoyb1NNQhvIel8/r5klTSP3fzrDz96Revk8MCQmS6M4
qcnhG7HLHPOH22fQCCwxsVFqZLHo2uf1yvI0IvhTJHYQt14xPZHIobGySOX8
b+LFFz72h6vTaD09WVf6AwvXHnfHJg0akhYfvPWJTxr+erBAi0bFq+V2NsRt
NTPOftKmkfWpqvMUcfRUSzJ0aZibM+vFm1gUbai7cs6AhmzC/UOziVuvuUp9
mU+jq33MEMSLVga1JC+i4TrVMzyAuCXwdsSoCY3S8yZ7O4glXyz7YreEPE8H
4z5GvHDWq/U5S2mEOxWIKn0k9VXYPXcDaIxbjkjxiRcMUjVFq2i0+2i6ZxNH
bo1kDqyl0ayTud6hmaxvrtzxZ7Y0HkoEzNxD3DSa9k3FnoadEMc9kNgg6V75
awcaasX1n9OIP1R/c9fdRKMpP8ykh1hcOaQ2fDONxCfKtb+I5+2TMmvaQmNp
f5qERAupRwlN2WgXGsP92y21iPXNNxf37KDhpKMv70q88XSvCnbRqDOzjvEk
Dm/2O3FuN42QLTvTA4kbD8dtWb2XxpBpcloCsegzpjLZg8a00gcn0oj1FP83
78c+Gl8ffpbOJQ7LfzIpw4tGYeeOwcfEecLr9o160+h8dNfiFfE7m7Z6u4M0
gtPVlzYQ6/aPZgv70Ygawp9e4vUmUTM3+NOwUvlV8Z342HGFoJsBNORfV80d
JW5QM1i79QiNLfpdLyRbWVCJMqmpgTTmltWclCV2mfx1oCWIhv7Gzv8UiTMD
Xi9RCSHPb6kiyRB/7s2LdgmlMdYe8WQ2sd6mmPeXj9JoDFHSmUN88OW+OW3H
yPt5vzfRI/6Tp1O5LYJGeuYP+8XEUJFSuPIPDcUz9s6mxBFxfW6fImmIa3yW
XUb8XORFvmoUjZHCu/vNiaf75IhsP0HjSOJzn1XEdp1RtunRpP6oWWqWxOcc
91xuP0lj9cXsQD5xU6Xll9kx5H67g4OtiVWMtczcYmnceHd+DkvsljP5VMZp
8j7LxoJsiLO53R864mj8/p57ZC3x4Mkn2upnaaxZfV3Vlnj+WOahHfE09sb8
OjBhf8+Ip5kJNMlxSR4TvtfqptiVSINvc1J6wkJ2K3dqJNFQ8m7YNHG9VWWz
C3eep/Gh8YjtxP1OLJwkeu0CDbr5yFcBcVXmJ7vuizTcahqNJp53puLjNM1k
GkumJmlPvM/642lfd6WQ/flYUmFBfOl36LKsVBp3L5lJTqxHm7tLTM9lGj4p
c38tJ9ZoWvZR6wqNFsNjsWbE7gJlnT3ppD+Urqw2Ic77d+xwdgaNwSDfUkPi
If3mZ72ZNDLqFNj5xEZp95W0r9GokZwbrUscOCN5l3sWOY/3C7y1iB+GBRbl
ZNOYrl0sPLH/Yj82ifXl0Ag9vciUJo5p4KTvzaVx2i4/R4a4xnLk2/U8GvMM
7rRKECuWNqL/Bo2FMpYPRYgvX0pq9rhNw7NuWuAQqc/8bQqc/cU0Sq7Gd1UT
/6r5sTuvhEbs7aV7KomXrKwrHrxD4/XzqIT7xE804h0879E4qaHUlzVxPvpk
47we0ZhSuPvEEWJqy7eWm49pGLIRGyfO57aqar1vZTSqx51rJ87v55uxL72f
0BDcdqywJP7jO23KwRc0DgXfviRD/LJqaHvVSxoqVjt8hYgvar5/MKeKRkBJ
ec8X0i9MGq/6t1aT+pO9kPqKOGAJugX1pN+Nz2DDiS0TNFZkN5D+qZD6x4tY
cVAqVbSRRrzY71VbiItSGx3vfqBxVVIzeyHxsMjBJ1ptNN59b7nVTPpd+aYN
quGfyHyQs1n8lPhswbLglnYauqtznW4Rz98pZZjYRYN3yGLPMWKvZ5mZk/pp
rHXeVa1M3B/7Lrz5Pxqplj9vWZB+e6/n31bjXzSuPVrTo00cvTxzScJvGpV3
X92ZRqw95D1s9YfG1teH9WpI/9/tONXtjjCDzvqPzo7EHZTZingpBv9K/2qx
es+iwFct9cs0Bjdro15oEYdVSY7ypRm4zb1oJ0asGtpwW3gGA9kntgvuk3nk
0u6l6qnIINUofZkWcVN2ujBflYGj/ZHjfWT+PVFvMo+ZzYC1vPetnPhGmlx4
jRoDmSX5k1KIj52PEN+kySDGtZZnQ6wVtWuqhw6Di0GbLXLJPPXdPVc+xpCB
dxDfdEMd6R+a+Vo1fAZh+jUdnjWknq707VGwZtC0TH+fGXEbo3Z9o4DB0+0v
U6SICxQSdNttGPRrvft7jeSFTeL+84fXMTh/OO/6e5InsjpNlihsZVC5W+u5
PskbyzMe22w8yCCEM3fReZJX3PUX6iX5MNhq6qbsTBxfmilV78tAub6+SJW4
q5qMqwCG5NrAgRySd07+ZVesCWIQJbA9XEzyUL3jB0OjSAb3CnwUHlWS60kM
0woXGSRO4x5JJHnrbPyOP/aXGKgnTlewJb6n3PA+LpmBwKjReSqxtGHpuWmX
GWwOmjwS/Ji8j2uorFgmA9P/bJ1cSX4buyslNpzHQER48NYskvfO7Ffvf/OY
QUGp/VSrUpLX2pIbtMsZODnFXx4m+XHEXqEsrILB/o2tdcnE240nX1j0lCH9
vFjlSwmZ36K9FudfMeh9oWd0qphF3fn/pbu8Y3Bm0UWf4ok8W7Fg05cBBpy9
Vo7leSxSuObPpWYp40ed1YZHaSw8bkldZDnKOLu3MHYjsYlFw97TXGX4qy/x
GSL5u+GAxzQ5RhnDB+5aqBHLPE9cy52tDElPk1nHUkg9BPTVz9FVRsF9YQ89
kud31sW3r16ujGerhsfWxJN5Hdv9J3SPMtS8vjnERLA40rnau+ShMtQ1fDes
I99PGkcVk+UkVJBd+UbawoTMb//cLCEDFbz8neDGnU7m1VYVB3azCvifPorq
NpDv2ZyG6yXhKjDzFfrgkyzAha696eE3VRCmdzVdar0A/ZKq5uEfVGCwaYP1
nGkCHD1DRV+exMNfibAV/o+scXDqsA+jz8P4H4tlZnuskdUtLXHHiYeyGwlD
drLWeHtdsDIyhIeNeWKz1IqssGnbbpXiHB5sbUqutQisoHG48uqktzxc5NRa
VnfzsWUXL6mY2DkrIXisk4/4dUei9tbysKkgZYtOBx8i+voeb+t46P/YrBjZ
ykdze6JB+jse0s4Fhhg18pEo2HnPvJmHXdcc9aKf8yHOE6s52suDzIXx9K//
42Pp9K1liz7zcMjGQFfuOh8+oyUFvcT9l/a6Ls7m41Odxznbfh6iXO3fBGby
8e+J2s28Lzzc5m8rm5TCh99wevfDYR6ilUWlRGL5yG37+87nBw+67UYuKqf4
6Khyeq71Hw/zn33YZhbNh1321NzTP3n45Vyx71AkH3rOBw+4jPAQu/18Tl8I
HzusXm2XG+Vhc/9Nj8nBfFwy0nR4SlyyubdJNZAPyZkfFs/7y0Oeo8LT9QF8
LBdaNKeDOD5u8YqDfnwEDMRwksZ4SFF463HKh48b73umWo/z4G02vvLaAT66
Ks3/jhMXbKt58dCLj/8D2gVESA==
       "]]}}, {{}, {}, 
     {RGBColor[0.2888631428571429, 0.5431845714285714, 0.7666072857142857], 
      LineBox[CompressedData["
1:eJwV13c81W8UB3CzUip0zXu/l6skkpGRVX3IT7rcbxOZKSMkKbMhFElDKWW3
ZIdKS2mLpkpGQsheKaMU8Xv8dV/vP+7zfb7nnOc558vZtmuDuwAfH98Cfj6+
qV8dv33CfHwM7J3cnWEYY4Cr/L/TTPgZuP3UxrPzjAEYZ/31DgswIOPYtzs+
1QBDt322TxNmwHbnrbUDhQa4Oeb8SnQmA3EGc4azagygGb3qpCyDgbPizsmK
Cwyx+IKopPYiBvwDw8LUHhtC8e2FBR7rGLiTd3cVY8QIb2aGRp3KYmAa08eQ
eXoF/sxtMxwcZaA++c1I4F5gXnvsihILSVyUTQnJSTVBV+rQ4TUXJSHuUTNT
9Z0pTJktlNgPSWxyGhOQblwF2wNH/yStloLpSLXq7BEz2OX7zz+eJoWFoSfX
9/z+D81XOy/f7pdCYZ74qfVfzKEYJrkt3Uwal9+sVb3xaDW65d8GvT4nja+3
s/pMDlsg9XRZ3eZ2afzLvGXfrb0GM9v2Hcw1ksGHADFF/dY1+PfvbrDuCRms
PmEtvuMAF3l/C24ebpWBzeGJ6QLSljAv7zYyMJCFpm27TdEVS7jb58suipHF
rCdC+i2yVsAHVYMvTbJI3Bd081msFS6KauW/0JRDjqBeksgPK9xf/HNbwFE5
WP+4YrbdiocgI/4Hb2PksHjL4td3eDwstRSfp3RcDsv5kg8Ir+Uh11vrefVJ
Oeg4SXheWs9DSs7u+cvOygHybza/teHhgPJg6580OXjlGqSOu/CwYv6QW1iR
HGQ/ix16FMDDU7kRj2Nf5aB6S/huWRIPiTzbq2+a5BDZaO5UkcyDb3hxi2iL
HGxHH3OrU3iQ6wh1PNUqh2f+VmPNaTzsuTFtQ3yXHLRTdt0cuMzDAguZ5RcG
5cD8UhXYk8NDdKDRvJvTmLBUWmNiXcwD70PE4zp1Jp4I+oZPVvNQ0NMjoqfJ
hHlFoXJvDQ9iwps2ndFiItpcdqS6lodKg4XdXB0mJuLsBHLqeLBJfy1RYsAE
/dGyw6yRB+egeR4XzJj4s2pa5cY2HvxYGaKu9kxQM4S1K37y8FFvju1jBybM
3FxTLwyS+K0Pvsx0YmI06uVi3yEehqPW6FVtYaI2KKNk5ggPewf6t/znzoRU
4oVMg1EeDj3TK1L2Y6JcaWmK7wQP8Z4v7fqimMir5RPSnUljbubhGK1oJgZG
CzS+Eh9rXVEcdJSJXZp02pFZNCKcb8vwHyf7O+G8olqUhu+mK7WSp5noynqY
4DWXxmocsF6ZTNb/6Z/ly6DxV1pz/ZkCJiJ+tZn0UDQCrXvDawuZKPqXdW0/
m8aPM5nXWTeYsA4OtBOVp9E5mxLLKmLCI1pn72IFGlWCM98/uMeEaITbRxdF
GvkDrVbtz5hQnp3QnrWQhkt5goV+LRN72JcystRpMBknJIM/M5FTQA2yNWjU
uIR/u13HxN7oJUfPEVv99Tyg3cBEZdyMuHBNGsuWGF5XbyHxingjSS+lMeds
g7RSLxPuxeOdZbo0Spw5neKTTKgUO9RrGNMIzpO8tY6Phcahq06niZeOikSc
4mdhdCw36Adxdtyg3GwhFiYGE+4VLqdxtvQ5PUOEhad22ftVV9LwVvW4MyHB
gsSIxbiYKQ2ZX7lRvQtZSI0urr68moazauaW/xaxQEcXxkwSX3W+bHBRhQUo
SzU5WtDQKE/o36DGwr4OFV+pNTTMEyOt72uR//PkqSguia+hs1KMMQs2li0P
1vFoVB4Uf7FwAwsWSb+7L20gzysSvRi+kYWF896VDRI7d07f+2UTC1HrnpiZ
baTRvXZCLdaWhY7qX/M7iPk4vfEjjixIWrnuUrKmof681K10Ows/jhjpn7Gl
cXx6iNC2UBYW3Og7vMCRRo/zi+dXD7Jwqt+vxp2Ye0ficGcYC7EZzJpM4pnu
+fw7D7Fw+1pTg7ITqa9n3yaCo1lQkeabsdCZRkwo78/JOBbubz7zScKFRvSQ
4vfiDBYEwyf1ClxpdHD98sczWQid1724ndj8ykOfldkstJtVvWO60Zi2fnNv
aS4LJ5Avc5T4SMHJrveFLKRV2b12dKcR5TX6rb2YvJ+hfNovDxqHm97Vilew
IG3nNd7rReqZrXh113sW1IOV17C8aWx2CvJ794GFIzobdayI1evZIjGfWAgs
+NGeS/ylZpchXx0LD2I07rjuoKFZIZ72vZUFUy3WzOc+pB5ne3hZtbMgqum8
vJ94mtV93dwOFmZtEpgrvZNG/attFe7dJH5LfE96ER95UTTZ8J0Fe60nv0R8
aTSWWG9784cFg2CD/fq7aLwcy1FXGWNBVSY03pH4puHE3yPjJH6O863CiY/e
yzxrOsnC6rKk82XEOrd+lxYLUUj5aZRI+5F45yUpZ8+lcF22lLbaTeqlp39I
WJzCENmMN7GLiukTVwkKc9LC+6KJdbN6NstLUnio0y34jLj5itGx83IUcjwr
LmrtIecnubEvUonCHVvbExPE27q8bRoWUlAvExOS8qdxQm/0sfYiCq+oUmoJ
cUulxNlvqhS0PeSW2RMfn2VBmi4FN58z/NeJ79hVX0nQohChsyimlLg5a5vo
wFIKmy8/uPmZWNcstClNl8I/88beSeKmAzejxgwp3KqU+bUmgNTXm5UDG4wp
LP6YfdKBWEf23ebc5RQGNQzLfYhjbncutgMFo75tCrHE2t9ZlXf+o7CCr8n7
LbGzca7RnNUUPnjGStQTHz22LMPdgsKl46sdu4kbF24IYVhSkHJurBYKJPW5
JZq9Zx2Fua+eb11GfDOfcfTVegpW5/tlVxE3jF3+qbCR7LduSQBNrJVYUvre
mkKl4ugcN2LHjjXqyrYUhG2j1voSH9GpTTi4mcKLLRpLQ4jrP/z0XuJAQYTX
3HiMeJp8WFWkI8mnS0/mWWLNnaIrGpwoVGdKS6QSR4koix93oeCk8q0ij/i6
7a1937ZSKI4/pFBE/CXDpM3AlULtaSvGfWINU8e7Xe4UQpJcv5UR25/uVsB2
CjOqi0reEkd+DTqW4EkhcFLboJK4QE1o+LsXhdXX221riev2xTmZ76AgGPZa
poFY6BW7PM2HgpZg2/5mYnXpa5ojO0n+qrQj2og3uxskW+0i8Yh5sKiL+HBR
meBVPwrZDw7s6Z1an3/TzrHdFJr49jp/J/68tqVmgz8FlZ83+n4QC1zwRW4A
BdEFKtQQ8ZK+sRz+IBJ/reaB4an1DWPm2QVTuF/42e0X8aGjUqHXQyjELWMc
+E18rSa9Y/o+CpRLvO4oce0CrXVb9lNoe2IfN2XWebGLFw9Q8FXff2bKLtN/
9DeFUnjswzCdckbIe2OFMApRZcqXptbr6S447hJOYdeRO9emnqfuEPvlUgSp
v99Pt48Q+7/dqdJyiIKnq+XHqf3eW84L4USSfElu6v5JPF6gVr41igLHrrFw
gBgKolJXjlD4G9y1oH8qn3G9bt+iKYg9DLLoIX4t8KZIMYaCuH+MXCfxnIBc
AddjFPLaOCmtxBvaY9anH6cQ62jyuok4wcbrUusJ8nyl7qx6YgWDRSvcTlF4
VFXjO5VPt9zpJ6+eppCwTn7zO+IcZmd9WxwFRYuRgXLipRMZe93jKcyqpheX
EAfvinqZcY5C2WRVxW3ikmY36Y7zFHJ/9SsUEv/3fP5tj6Spemr+cIn4mI6g
UFYyhfIrj9STiCsyvm3oTCH7m6tvFDeVr6OXf2y/QM5ThbBLOLE3T17NK52C
zJ81dfZT9fBoYl/OVXKf6OPaOuIhja+vujMotK5tXWJOfEAibbt3Nnmf5/rL
NYlja+XSd+ST+qx1OsFHXGnx92deAYVtI7+rhsj5lb5fh75CCmZb173tIL6U
mvjV5ya5HxrMyt8QF22VkvO9S4Hv4N7vccSjlSOeBfcouCxYlX+I2Nis+u73
YnJ/nmyQ8ycuWxhvvauE2DVaYCPx517xOL+nFEyX/RWcSzweOHuG/xsKM3nL
PwaT++ptxZBrxVsKvxkdz7YSpyh/eaxSQeGP9HJrS2LDuszg5g8UmD/5HCni
EGN08mpI/huXDJaQ+3VYwL9sUQsFS+ETq3rIfVzqYKcY+Y3kJ9jDpIL47K2V
B5taKXjnMZtvEC/1ENU730GhM5TDF0Ls9yojQ7CPgmFB9+tJ0g/6Tn2O/PqL
wrIjYbH/SL8o6XrUbDBKzuOK2JR64uMmGcbn/lC4q3x9TTGx6tDuYctxcj+w
lsf4E3vazHIr5mdjJKzrXCvpV22sFaviRdmoeNnXdYP0s4acdH6uIhsr/nWe
nk76Y5lSg2nsfDb6juyuaSD9s/AyI7JyAZvM64WvbhAfSoqa5qDMht0Vm2J7
4kUx22f5qLGR7pP1MJv050DPxZKxemx035B10vUk9a9ctKiSy8Yq/dlzxEl/
H73S6yVlxYaMSYRYA+n/LewFefY8NmYYyD7NJL4ldW5J61o25s1/oWZE7DAt
eOnwJjaGZQ+qu5B5Irvd0FhqCxt3XSe+Jm+lYXL12Vp7fzY+9B8R+0TmFW8N
HfXEADayfQrZ54jj72eI1gSy4bgj56sNcccHcv2HsGGvxAmoI/POiX/0qjWh
bNzTOzbyxYHMozb1evrRbOxVTrR+b0fWExmmpFLY6Hxz42ooma/OxruPb0xl
47i21bAucYl87Ze4NDY4HUt/9W8i87ne/YTZl9gwfjgq5kR8a1u4uHAGG+9U
B64sI/PaxANR4eECNryeVBh/XUfjjK9S38dn5P0envf+aUnmpZa0WtVSNnKa
RKkk4r8bpZ4ffsFGm9+jABC7GkxP1n3JxouWvnmxZJ7UEepenfSOxGtcSUKJ
zJvVSdfSXT6zUScSMc/UnMyTL7QdBvrJ+ibJ1vqgcYFp+lpUVh53W210pbVp
+NwQTaHl5PHs0a2aQjJfG66u3XGaKY978d6qFsS1e3xmM9jy8Awb7ArWoiH2
+vw65nx5/MsRev6JzOuHQnprVJbI40vSqR8H1Gh4VMe3mpvI43yMqfM5JdK/
TnWOh3vJI+ihQ1+TFI397ea77z2Rh0B0Ym8P+T5aGCGdxhBRAMe1LsL5LQ+R
wfnZfFoKMPt0ZvenSzxgi4I17aiAFs7Pt9e8yfdkbm3evUgFGKxMCC/T4iG5
Y0d65HUF/HYzzrbvt0LfTEXTyHoF1AaeSolOt0LEGdbxS4Ic7BjZWdG12Qr+
s4YD2BocnB8xjvvBb4XszrkixbYcbC19OmiWZ4lPeTyz6DAO2ua9vLJ1vSUc
tnoq3M3l4LXL57WJPVws3FeeKfiJg5V/2SLjUVw4beck3iXWrTzdoBnJRfym
/TE7qjiQ14y0dz/EhYCGhs+nag7Ems1s3h3k4mvrea30zxxwnxxemxTMxXme
R4npVw7GRp46cLy4mMYRrozoJs9bHxwwaMnF8jlbnuv2cGDvJvOMxeUiYOze
rW7iOcHDJeYWXHyr9klY30fsd/t+khkXj45VOXIGOEgOevrZaDkXQcPpnU+G
OTCZrn/TT52L/JZ/nwNGOGDVf2o8p8ZFW4Xt60W/OCgfE7l3X5WLDTmz8k//
5uDur9QQQWUu1J3997j85UAtqVQtTp4Ld8t3rowxDm4kJb0vorhI1Ve2fkns
ePIep4bJxcx59cs0/3HA46hVycpwYcKnq9JGrJJ3TcdIiouQ/li5xAkOrMcq
zBwZXBR+6ZplNclB6rQcoVAJLjrKTf9NEr96ui4gTYyL/wGgVdor
       "]]}}}, {{{}, {}, 
     {RGBColor[0.41993314285714284`, 0.6952647142857142, 0.555374], 
      LineBox[CompressedData["
1:eJwV1nlYTF8YB/DKljZLc89NUU2bEJVC7pBvNbT4lZQSZYsSkiihhFSUSBKV
olKYUqEsqewiWrVKCIWiiEorfsdf83yeZ+695z3nvAvfdZudm4SYmNgocTGx
f7+G3v4jxMR4WHDwbdK3GAHSxHvPmojzcK9xfUXHSQF4J31mB0vwkHBqa0hH
tABdNzw3jhzBwxw92aBvUQLkDK5+JiPFw7d79o9+HRVA77DZsQk8HtYP2m1Q
DRVg2jkZxkCbB2/lq3X1OwVQKz2n4W7Lg2itcV6tkwATF6o9f7iUB42oh5ub
lwvA3r2wTcWeh96f2Xk/HAWQuZqZ/9KBh24ka411EKD3ZL7tYmcebIyHWy1b
KkCpc91ePXceHIMmifotBfD7Kls7EMDDc7GE43kCAUqkAkOPX+LhpcuL7BF8
Ad5dtBtbK+Jh3dSUA+aqAnSbaicoZtB4cxNfhqsIoBxQffVCJg83pCWVxioL
4P11yuuCazyk/mfepqYkACmtm9lawEOL3RHROkYA12N671DJAyddkWQmJUD/
mBbuZx8PumXDO+N6ONgU/HTVH+Bh8PYoq7/dHM67i0d4D/IgXr1bw53a6o5y
47ffPCw9kbxyVheHxM0rAr5KMEgP7y1p6OSAovKCFhkGORd3POTaORzyvz2v
XpXBkLHCkEszh1eaxRuIGoOsmX9cqz9w0H1Rd9RBnUHozYVWVtQvJ3e/rtZk
8PjOYPzc9xym1M4IrJzKwEGXZ6zcxKFUN+3OM0MGvkV74v++4iD/MdK40ILB
2XD9FLVqDj93pfkQKwZ+3lLl56o4VEnli7wXM1CYLButRB2l93G8pg2Dw2mx
TeQFB7m9gs/H7BmkLvwVxavgICnfenzNaga51qE2OiUc/sDkvYQvg1NKNqZl
jzi8qXYkq3YyMCpTdXKhLnT3XHzLj9ph3Yj2hxwCjsbe2LKHwYIyIy1Z6r76
jvCafQw0khOCHO9z6PI6M/NiOIOqTxLnR9zh0JrYFWyZxMD/ZmtS7U0OH+yc
zx1NZiB/xfhLIHWj5KO8ihQGiY9r8rSoy32jOxzSGASerPyw5waH3P/0l7um
03gbt2/Wus5h35DX1IBcBkrtuYvjrnHYnVMnvHudwbnbdY0W1Ns9jNeI32Qg
+9Kvs/8qhw01sjGH82i8y4wvraK2ysz8ffIOA56Hw+JpVzgwLl8qM58ykKwY
8m7KpPs13u7r92IGFtfuWcVRSxbfHmHwnMEOhfnpS6kHDMK526UMDj306y66
zOGdtHZa0QsGLbdtH1/P4JBZ4LbrbSODDLdA68siDqZK7yeN7WTQeDhSeyiN
w5O8JQu9fjD4sb2PfUBt5XjXs/QnA5OjfamHqO1PJBSE9TBQL605IU+9YZTj
CvFBBt+qrhQZpnI43PU85ucIgo8eoSdjUjjInJhbaDuK4KfOsiXrqaNmiJqz
JQkqqtRFM6njNoXO3CJNMMz4o151MoeMpgWVzWMJ/FtLk5SoS0uuS9cqEbAL
xg88O8fBdpO6gcEkgi7PpPDz1LUjo1eeUCbI33D5ZgD1W5Nt6dZ8AjmdNW26
1N9vTTF/okUg4T0+J+ksB1+HOC8NbYL1ZjtmBFL3/Rx5+uAUgoKa4xbO1GIz
WlqMdQicL6s7TqAen3bu4C19ggP7jtQnJnI4bSKbwRgQlMdeN91PrdgU8MLH
kIC/vnGxK7W64gpVvTkE1+0WGE2lNoySvyuaR5Aavtb/QQKHvOkHP440JrAJ
3lgnop5f0injtoDgfXtuZRT1opHlznxTAp1402RX6uV7w/rjzQnCFIwzZakn
TtG7+8OCwHv4gMPAGXq+tfUHLa0ILuhHxH2m9tCdLNP/H4FurW3rI2qd1+WV
tjYEanKxPTnUnWF+p0RLCM7K1iWcp979oUjZyY7A7eO63GDqece3Nl+xJ7A9
cF9jJ7XYPEY0yoHgt7tAdyN12KkN+reWE7xOTB9jTf2fqcwvuRUEGdnZH0E9
9ntuvvtKgl0nupbNoo6zGCYkqwgWLVn7V4XapSdD0ms1vR/t8RyhVj1vV1a0
huDuu9ljZKlbbAZOTFpHoCKDwOHUosEUx52uBI62d0OG4jl4iiyVytYT5Ebm
a/ZQ6zn8aNJwIwgVzV/7jbpbPD5trzvBhP22hq3UednYVLOR4Fv3YMoH6r3O
rdN1NhFM32KZ/oYaklE/gzcT6KubWTVQD78x51bjFoJI366QWuridU0BBlsJ
am5uWFFFfVTuMCK8CL0HKU8rqG0LZoxo3kb3zzO3ooya51H3jNtO/x95YXsp
9UvevsjoHQQ7xQ5mlVAnPtC0/+JD0KBgH/zPa73KWNOdBNG66l3/rKG083W8
H4FB4tDQv+dbn05M+bGL3pebbcnl1Jm+j90s9xD41na/raT25ntOTfEnmLNU
+1Y1tWG5/Pe+AIKpQZFT6qn7/AtybQMJmgr1ZzdSF05ev1u0j+CT88Q3TdQH
aqTmix0gqL7hpPyRWhiUI+4URN+n9qP/C7XkjJVPrhwkSOv7vu0Hdekr8YhR
IQRZUWsO9FFHHU5fsiaUoNnEapoYPS+F930v5cIIlG3ybcdRvz6WfNY9nMDc
aVmJInUyZ+F69wg9/4bodxrU2jGxX7ceI3iWotXIUbdjwdWiSIKZsVH3F1Ff
7fjkOymKwMm1GPbURuaz/5RGE2i8fD7Oi3qo681DjRiCDv0M173U95NDD+89
RfP53gGbCGqLgZqxOnF0vbXzejOoV2T5qEecJTBcrhD549/7AreWlZwjeBtq
vmkYzS9ivXGXTDLBhp9xJQx1VfvKkmPnCcz6izXnUVvpmPpEXaLf+7pZ/zi1
9pBg0gsRzf85txddoB5ZOuvpuAyaDyK/5gLqh1umKJ3MJOjf4Zb7hZq7PPbR
qWs0viqVbBtaHxQCpLbW5RDkBXb/9aD+ZTWcZa8TyBqFNgRT53zp3Rx3k2C1
tbhGAfW0qU3jEwrofmpvZ/VofZqYnuWaXESwQyb+gAGtdwO7L8m8f0LQa3bV
zpH6pUXKTX4xwTznSVl7qGNaY6RSnxMsPKsy+IBaVntvzoUKAi//x0NOSbTf
XrSSuNxA65coJSmZ1t/XfsLMr68IYrtKBkuo8xcZO+q8Juj71fWul9rvk35G
1ltaj25uWrSU1vPvmhPsrjYTVElo7Jc6T+tT2ueUGx0EFlonr52m/cHSpdVp
3HeCr7cbpSqoc+TbxmztpPVrmvRISdpPQg5+CdToIni3Z/mHAGrttR0rTvbR
+rXTwHDLBXrflbrGbR/GYkyIu6XHJQ4NVV3FpcNZPPIoeppBbXqke7/2SBap
W7+1dlDz+ns6miRZbBfVy/vRfpdX1/fMRo5F26kY2ch0DuLRf4J0JrC4Y7n0
7GvaLzdb/jUKU2RRrjJxyRTaT2vExDqblViIzT2f5kd9cZv46gRlFieS1QTy
WfQ+WA/npDRYyM8pYpdlc4iWlPr5eQaLdDLhXDft52r7GddUIYsfFkb21+j8
cGGFx5/PC1m4+ceqytyi8RkWnNExZ2Hc6bdvI/WMtrXVNyxZXMht/6qSx0Fg
nykstmEh1zz9eOxtDssmm03ucGLhPLNB4nwhne8qvNtnb2UxzP+6hAadh0Zn
PAoL8GJhvnLVYBT10RCieX8bjf/9ikN/qKPnFq6y3MHCyvaofeNjDkmpoyqc
d7FoOR9RmvCE7s+uc9cOBLGYk5OwyOg5hzaVUr/np1hsm25c3ETntczRTlcl
Y1lkZ6RfdKHznFdXc9uiOBZ7ySn5V9TdTwZdHp1h0R2mFV9H50Exr2lmhUks
/A5ULKurpflVeGRMdjoLratPEjob6Hk5WYpO3GExbbr7myg6fyZGPWlw+kjX
v93kbTCdh7+sW6Ga84mF3vrhMTN/0Xw1aHeXbmUhtX/3r/fU1bXjuu98YeEe
V/vAtI+DlNIqOfVOFvF+nb4yg7S/Xegy7RhgMXEjs+6+mAD2+aqZQWMVsGNf
bU+QjABSLf77MgQKuO8ZtXaHhgC/f9/aNeuoAsasnX/Mx06AywPZOcHNCmi6
WPVI+ZAAi562CebOnQCmbQ0vOF8At5VZE7TDJ8A/QsLvfrsAqJw691XTBPTG
Dcu+qDEPSTL6WUV6iljeJvLmrZyH/Gk/XH3DFBFvWH/J/NQ8PFDscT/yVhG9
U/d7ZlXOg3Vl0L2GGUp48Nmvaubo+YjxKF7RHqoE6xHLVmaYz8fap7EWRvVK
iGxfWE6C50PhV0boV62JCPybv/Hg3fmIGLV7uGvgROz8wptjJG6M4Kay+nHl
E+GeVeiaZGKMOWfetIdoTsJR31+xSeHGqNfQt10TMAk5+yJUXauMMbRTVtKn
ZBLSXviI97AL8Do9VdxKTRmWdfKZSm4LYJL2cMlKH2Uc0xIknchegGgvzfYX
D5VREy/5/WnvApxTMn0uM0EFNcssH+hrALrHPw8d2KSCWHU5S1MrIODjou15
91Vgxdo9bvcBtILYs7zRqngv1zxongCE7MoSiemr4m7eoTEnnwBYo+pg46KK
73k3ysqHAOOM+st5Iap41bD//ejZJjjzaUtqyFVVnLywMW5sgAnapdRMQxpV
MbPpXvTDIhMERU+MSB7Gh2av5uqQcabwke72Vdblo1B85PXZm00h+jxm9O3l
fDhenFGh/sgU1ZethYf389ES5pQgq2oG53Ueqrcy+Hjhr+FnG2EGLf+nF4dV
8/GafTc7tMcMqzby425RZ0wNHvDsNUPMsoDwLTV8aPfvmeXQbwYJXV3P6lo+
Rjw8PG7ybzO8bT6tn/qSj8ExKusrhwtx2tq90PQtH+79Mr5zeUKM5I+oCmrj
I/aTR4SbgRDz5dY8mvWFj0TDd1Yus4TwHcy73kYdd/DZQfs5Qnyo9Yxd2s5H
Tx3jYiYQ4u6RGhf+dz7eeB6/oW0mhF936uf73Xx8Ta+TlrIXIuv975e+PXxc
On3WUdJBiJby5c+1f/Gxwc1NcdRyIezSpbOievlwXackO9JZiBmrfXasHeBj
WJNi8uj1QrgtLlvPG6T79flDrrSbEIlGkx2Kqa+YdkFuoxBS8o1z9H7T9WSM
fcrbIoSJ2KwpLdQaMbr3FbYKsbsjUjHuDx+vwvJnTtomxJVXrdL//eVj7q58
ZbXtQnx6avr7L7WrtVHIZB8h/geWmSCG
       "]]}}, {{}, {}, 
     {RGBColor[0.41993314285714284`, 0.6952647142857142, 0.555374], 
      LineBox[CompressedData["
1:eJwV1nlYjVsbBvBCqTQY9ru2UmlnqEhKod63trvsUCpOpJGcUEKTpGiQcE4i
XxSSZEpzmSsqjpAmSrOhQtFAhihp8i1/7Gtfv2tfe73Ds9b9PAI3H9stY8TE
xEbo58+3ge9eCTExHpZEtJz/HMchWfznOVNxHtwb/Kp6YjnwYv0XHRjDQ6T0
1YM9Jzh8v73DQ1KCh+/+8RGfYzjcGNpQJivDQ2Z22LP+oxx0/10arcjjYYOF
RIHaIQ5zk2QZfU0ecn6tCnsZwEG9Mmmm+2oeioUTZbodOCibq5cX/8XDpVCr
BwP2HPj3rvhMX8PDsX4TZSlq2WtZd5vseHCoiS3StOPwM/bu6pXOPKzcuOKa
318cKp0bQnTdeTgbUOGhbslh90e5+sFgHhw1n6T85jhUyIQe+l8qD4ZqlfbZ
Ag5vUmwn1qfxYF8UU9qrxuGHmeZZpQwehKe+VRhSqwbXXruSxYO+9p2oElUO
vh+1Xhdc58FJmN/VOY0DqWxY0FnAw9L2RYYWhINbtO4bVPMwrNC+NWgCh0At
ye3/POdBwcVEVC3D4ejjV30VNTyIpaTc1KS+PfLPBPt6+v/meptXUhykvJsX
eb3k4XR9c+BySQ45NlHRZ9p56ODun+PEOfxSaGd7B3gwKEsIj/3Jwqag101v
kIfUE22tYtSX3MWP+A7xUN+d/8y7n4VlkeqrzyM8BIjmOVv1sUjc5hj8cQwD
r0hDXfnvLPD4WUG7LAOna/k1WZ9Z/LP3jnGjGgPvxomG6z6weDmrdDNRZzCk
vSSh/j2L+c8bjtrNYBCixou2o27S+PG6dhaD/47XzrRvZ6FVrxNaPYeBuG+c
yt/vWFTOTy4qM2AgdT2Ei2lhMeX9MWHhCgb9C2I2OTey6A1M9ieWdP3I4Li2
BhY1MnfTfFcy2P2qzncHdYzu+8mzbBik6g/ODa9nIR/CdUSvYfDurXb21VoW
UlM6/+e6gYFf0bR2nWoWozB9O2YXg8RQje05ZSyaa9eR9QEMtlXtVbGiLnTf
sTJvN4OLqWEh3aUsgo+evr19DwP7uPvQoh5o7DlcF8Zg7ijXllPC4rt3woKU
wwyuyFXGv3zIojPx+wGL8/T61pETbt1j8c7WOenoBQYD/yjs20H9SuphftVF
BhnJk6NmUT/bdaLHLplBW3qW+5kiFjet9Ozd0hmcPj+RiyxkETbsPSf4JoNs
+yT7iLssgm40iO7dYuCgnrpMRO23VegqnssgwTTrqST15jq5uH/zGRisrLgc
fYfWNytrJLaIwaMcod+lfBaMS3d11hMGu26qxHfm0vc12fbjl1IG+zrzZG5R
S5XekdAvZ7AotJoJpx7UP8zeqaTruZ/rU6R+M0Ez+fFzBtYJUa/X3maRVbAl
sOUVg5L0epuOmyxS/J4eFzQz4GVoWhdSn9dYmLW5hYHp0ZD249QnYse97X7D
4LrP8hYhdeD2y5Y/3zO4v2TN7/M3WJhNe6sy8SuD6RKXR8OusyjJX2Xu/Y1B
/QavCidqy3X3dlT2MjBBpNVi6jXHzxZE9jGYdPDl9t5r9PnHr3MUH2KwLEBF
zY+6M/lRuOswA+md8TG21F5m+mlFI3Q/l9+5bUC9O3Tizz1iBEcDlVSHrrL4
93t5XK8EQa5W+NYYatnjRoWrxxPIbnXaF0gdo5PWliNFwC/TXelKHe95aMH2
CQR9rqPietTK4384lskSfJSX7VGivpjstl9DnsA2xSxagjqjdUl120SCe+H2
Pa9zWOiE5vw0nUzwwdgqu4z6hpLK9AtTCEpqT6nnURfYDXq5EIKhA07z4qjx
fevJu3yCnaS7+AD1o5jGwqmKBN0Bw3K7qCsrbk2on0agfqzh0Trq1Z4z9PVV
CCT+u6VrQV0vecLpuCqB3nUzW2Nqp2SxiC/TCRYlHdHSpW4x9Um3FhCkPkzI
nUnt1tpcnalOwGwI/qVI/SHEakB6JsGUDMNeBeoveVrLS2YTjLHYLTGazWKX
Xbz3TE36fhg5tX7qgV7JUxFaBGMPZX/9TB0SE1D0Zg6Bfb1bYCe1mE57u1Cb
IMXM8NY76oMVtrLn5hGESxulNlNLez7QH9IhCHL3Xf2C+pikrrOjLsFh266r
9dSTk5Mi8vQIrszJeVxDfcpULoPRJ/AtLT9eTa3UGvzc34BAoLeSV0WdFNI9
8HwhwWdPzvoZ9QwlRzXdxQTyQanGf5yW92T5MUNa/41n3/2xtt0in09GBCpa
M5b8We9ab/IpS45gT4Ol7Z/rGcRMuZdmTCDmrar8537y50W8lxQSdP1IT2yi
Nqn4KrtlCcF231+1r6mLt7oaPATB3fdTi99SL5N85iwwo9d34nl0UJdfNj6w
bylBYs3P4h5qG9PMjGYR9dqq+h/UNS2KNdwyArP3KeeHqe1DIn+dWU7w5HCU
mgSth7KW7r1vKwhi/ZvmylO/qW+MsLAkWFae2cGn3jpfQ/aXFcGwyUS/edTa
r59Vr7YhqFLKFxpRf43cfTJtFcGs9slF5tRB7x6rOtgSjBTIV26kNv6fV9vV
NQTWUSUuPtRixkzaeDuC+482JIVRR57crJdnT+s5st7gPHX8irEisp7g+XB9
Vie1S1+GlPcGWt/0qsfD1GqXbJ8+diWIfjAuZhI9H2lDF9cFuBE437QxNKHO
z4FnnQdBscyFF4nUIc6d87Q9CZbMvBWaSw2pmN4D2wgeumysraYu/bs1WN+L
rt91I3Y8Pd9NvLBjJ3YSmKcleoZSJz6Ytabbn8Dz69OzidQbvZ/yzQIIXtQN
7iv8kxdPlC9+CyQw1duzYZR6YG/BzdWhBJe8NwdE0bwp1NgUlBZG61H1zPAq
dXidjIlYOIGmZXxOHbWUjlPJ1QiCM5Z7rwtonk19O9AkH0mw9moD84j6dfSF
c+6HaR5MOeX1mfoCu8LtXhSBlvzUIEWah5pxpz96RdPz9O/JK37UhssXjVae
IKgtqNk05xYLx2z/GUfO0fPYtjioiOavYajX04okgm+b52/6Qk2sPQJlLxDM
MNjQLaB5XfPJqSL6Er1//WNPI6kttc38Y1Lp/pP06Vyfx4LNnPjw5HWCpL2f
98yi/WJqsIxXww36+5jj8/6m7rccx+ffIjhWqBx2jvpG989t8bkEAULlfj7t
N3PntE4+W0Dzp7zXjFdA9196ttuFxwRlB/Id59B+NhiUKvu2hIB1mPnWh7pp
xcVcQSnBI7O5krnUcZ1xMpfLCbjaRVoi2g/lNENuXKkicNMLqfO4T/t1iuWY
zBcEFTqRZZUP6H5O7rh4u4egX9xlv9wTFhYunQ6TvhCclH/t5k19Y0qXgtdX
mnee3r+rqA9GdIfO/E5QcFdq20navzU39jjGDhAY3SmX1Cpn4Tvt+yS/sXws
3cjt8H/KQvzE6H5tRT7KFPPsTtax2Gbx2zBSiQ9Hnmm+HJ0v6sTEvrZN4+PM
h/eN/1Cn+IhvOKvKx4d9j22C6TxiaT2OlZnJR/ehYmWvJtrvpGR6O3T42PS2
bcWu1yzU9zFul0V8mPaaO0+i89EVx62jHeZ8RJlVdp6m1jQoSNBezoeMt7TK
dDpf6XRtrL1twYfTuw975new4NZkiUpt+Gif1C7p0MVircZSjR4HPsSVTgWX
9tD5rMr30yIvPuYZWZto0Hmva3rl7vKTfAThQEIrnTezpB2uSZ3mI6RKsvGo
LAfv721dy+L5YEfT81g5Ot+WDLk8TODDc1vMlnh5juba3KWF5/mQK78S4DyJ
zrOFUQo56Xz4yCwMEONzMHOwSDtexMfhI42bS9Q5JMaUvHB4z4d0cEKnuTEH
mfa9YRncVEyuvWDE7uUwMpIXuPDoVHAeXx6uy+WQOZhz40DbVCgctSvU+8Vh
2ZMuzshIEZa17zyWGRtji1O2ouZhRaw1US7oCTYGqucYvWxVhPDsm9LBB8Y4
L6uX/VhXCQO312hqjzPB3bnf3HZFKuF3u9XVZCsTPFDqc49qUcKDTQ8tvONM
YF29//4LnWn420XN402jCeK2ljp+OjQNf5l4nPMSCLHxyekVho3TMFOZXbXD
XYip/RmHPs5WxsCZhQv3ZAhxZHzQOLdQZYy/zzfs7RPiQOvTxknPlLEym8wd
L1yCxQnNnw7OUkGnQ8mPhuglaJypt9o1WAXiY/tnlDUvwXCAnJR/hQqMI1VE
dKzH6/TL4pbqqijeadl/UQiYJhevcvJXxYKzLZEL3YET3rM+PS9Wxc2YK61B
0UDSNLNyWcXpcJMSno3MB+b/r2M43HM6FnSczJ3yFgh+v8wv/7/p8A7U6HaS
M8Xs/fxzPGk1GFjd+a6y2BQHA7PTxPTU0HZrZ+TIZlPAVc3OxkUNc3KtwiyS
TCHMaMzMP6iG8UelM/e8NEXCh+2XD15Tg8c8nTnn1M3wSUbd7OArNQjTIlUn
+Jph/wnlIxfGCvDksVxqY5EZ/Cf82KU6X4Bw3fmrv/GXIq1DQfqOvQD+c1oz
tf2WojbTWvTvPgE+fSP8xU+XwvnvrWp5GQJM6Wsm/QtFmL33ScrYWgHk150I
U0kUYb2HID6PWuI4R76cEyFubfDh7XUClGgM/v7vvAhj5s/fUVsvwMCMw2Vb
LovQ0nZK73KTALNz3+nfzBDhlLV7oVmLADa13evX3xFBUiBRs79LgDUKF8s/
N4hgIu/6cGG3AEUq/rHlTSLsGsq/1UXtMn1JdspLEd7V7zj91ycBclddqnVt
EeFeVJ2L4IsA9tmXuuvfi7D7x+WO/34IoHahz+j5DxGy34407eoT4G7GOvkb
/SK0P7Mv1+wX4GD/bP3YARFs0ydkx/wUQPtKr9e6YRF0Nvjv3DgogGnq0tQ3
Y82xZeXTTbwhAVrGao8+lDBHoqGGXSl15grhldTx5pCZ8mqx7ogAf7UUtflM
MIep2EKtduruJsXgtXLmCOo5phQ/KsAChVA3IwVzXH3ZOcHqtwDSDS1nVCeZ
48MTs5Hf1DYRiwTjppjj/yoA144=
       "]]}}, {{}, {}, 
     {RGBColor[0.41993314285714284`, 0.6952647142857142, 0.555374], 
      LineBox[CompressedData["
1:eJwV1nc8V/sfB3AjsiXf8/la4SurZTTQOeJlfa24Uoqo7lVJwyiiEt2iIUVJ
yyWUXAmV9LO1kIyGEaUlSiotQkX9Pvev83g+Pud8zme+32+Bf4jnWjERERFR
URGR/55zQ3dIiIjwYL3necbHFA7ZoiPpNqI87NM1vz9wjAPvWJhZrBgPO3ck
xA0kcxi8tmmdpAQPlh3OsR+PcCj6ufKunAwPBQ+4R8OHOJjstzusyuOB51n5
XXsvhxln5Jg5hjys2+K04elWDjpNZ3QDPGj/1wNuj3pz0HDQabi1iIeaJ5Xm
UtT86vMhWot5uHWgzUtlGQe5y/nlnV48/GX3Lon14jByrNzD1Ze256mJ7F/E
ocn30U6TAB7++fVu0NqFQ8R7+fYfUTx4pt+3nGPJoVEmem/SvzzkzO81NtDh
8DLHc1J7Lg9T5lbYhQg4DNka/qOWR+ff5DxYos1BM6r18vl8HhKfftJz1eIQ
+n7a04orPJDz8k+3aXAgTY9mv63g4eKYduYXwsH/sMlLPOBBttdX10eOQ+Q0
yY37HvJwjO3qKpblcKi261tjCw+qSi9Mlaivje+TXdZO/69TV9YozUEq+JlZ
0BMeFCf9wTlN5FDofvDw6V4eNm81568S4/BdsZf9OsrDRwdhxYTvLNwrvvqb
/uChIW3MMnKUxdkA0YTQnzysMPL3eTfCwqVKs+vjOA/fm//2bxlmkbbBJ+q9
GAP940MlF4ZYoPZeRa8cA6+e1Jitn1ns21Fm2aHNYGbh8f7db1k80atfQ3QY
uPYod0+kNn746JDXVAZjIfZbE/tYdBoMPW3VY6Cj9jMs/Q2Lae1G0Q+m0/53
hzbd6mXRZJxddXcug455RsPTu1kov060qnRisEx835HNT1h8jcwOIy4MrKtW
HxejbpEpzw11ZXBxes2SlMcsjpi8nqznzsD/7CLx8k4WCju5vsOLGXR2hgkU
OlhIKb9NWrWSwXWXXaGPW1m8PT9eU7aKgdjMDXoR1HcslH8o/8Wg1rv3uDL1
vpVWa+pXMziQfveCRwsL8bwUC9P1DNSVZmW0PmDxCzbdYuEMMuQ/3htrZvGs
dSlZsZWBceVp+/PUlQGbXEsiGJhUPolwp446dPLaxu0MipN8lc41sRjtGIhv
i2EwNWOStlcji8Hg1Nk58QzcZksXPa2n8xO9vE4kgUGuVuDoEeqilNq05YcY
WHQtG3OgDi3/LKmYxMAwzXBB0R0WHyUcuyJTGJgL7bOP1dH5pQ3GOmcwaC44
yeyoYfHK0/fMoUwGwZmTt1tRd0ndLr2fxSD7cdQecep74ckDXtkM7Luc9yfd
ZnF1oeky/wsMznLTll+6xSJmLHh61FU63rAzxgo3WWwremRfXcxA5sbVkac3
WGwOtFol+j+6Xw+3B+RTr2mTT9lfyqDIy9HCjdolP3/8WBWDxNOzC09cZ8H4
vXuQf4eu/6WMAadqul+TPd9/qmdQVu2sr0MtVV8mMaeBgW7MX5JjVSx+zIln
y5oYBLpIV12hfilrmF37kEF9U5yEHvWTm0nVUq0MXBT6dohTt0aOdLq2MdDc
yZx6VcmirqdOvuURA2l1yYaz1PkVayOfdzGIzY2Rn0Gds7n5qOAZA/c7B28p
UGcYzMtf85xBw/4bWoMVLJKPTeh+95JBQWBHSxV15MZzLiOvGchKjmr4UocK
ZNeyfQycEk/w7Kk3dGzZFf2WweuCiuJZ1H52tsXi7xmoGdV/FKO2Ve+eMukz
A+9EY9dr5XR8pX84BH9hoGplr3yW2mVp9aamrwzmzy/OSqJefPSfigPfGMxm
u5WCqDuNZHreDDPwa6sY9KP2a9om4zDKYO+rmWlu1GsmLvUR/ckgPFbexpT6
bXbN36vGGMTnpS7QpQ6ynZNbNc5gQfB3ERXqry+y7qv/put/yiJBjjoietLI
dhEC3aGAp6LUP9R2aXaKEuS4HBsaKaPnoXTAwUycIDCgqfUjtdhSv6CUCQRH
lQQ73lDvH2xI+SpB4EIy+55Tyx2dX+kxkaDCylujk/qIUW5PoRSBjYa3Sgs1
r4nIyssQNEkVdjVRn1q/d/ZGWYLsl4EB9dQaE4d87soRZMadLK2hzsr2322g
QHC63anlJrW+7cPcvYoEa4oTrl6nznth/aBnEsET0RC/amqj6MIRm8kELWdE
m6uoi9SmaGUqE+hs8pT4r92sNEH4i0f/5xIq8d/3FV4/gvwIwSz1Dc03qDEY
eLycT3C82n3FbeqaIx2VKqoExcysa3XUTkbC3gg1gr9Eee0N1E2NxbLt6gRh
/pOr7lN7rJ86Z84Ugpuq5kHt1O2SycuPatL1lTr6uot6ebbInk9aBJsVjPV7
qJ/bhFxwExDsltc2fk/t/+LZg4s6BDPebBEZon6zc+GotC6BcLtZ6jj1p5Jp
jnX6dLyergbKdL/CvU4F6xoS5PqUq2lRj36VPLFnGsGXM+2PZlCLGPX2Ws0k
cAtYeMGROq7RUy59FoFCXu31pdTS62/O+WlE8KNQPyOAenL2mT0lpgTXdnWV
HqA+YSOfx8whMJV3G0ylVnsR9TBsLoH5i+7hAuqpaj7aJuYEXNtln0fUuSV3
HBMtCLxypMreU8/0Mgv5MJ9gXX91tyi9D3OPKFfnWhKcr4hNMqEunbXntaQV
fb//Ms+ZekHjZ7m11gTrC7ev9qcWSt7zFdgS1HHqK09SL9t54PtpR3oeFFzv
ytD7qzHNpPqLE4FgnlB2GvXL9o49zi4EqaulJzlRBxobyH1fSGDZKPA/QL3t
Va2mtyeB63qT6ZNp/LBMCuq5tJiOL0w0zoxaxJLJnehFYLxRIcuX+sDxNaYl
y+h5JEQvl/qUk7g9WUHAiG5Z6kLjl9+3PKnglQQZGqWN4dTaZz2ba1cRJMkW
Tsikzv2ZtXSrP0Hs0p6bo9SlhVjfto7gtr30xqs0PnbyYhKTtxBMmM3sdaPx
Nu2m3uJ3YQSOqmaWcdR/BjfzbbcSHNYaKqmgfntHI+tLJMF3y7jxmTRej+6o
uOoRTWCWk35LhcZzle7RToUDBB7xYzZMLYunhzPTA+IJxsLkXLypM1kn/+qD
BBPd8vlp1IYpJ98HHSbgxXSK69N8YuFo9qspmaC/LkFgR/ONT0HY1IR0AqX4
vF1n79L26KDmxjMEeb2BCR+oidu6SLlMgjiTHjvzBprPPixvPHyWoO+1dcU9
apeZtmFH/iXo6p5YK0HzIXtx0u3jVwhkvtp6pNyj+3ehwD+zlo5n0ofMOW00
/mz7V667juDTtegVx6g7nbL+J6gniLgaVD9InfI2ReZcA0G0fvqF/7WzkDfc
WXT+PsG/KypT7Wn+/5XjInbxMcHVMCv73bR+eJndl3VtgM5/OIDE0HrD2e+t
t9IngtmXbAvHqYuU+xWDPhNc9JzLxLyi92PPu2jdQQKxlkyP3T10ff4c8Dk2
SrDnc/Kuo69p/FcfVNoszsetdc+bO/tZiCb/2j1TlY+5Y45F4oM0Hzj/tjig
xkfOFqVF6dRtIiKfe9T5sHjqftOc1lc5IaIr/9HkY/SfLSTkG10ftwmsjC4f
55dsP95H67NkKZmvfUZ8JJ7yHfk9xkJnF+N/zp6P8lmVnfdo/XfeJ/BXnwMf
w5ISDyOkOBjOrUid6ciH2xXFPVq0XjTq/7P1mjMfryQvKYTJcOAW59vXu/Px
IuVbq448hyUGdgYD3nxcmZc15fxkDvvuh34wC+Jj/rNKvXmaHPq1miIajvNR
vSNIZr85h3xp78tSJ/kQ09sS52PBIXiwp194io81FuuLZ86n9XHdT7/bqXz0
MRFm7SwHkeAZdpUZfKyW/V1jZEXr4cqDioUX+JAo/a4+wYGDrbdz7tEqPkoj
F3EWizmkHal77P2ajy/z1p5u2MxBpndHTB6ngiWCGd8iKziMj5dEzjukAgeZ
qLJyMUtc/FFYFNujAu5s799NiywhvNPPzZ+viv062sXDmZZYu7xA1TBeFY7x
8XVf3lsCD6bPf/JCFZ8+nrL2tFqADDnTgloTNXjlrt4qc2gBymd88Q8/oAa7
rEAi3r0AN9W+BRx8roayyNVpk+dZwe3B7uuPjdShOHXEbjjWCimB9T4f9qqD
SXbtePvYCn/eOelk0aEO9++3pkROt4bKcN7e9/oaqIrSNu3Zbo2Eidsm+Edr
4P7UxwWkxRqxL5o7lO5pQP9hyx8WyoB56rMPcXpTsGiopmzEBujQNfVYFTUF
/YX769pCgbGt8lJhjVPgvitgtlc68PTCOVEXHU3EWZeRVfcAm+xbfywP08RU
+UvxTWNAcrDeh4e3NPE5fLNC53QbnFG3bZBT1UJPvKGyxwobGCf1jf29XguV
92OL7x6yQdRr4ebSG1ro+uY+kHzDhtbp/HSetDaeh3T7L/tig7jIglwRU21s
9ps8cFvfFlil7eXup43bi688nr3eFlZ5HRdL47SRta/b80ihLVLfbDwXd1kb
I/t6A+RE7fBBRsc2rksbG9f68q9622F3skZCprgA6Tj1+fYlO4TJDoVrGgug
crZmA5TtkdunKF22TICYda6THcPt0XrRzX7/LgHCHZN0yx/Zw/evQO2SPAEk
jv5WvWLvAP0dd3LEWwXYZvpmVU2BA1asE5wqoY7+NCg8c8kBKUui4je2CeAz
mrdk2xUHiBkbb2ptFyD/28Gemdcc8LznhOm5TgFCPixsPFnpgBNuAZW2zwXo
ML+YHd7oAEmBRMvufgEGj/snOvc7YIHCqtvz3glgFjdbyvC9A8J/lhb3Uysq
bM2WHHDAq/ZNJxd9ECA35qFdzWcHVB9s8xN8EmBL6ho1m1EHRAyd67sxJMCv
za9kbCYKUdA93hn+TQB53cdpAmkheu8tazAcFuC6s+MfYrJCeF6QLTgyIoD1
a0WmRkEIo5VhW/78IYCR0pi2MxFirWvzat5PARp43lenqwiRZmHgVU8dHmG+
Vk5NCBnlLnOTcQEMnCUNHkwRwkZk3rRe6qbiUrMiLSG2DSSqnfolQHFY+NoU
gRCXnryVXfib9i+ufjViqhBv7tiO/6be9/Kwlo+eEP8H/IPbWA==
       "]]}}, {{}, {}, 
     {RGBColor[0.41993314285714284`, 0.6952647142857142, 0.555374], 
      LineBox[CompressedData["
1:eJwV1nk8VG0bB3BLSVKROfdREmOvZC85I/2YFktpe4RK9aikTT0RatoIESIJ
FVJUEiktKqKUlIRClF5LlD1CJVLv7a/5fOePmetc13V+98133b1yi4SYmNho
cTGxkU+TPQdGi4nxMN+/7sLXaAFSxH8mWIrz8DfctazrtAC8055zjknw8M/p
rQFdUQL03d25VWo0Dykvao9+jRQga2j9S1kZHtQcPz/5ESaAwXFh+GQeD7Fy
yU6qgQLMTJRljHV4qHI6KareJ4BaSaKG23IebFpFkhVOAkxdqFZcsIKHP06e
pxscBWDzLu9WWcXDUfncR19XCyB7M/1hjQMP3eoKjbIOAvw8/XC53VoeAv6J
/nf5CgFK1r47aODGg7IVD/02Anh3jK8aFPGw+4zCjEyBAK9kDgVGXOUhfnbN
rW5VARqurJSrSuXB1WDTOEPqfiud81PSeJhjH9y2V0WAaaKKm5fTefDMCjMe
UBZgT8f0jzm3eNB37hmWVhKAlLwzas3hgfl7Z6uQEcA13KAB5TyIGs13K8kI
8GtiM9c7wEOC0u8gx+8c7HN6XQ0HeUi+qjmc28/hkpt46J4hHuo827+pUds+
mlb7dZiH74J5jj29HOK3O4s6JBic/PtK7lQPBxSW5jTLMmiXsLFo7+AQdOCB
ebUqgyC3UtHQJw4fNF9sJmoMRu3IK9hDrf/mXZiDOoPIKvXgL40carT7P1Zo
MjDVW3KyooHD9Cq9Q+UzGCzYzgu+XcehRD/l0UsTBjtJgmHoBw4Kn09a5Foz
OBTk4nL2LYdenxRPYstgzPe68TzqtzIPU/fYMRg93mRVxBsOkQafJ2naMzjQ
vSH+eDmHCQcFLeGrGMjs79I5UspBWqE1YsN6Wr+Xo+6JYg5/YNko4cXgSolm
68SnHP5XsZq47GOwI8llTkIBh1y3nXbZ3gzy3C9OnkktCou9u2M/g/Umay5Y
P+EwUN0VUnmYQeqCr1dP5HPo8zhndCWEwfassJszcjm0xvcds7nAQG6cVPaH
uxw+rVybGJbEoGi1nbwfda300/tlFxnYV+V1aVOXekV1OaQwODZ+/iyfOxxu
LzF0dL3GwHY2r0jpNofDvz1miG4zMJOL3HboJgdmXXt5ehGDCZueBl66Tp93
0sqO7hcMFmsdnuVMLf3iwWjjYgaZvl8c5agHjUO4ByV0PoVlJkfTODSM00kp
fMMgPd93ots1Duk5W3zqahn0ivkvsb3KwUqpUVmuh8H1cFmZfckcnt9fttDj
G52f/8cVptS2q/N2lvQyMOpvNh68xGHVqfM5wd8ZPOx98NyPevOY1c7iQwz6
X+rpxF3kcLyvOLp3NMHB7IMNjRc4yJ4yy10+huDuV7WyDOpIvdSmG9IEu2X2
Ox2gjtsWaLRjHEF+voOAoU6rn1/eJEegWnnPamUi3ZdXd8ZVKRH4z1m4oS2e
w/Jt6sbGygRVKgW/86irpKLWnJpG8Edv7+wz1HWWu68t5RNMjwjzFVJ3Z09f
/FyLYO7YyEVXz3Pwcojz0NAhOF0RmudHPdArFeM/nWDP5t9v1lGL6TU3W+gS
mL1c/4pHPSkl0T/bkEDgaDo27ByHGMvxaYwxQdKDepcd1FPqRW88TQgyF9vY
21GrT3FWNTAliKsJkhhPbRKpkJdqTmCxPfdB7FkO92f5f5ayIIh9frhLRD3v
VY/slvkEpkbLH22kXiRVupZvRTB1+mJDXWrHg8G/zi6m/TCK2VEcx9HvDfK+
WRMc2LW//TZ1Q1W1v40twZd7k8QSqd31tWV/LSHQtw/r9qTW/VhavtyeQGfs
kZcbqHuCvc+kLiPwSF/CLaH2/VQ4zWklgVJQQoMWtXnErqbMVQQXphsThlrM
nEkd40CQFvHikyR18JnNhtmOBDWBrGVTLIclVrI/JjgTdFg3v62gluu+/dBt
DcG52uqhZ9Rx1pILiAtBwpT1Cteo131Pk/ZYT7BuqpREPLXqpZWvCzcQhMb9
PR5BnTp0cfU+V4IJ1+XX+FLvTLVRer2J4HXM/Cu7qA0cvtVrbCF4c7UtZBP1
/RvYVrmV4HDzR3YF9cG1rbN0txFEbhEUWFNDOrL32HaCvHsYZUk96q5pdu0O
gof+P/9nRv3i33qR8S46X6/ty4ypwyYcR6gHwY/ZKU6zqJfn6I1u2k3nvTfz
lzY1z/3dS+4/gu7KGCN16hre4ZNRe+k8x2yRVKGOf6K5qt2TwP6uxk4l6o0e
r1mrfQTFwQ07Fak1lPZ9POtN69FNHk2oW4umXvzmQ/DJzmcOjzrd69kWm/0E
7ZFb/06i3sPfOePiAYITVw5vHLFJqUL3gIhgv2mR84gHDuTcXn6IYOdXu44R
52pv8k09TKDozTIjv3e0Umae2FECo/0m1Qz1Ar8scSc/uu+XMgxH6pHWW/M8
058gKD5cY6Tekg/ioWMCCGZMqs+cRh15/NqyDYEEUr+uV6hR/2OygpcdROsX
DEeM9EOxcaBmQjBBrXh9sy71x/CkBLcQOu97Lm+NqJM4a9e8EwSLCgOdRvq9
uaVbi4TR+s5u8gG1TnRsx65wglUJkvoj8+rE/JuFJ+k85u09spz6ZtcXL+VI
gonNOe7O1HMXz/lTEkUQ2CcvNbIPv/v+V6ARTffTyPShD/XjpMDjB88QPNHc
NuYYtfVgpZxuHEFZpcau89SyVw9WHTtLYL21KDCVunyVxrnacwQ5a1JN71E7
Z3iqhybQ/ZF33Dqyz3MP7Xr9KpFgVkBTVSM1WbrVRzaJQKOk52UP9dvONa/C
LxEEz7pnJUffD1tdK8/IqwSj9kj5OlDr/BYov0klsCu6reBOLVUyu0g+jSA3
xmi2iLpgx3Sl0+kEx7tLxiZTc9flnp65RRBTcHJwgFpRJLPrXRbBOOZT4USa
Bz9sR7HsHQKRvyOrTZ3V/nN73D2ar3/LlzhSz5xRP+l8DsG2R4qSedRTr2W4
JhXS9/l96eUUmkeDvldlG5/TfNKSqHlKXWN98R7/Be1/2nBkE3V0a7RMcjHB
7V0HYzVo/o3XOZh1uYwgLOTTz3TqP1dsJa6/J1hmmShXTfP1o/eC9I4PdB75
7+/8oX64yGK17kcC6YqzDVoJHLy/GKZl1NF9ePOu1Je6W3PyyptNBF5vw8eo
03xvSGm5eLeL7t+Eef2RNP9t1rU6yXcT3HEemllInaXQNnFXD83jsd8kB6kD
/NsPafTRfiflRW9Jov3d2OV8eoBA5m+QYAE9f/Yo9cn/J8nC1b07TYWeX+/f
9r0oGcXii7lBlwu11Yn+IzpSLILXJ5THU/N+fe+ql2bRdtZSNDWF5sm7gZf2
E1gccDvzr/plDuJRf/x0J7MoEg/yW0bPy+02f+cGT2GheiG5Lpa6Ukysp0mJ
xbUS8boG6iu7xdefn8ZiTNuzp16pdB+WjuJkNFi4xNvMSqHnb5S0TG+LHouV
ce7H+ekc1I4wrskLWNxJbC6PucXhsrP7n5aFLBZeXePeRa1jknNOdzGLHA9+
xIIsDnptGyvu2rAondl4op9asCp9wQt7Fs8HWs3X0vvEP9pC7S4nFrmZ5Kww
m97fyvZ0ztnFokDlzcWjjziMTXsaLPJgMXbQ0aqNOiyAaD7ezaJ5mr7Xyjxa
n1mui81eFi/NJoRp0fvOheQxZWt9WITYLztZ9Zj2xyfx1lE/Fquu17bbP+PQ
plLiXXyGxVm7EFHmK5pfY51uSseyCDP89Uu7hINHX1PbojgW/PuqUhep+58P
rXt6joV1xoei6Nf0fPGYKcy9wELM9V2vfxl9v3JPTLxxjcUv69Lv+yvovJxs
Uk89YqGbXqxVUUvzNfL5e6fPLJZ11CvO+cqh/V9n1awvLIYLf3+qp55r3Ok2
rpXWywqdT3RzqKiS73/UzmJ+RoZtI73fyii5TFDvYeEWeFkY20fPv8t9Vl2D
LPYOeier/6L3m4eq6X5yirAM73SKGSWATPOBw2kCRaSZra/spPfx4eFsn9lh
ihiY/u1VtbUA1wdvZB1rUoTyUIe5s0iARUVtAjOzyahdfCs/6oYAW9ZkTNYJ
mYyyINOj1+sFQPkMsw/1kzG0ul5iHjHHBVnDjEKDKdCNeTa0zNYcD2d+c/UK
noKfytfuNh8zx5Mp391O1E2Bi3yoceAjcywt98t/r6cE41ZlaZN+c0S7v3Du
DFRCxhntHXsN5mFjUaz13GolyCXGRYRvmwfFH2mBHVpToWQ53nrPpXkIHeM7
yvXQVMh5b8kf9WkejtW/rpYvnYon0ftMtFUsYHruf50BmspomZGvIdxkgWoN
w+UbRMrQTbS3aLxqgd/7xkt7vlKGaWG+mUObBT5eSxa3VZsG+wE7uULD+bBM
KVi2xnMafE2KVC55z0eUh2bnm4JpeNUeZWKQMx+JSlbFspNVULlR2tVeEtCP
aPl9dJsKQkz+zm3TAkSfF/13/7EKbszM0W5aCmj5sQm8saqYNJz77P5eIMAn
I1XMUBVPpRL1F54HsEHVwX6dKqw3nrQeXwpYpFVfvx+gCokczfAISUuc+7Ij
OeCmKmQVW1d0Ci3RKaNmFVCrisg5xbALsYRf1NTQJEk+PmWucbcvs4TnuH6v
afp8HEjfO/BS1QqpLRPHPnDkw0ovwKnjPytUXF+64PgRPpwC45snPrfC2n/d
VbPT+Liz8LHhZi0htA4UXZGs4KM9ZcipM0AIl638uGzqYKWakPggIaL/EYXs
qOTju07jpKXBQkjo6++sqOJjvKzvrMxQIeqaYgyTa/hw3b4+wCdKiJilbrlW
dXwoWprdU0wSQoo/+q1fGx/H1QIVEnKEmDdhw9PZ7XycMtJd4PRICK+h+3fa
qJNHJ5Qo5AvxqWpn7IpOPh55VTSHFgiRd6JyHb+bj5kCJ6OjL4Xw7k9uedzP
R1loy/z91UJkNA7XeH3n40O+bqfZeyGaSx2LdX7wkfVhcs/gByFWXhuXEfmT
T/Og6c+hOiH01nvu3TjIh2nfT9Pgz0JssXu9iTfEh5ia5UW7FiHi52o7vKBW
tuO7TmwTQkah1tRgmD4PSWyP7RTCUmz29Gbq9wfnZK37KoRv18kpcX/o/211
ecPvESLzQ+u4JX/54D2Qs275JsSXIqvhv9T/rbInGX1C/B/hh/+Q
       "]]}}, {{}, {}, 
     {RGBColor[0.41993314285714284`, 0.6952647142857142, 0.555374], 
      LineBox[CompressedData["
1:eJwV1nk4VG0YBnCyNmgz54ydSUL5LFGYsdy2Sdq0CFFKWcsWotAilXYJrUKW
kPApIaXVkiVkLUWiEEIqSup7v7/m+l1zrvOe9z7PeZ6X7eq33m0GHx8fPz8f
3/+/ev77hfj4mDCN7Ez6EsdFGv9Eohk/E5WuQfXDF7hgXghcdmQGE015pVHD
sVyMF+72EBZi4tf7scgvMVwUTG19Ic5gosBDtvHHaS60j1uckWYy4dfys17p
KBeLr4tTumpMJK2TV+kI5mJ+7fUF7rZMUH/ZuiMOXMhZza9+uo6JR4p6mn/s
uWCVpfspbmBCih/1EsTi+Tn32+2YWGPxUEDLjouJC/dtVzox0Rd40XDfOi5q
nVrDtd2ZaNVjjGvYcLF3UKLlVxgTt1MSds4z4qKGEXH03E0mblyON+xgc/E+
Y/2clkwmenbIFLKJv5mrXZXJZkJZU7/SU4kLhbCm/PQc8nwXo/MmFbjwH1R/
W/ovE82qJbGKclzQta1L+kuZuPmEd/cEzYXrGe33aCD7jRYYqBfjIkRdeNex
RpJXWpezOvHp8o7vNa+YGDG643WEwUXh9DEx+xYmvGNPrDGcyYWo77tlPm+Y
0P53hJcjzEXumpNnLveSPNYcn5HHz8XP2b2cr5NMLK08wlab5GBN6VdXnV9M
FK7ilFyc4OCGO/8p/ykmDOKlP4kQ2zxU6PgyzUTqu9i/A985uObtGDY4g4KM
no5u4TgHKH9Z2itOQXtK5ZbHCAfH9pcYtSlR8Oj4vNq4j4M3KlU76fkUvLuL
sx594kCrsfW0nTKFnW0518yJ21W/vW1SoZDiYGVt85ED9RbNiIZFFHqo0aJt
PRzUaqU9fKFHoVisSzi7iwPJj2dNHlhT2BRiV5/bzsHXkLRA2oYChtwWc4lf
Me5n+q+kMLj1CreqjYMY7Y/zVNZQODD0MLS3lYNZ4dy+MxsoHAygPVVaOBCV
7D/nspVC9wkDjReNHPSnTz8vcaHgE1LatI240kDyl+R2CodOXtX+2UD2t9Vk
Z9UOCvZGTxgaxALZcQY6XhSOnS43v/KSgz8w654RROF1beWrSzUcvGvaRG8J
piACy9dc4gfuu1cW7aWwyGpTQlc1B2GnLxbu2kfBXemEnjrxZNvwieYDFMLb
VwmUV3Ew7ntlScYJCg3e26cUKsjzXRs/siKJwqzOzV3OTzj4sN7p+ulkCg7Z
96JkiTtEnxXXp5D8thnVvHnMwcug2GG7NAotD4SMnIjvrNKxd82ikHVoXe6O
Rxwc+O27KOwOhaSB9p7YhxyEFrRalt2lkL7ZKdWJOMDTxIX/HgVrRYaQCvHO
Zom448UUHoVr5pU8IPWRkzN94SEFrf0uyZ9LOaCcPzfkVFK4Il4tuOs+yXve
+sGRKgrvtF98MSYWrSoR0q2mYDnrd9hc4l+6JzgltRR660wO3S/h4L2YWlp5
IwXp9UJLmMRvnpwrE22ioKfjpz9UzEFTyET7ymYKhuEx758TV/RUSLxqpeCq
xVUIJc4pdQvp7KAQ8Wna+lMRBxkBdefZ70g+90Z9nhEnqS7N2dlJ6m1AUT+F
OPaCYPfn9xSkmkLubSUO2ZVqM/GRwkv5Ie/uexz4s8XcOH0UbIOT7zwj9m7b
czCin0Jgt3RKBrGzhfldgUEKBrbJ3r7E5rLd8nNGKQyPvy4RIq4oXmvlO0ah
qLhAebCQ5LWpbHftVwrKfv+ubSTecP5qafR3Cvq5IV+SiNs1GT2fflA4Xei9
PZrYuTaUYTVJoePWm4QA4p0imxz5pyg8cY1ewSPuT3t+yOU3BaEbYxU6xD7m
upkPpylcrdMUUSDeGzFnYh8fDdm+sIbJuyRvmYMK7fw08jcUOfYRHygetlom
QONrlnxGK/Hx8eq4r0I0ZASfRhcRi583fGArQiOmdbFiFnGMZmZPriiNiQ9S
+64SM2tpMQkGjX/HkhLOEl/yOrpklxgNuZq2kEhiOZFvji/EaVzWb5MLIU5J
cz2sOovG8b93j+4mzu4ybeiZQ0P/mXuqI7FmRO6E2TwaxWs9HdYRF8jIKyZL
0lB3TG1cQbys+BTvD5PG4E3N2RbEpXa/fJxpGlsE2XONiTHuGX+fRaNz2fk2
feLnMW0PpKRp1IskuOoSW2vyevfK0DhnyivQIq6tuSvWIkvjYEZxhQaxrZey
rq48jWlBweRFxC3CsZvPK9DwVjY1USfenMYXOaJIQ6X6UIoacaeZX9ZqNrnf
k64X/9u1613Drfk0RF7tKfr/+k/hqyZnLqAx9MzWezGxt0ypoqcKjSSXmA//
EI8UqS+vWEjW97FW0iEOsrvku0CNxnDhOeWlxJNfhRMi1Wks548YMiQOjwl+
+H4RjS8s1TBTYj7N3l4TDRrmT9PqrYijataLJ/5DI6VK/PMq4pleT3SnNGn4
jAdXbyQ+K6zt5KhN/mdM+G8hnpd2PbJIh4ZGV8Y7d+IEM4lsSpdGkGrinABi
ma6wxkA9ku/w2MxwYmUZRyVtfRo3pFm2ccSZRZXLzxrQqLjASkwh1rBb5jdk
SOrtTmt+HrFejGRZphGNPtExjZfExf9EfhQ2obFwQ3h8J7Fxzai4mynJ03th
+QgxT/ilE9ucxncV/f1MUr/24dE/Ly8n9x8YNPYgllPXLhuzJvUxK2ZvBPH7
lrbIFTZkf9de+8URe2qpiv9cRcNxpCjtOXHoh3IFh/WkPl0UZDTJ92h0zqcn
bwMNoyLvzTbEfEZUpogdqeeAec4exNHxO3WK7GnozqpPTSW+ZC1gSW+hEagY
ulyF9Afn79mivltp3G6Sjl9OrHRjfV25C42XgXVp3sSZUymbgl1pbGqpYdwh
Ls6FV7MHjY05L8dXkf7UzjxwNnYPjVElw7XppL9de6Ky4XMgWe+k64sm4m2+
dSzzYBoX7JRFBEh/7K+USxkLobHUv7ZuB/Hk/tI7thE0ui3cT2qSfivVPdk+
K5pGWYdgaz/px2/PJCe6n6Bhv0UiXpn062SOtWvZSRpmRUukXYjV4i4O+pyh
kbBuaUA7scHyZX9qY2ko5z1zbS7jwPF2oPKpRBqnxz5sHyPzwiDCp67mOnk/
XVn5umS+0Ks9QsSTaaz135Czl/jV0OaaMzdIPZikZf8httEwD4y5SdZrjiun
n3HAuTXnWfy/NEwWBx33KCfPG8bwaS2gsX8yIPcu8Q8bQRbrLg0v36wjM8h8
K/g84X3pHo08StYwmXjxoq55V0tp1F7Z/qqnkrz/rNuuyeU0dCqNG0+Refkr
9KZ4dwXJr+LDxx7iduuUe+wqGuKBUtlGZN7G9ccxUqtp/E04ZTZKLKEWXpBe
T/rJ9M9clzoyrzNsZtx6TWNu0spLLmSev0/rSykcJvU0w8j6//PCCud+h7kj
NCYFjtU7kfNEgeTAbJ9Rku/yLLVm4qjIzxELxmm8yP1qW0nOH2rbhh0vTNJo
LHsVXvSGzA/Z8bkBAixcGW1xetTJAX/sn8Ma0iysi7gz25ecj7xX/DWIlmHB
M99Hgq+fg2Y+vtEeWRaEj35+H0uc4ce/9aoCC7R87szSAZLvakEOYwELNraD
btQQmV+ijK99muR6/ny3r6MczD9IuaZasrAfg+5rpjhId/T802fFQrjF+bYR
YjW90isay8n625WFY3+TfjuwralwBQtn4w8mtk9zwN2QY1m1hoX5+8yKffm4
2KhqoTrswMLccf2iMiEujtX7Dy3zYUH0o136lzlcDCjW7q2OZ0E/R/pRnDoX
OTMd8kUvssj5x8nfdREXvuM9A7xLLHQI7ejSXkzOxxVTzs+usHBoRH+iXoML
Pt/FFg+SWEj7ZDyXpU3Oww9Ozs7NYiE9rlb0xTIuzB1WZJ5/yEK01KvOB5Zc
XIupeO3wkezvkI35oCsXjN79B7K5UlCJfDTpmMPF9HRRyNLTUshpVd0h+Y2L
W79yC470SIGhHHNaz9IIvMoBrqGhNIJmqhfWxRnBbfNtabUT0jif/9XWvtsI
aFhk+KZLGis7VzOOLTVGkrjO7XJtGZSLbQoYjTLG/cVjrkHRMhhxDJ2d1WGM
JzLf3U92ykDwptFmcx0TrG44/Oi1pixkjLSmHQ6bIM6zynHoqCx8Gr41mbeb
YFvlRWuDNlnUZavP2qRuCqkf2UcHF8rBtLZZ4nWoKU6JhAq6RsghuK9yKrPB
FEe66trmvpRDutxzL7l5gP6Vd0NRKvK4ZrciTx9A2wIdW5cweWzX9ssw8wV+
B0uIBtbIg31EMrflMvA2K5XfZr4CRr0KBO+/AMzSnq7dHKgAoVEFi8kfQKyv
ylDjUwVIJPe/e65shuuy5tXi0oroEg9d0rjRDFrn+n4f8lLEDAfP0OFIM4R9
5AUUP1YEn7hHvkGhGRYeZiUyZyoBeiXrrvaaISrkdiafjhK+VD6KT5AyB1yU
7NY4K4Eb6djr6WgOk+y2W8VRSph17U/h9kRzXPm0KzUqXwmRG9em5H0xxxBj
vnlUhxKseu+pP7aywOFYuVPJAmx4dafsEUi0QKDYtyAFLTYoq7aAGn5LZPbN
nllizwYOFEStdrNE063VlscPsvEuUexyUo0lnLZ7KhVls/G00NLjlqkVFu6v
zBBoYsNQOGK2X74VtniwLxURf1DVk/QvsELcxrATu5rZWNss5hVw1woztLR2
N7WwYXnrLSO42AqdPQk6qe1sLHe1UDn02AoJq90fmHey8bhT/mZ6gxWE2UKv
Dg+woXVQLfSfMSsYz3J5tvQzGwFuqTcMxq0QNFV8d4CY9XePvOV3K3xo2X1x
3RAbDxlvBZx/WqHsZLMze4SNy/c8Ys/x87D3W2rf429sfPr5I1toHg+3u6fb
g76zEeyS2Ewxeeh9aV+t9oMNZkDl6oU0D+uzxG7HTLCRvWmPprUMD5pbA/ds
+8WG+9bCm+fm8+C2sm4Hc4qNq/Ziq24s4OGagapdFfHSfeGmhQt5YEh26GtP
k7zGwyTfLuLBjG+pei9xzeLR8RENHkKHz8pc+sOGq81KZUEtHvLe9Iut+kvW
Nz2UIqXDw6dK8+m/xN4/D/v+o8vDf63/7Ig=
       "]]}}, {{}, {}, 
     {RGBColor[0.41993314285714284`, 0.6952647142857142, 0.555374], 
      LineBox[CompressedData["
1:eJwV13lcTG0UB/ApS6uIuXdaSEMpW4tK3Jv6NdVQ1JuSFimibBXeViraEEIS
EloU2ihCpZQtopVWikRI6o1KWsT7+Gs+389n5t7znOd5zjnDd9tp4y7K4XAk
RDicv5+6u/ZO4HC4MAp/m/RfHIs0kZ8XjUW4ONLsVdNzigX3lM/iCFEufMQu
RPbEsui/7bll4gQu2l2Hw/6LYXFz1OWZtCQXki33nw1Gs9A6ZHJMnstFc3xI
nPIBFvMTpSkddS7qn61f88qPxazKRBUPay5mz5ps3e7AYrrZrOcPV5PvF47E
99qz4JVc3jnTlotsR93w32tZSOdm32224yKvpkhPyY7Fz1N3rVeu48J2i2CW
+2oWlesag7U8uJhzzlNB1oKF/9dJDSNBXFi4OrxoZ1lUSIYcOHGVC1Xdzpyt
fBbvrthMaUjnYoOY7c1sZRYDAvXzCplcJD1pEnyfyUIpqC73cjYXhR9tZIKV
WOz6Ore16AYXIdclreMVWdCVjYs6i7gosHQ8+JVi4XZM6x1quVC/8vb3L0kW
AXMn7jj4gouPPzUbbYijy1p+VLzk4t85Dw0yJFjcHjsoZd/AhVdidb69OAtx
7zeLvV5zMeHccY+iCSyuWx05dq6DCxS9v36Rw2J4cgfTN8RFsmSjRvUgA6ui
PjftES4kUlNGlxBf8hA5umuUi/mrltum/WBgcU+p5b8xLmYNmqUGDzC4sN0x
6Ksohagc7lOdPgYoqy7qkKbwKmPhnOIeBgf3Fho0KVOIs0o/qPeRwWvV8s30
LApr7gse3OhgoPmiMdpuNoWlJj2HNIib1QZa61QpJDedK5z7gcHcBo2Q2nkU
fhdszpnTzqBSM+3eM10K322je5g3DKZ9PG5YvILC6B+9scoGBn0BaT60BYXz
RRFzVhO/lLybvmsl+b2l2mBDPYMYrY9TVa0oFPhfjmqvYyATzH4+ZkvhZeVA
EOclA/FpnSdcXShM/DU1fX01g98wbhf1JfHEmu09/ZTBm7q19Ho/ChsGvQ5r
EBd7eK7M96fgHJSL8icMgqLP3t6xh8LnZUVXx8oYDDX1HK7fR6GZH+a46zGD
fu+ERVcOU5DNdHL0e8Cg80J/hHkShU+Fjxf/LmLw3mZdYnQyhYs+M5tuELeI
PyqoSaGgH3ZCyoO42je2xy6NQslYu1btXQZ5q7Tt3TJIvk1ueGcVMtj3y3te
UB6Fgz1qD0PyGQTebDQtuUXhdVlzBkO8e6uhq8gdCsem7Z4zdIfB5vpJcYcK
SD73nHjrS2yRnT126h6FHhexVX63GVDOXbXZTyms/SqqHptH8jXV5mtvOQXt
5IzNDsTi5YUTdJ5TGPSj9GcSj+gcZgorKaj0+ly8fpPBOyn1tLIXFATja3fX
32CQXeQe8LaFgqaiiplBLoMru6tO8t9QsHY/3yFFnKSml735Lclf0G2F1hwG
safGt3e9oxC+V2LlPuKAHakWPz+S89RYfu/ZdQYCxfYZU75RWBD3Yyj4GoMn
Bf+YeX+ncOTBf1U2xBZrSzwr+yiYD/esmUtse/J8UdQPCi5qq/Y0Z5P1i611
FBmlMPzqygwj4s60x6GuvygE3+mNVCD2Euik3xujYNL6KnEwi4F/yJSfezg0
ZFLbunKJD/U/j+ubQCNnT+3HhcTSJ5cWW4vR2PZL0CFDHKOR/uG6OA1zsb7T
3zIZxG87sGiHFI3uNbbT7hBnthnVfphCo3G+INCcWCPk+k/jqTSaVxZM1SK+
qTBjZvI0Gu2LJm7kERfZjXg50zSmRAbId2aQ+1BxS6pBkUZa2fDoSWLrbbN1
dGbQ+LPBS38fccPEWKeTSjQW8Tao7SB+a7wzw5JPY6munOpyYre2N7VZs2jM
WCmus5j4U/CqIQkVGgOtlT9UiXvz5y5/MofG+RfqCWLEvnbx3irqNAI7uoKG
08n57pt4JnwujS0vG6d2EwfH+N17N4+GV7+IaxsxR6Ojw3ABjdiksA11xJEV
NtIXF9J4o7GDV04sse2BzqgGDbvhuoh7xFPTEsPztWl8SQoMySQ+Yzwpk9Kh
wV3QJnmJWKEt6IWPLo0oWwWrBOLE4K6hF3o0rLyNlp8inq3gqKylT2NH/abB
aOL0/KfLjy+h0fnmwrpDxAvsFu/sXkqj8v0f/3Di3L60MxYsWT97acU+Yt2Y
aSXpBjTeG56r3UtcsDD840RDGirCEZlA4mUV36TdjUh86a/H+RM/3Oqq+wg0
lpT+k+NLLJxYvY4voCHf7i37189TDSL2m5D1e1jO+2sr46zMN6Y0sq5yRv76
5Vv5l6yQxPvrYujf59kHRw2fW07jVTFT8vd90+dqlXxfQcO7OCg1iPhdQ1O4
uQWNX1Irlu4nTgvfvzxlJY30I7f3RxBv1VSTHl5Fg7fttX/U3/W2VtdaW9Ho
aapUOk78Lcr/dPo/NGrFUgPiiG/pKTlxVtNwm+sTdp448H2ZkoMNDQsvW4NU
YoMTXh9ybGksGO+UnvV3Pw2odDE7GtlKF8tuET/uLPZ0XUvi61kUV0IcdXqz
dr49DbkUbe4z4lUC6UEZRxqW23PM6omn9Obd9XCikbfnofo74vgV40zp9TRS
FoqMHyF2/pEp7u1Cw0fH8dff86Z8yaaqzJWGuCDpCk2cPpqy1s+NhqSBlezf
8+qZbq5YtYnGg6gPL4TEWnbf21Tcyf4ml5o6EBdcx7b6LTR8f6QZhxAHr+tc
uGAbDYdTrytiiCEe0xexnexvaY74ZeLyjW1BOl40RCJOJtQQN3P3HY/9l0bD
pGT+QnL/LjxQte3yofGfp5GJkHiDdxVP4EdjWpum3AbizqfTU74H0JAtdW49
TTy0tyjPOoQGv8S2VoLUg2K1TYHp+2g83vzluDpxaL3kMk4ojavtESIriMU1
nJ7khNNY/EB93GFiufahZpkoGmWVLXunkXrUeiz5osdhGrmvjVv1iZOZFW4l
R2h8i9zZ50ysHnf2q9cxGsGyEcsyiJcsX/y7Mpbk677uagtS/xyv+cw+epHs
94wpkddJ/VwS4lVVkUjjt+kh0RZi2nJLgHQyOS+152eKk3r7stup4tglGrbK
3XqbiS0WCHxirtJgPts0zCb1msma8uj0DRpHN0V8u0/qu1yQpFfjTRpw4rr9
JB60GM/j3SL3tSbUR4P0g5tdP7fH3yH3rVbgn0g8f17b1PNFNIw2Phs7QPrH
9Ixrbsll5HyFv1TzIf1nJPCqdPsTGq/9jVPyiJtXpNzhl9O4bfOpaIA4rjNO
MvU58Tr1hkDSvyapB9+8XEPjedfXc1Gk3/2+YiGa9Yrcv2K3/U9If3yX9jnl
dg9ZX/uu1cUlDMydOx1ke2nMFtexkCsl8U37MtnrG421uQ/G+RFHhneFqPTT
OLmvtFDrPsnvhh7HU0Ok3rw6p3uD9O9div2yu8fxkFCaE9pI+rtI7O+wBfI8
KE6KNc+rYLDd/M+SKAUe8kJ9z6pVMqjncL59UORBQW804wLxlZ0iLueVeNBw
2DXjcBXJr+V4RlKFBzertcY7akj/E5fs+6zBw1TVn2fXkHll1n7KLdWUh9Md
29yKWxhcdtz6+7MZD5apxYpoJfHpFiUsWM7D02+ikY+JNb5sqLttzkOMU8vG
GjIvsbbZpuVWPHivq7PraWOwRs1ErceBB5lLSfoWZP46WLOre7EXD+vuX06P
IvObROajqCBvHnZT+gGz/mMQHUmr3t/JQ80ks6Fi4tilxevN/+VhUHLF1IFe
0r9TxWrWBfCQoS6asZ3MgwUBiTdCw3g4OJEbtOcngy8zK/2fn+bBT/bMCSVR
FtkSDrniZ3l4crDau4LYu//DF2E8D9lvLMYCx5H5+cmo86MEHtoCD6k3jmfB
8Z5vUpzEwz8bnYrixci8XHxk8vUMkp+3d7oNJ7EQOJinn7zHQ0PaM+sp8iwu
xDx55fCRB59kcU71IhZdGx2Vb37ioQNWC+7qsFii0+0h1cnDSW1oXdVlUdcg
O3CviwdOdlNpxGIWkorrZWZ/48HlSLnocoZF4OV+Qc8ID8ujpxsOGrOwvauc
HTZFDn0VSZrl5P+CZMfefZmsHL7EeVVO+ZfF2Fh+gF60HPK+n3W2ymWRNXL9
ZsQHOZwsTXqzcZCF8OkXdulSeexvbW4JWWYAd6dr8uqH5SFtYF2aGmYA1M5b
+rpNHtdclv6xrzJAkrT2tTItBZgcDPp8iFqGu/O/u/lGKaBV5kyM0H0ZHij8
8DjyVgF5Lfsr/9xaBsvasNJXGorYVa+dEMsxRNzWcsfuA4qoCVdZdN/WEBue
nl2xpEkR0Wc9/A5dMoTcYOaBr3OmQ9bk8UTOd0McFQsc7xYyHTPiZHKkzI0Q
0VbVJFs9HWM9CX4SiUbQT3jTHak6AzWPd/IkxozQpKJt7Ro0AxIy/fWhGsAv
v0niPhUzyD5sKXJxBlozUkUsZilhzP6Opt4JwDjt4T9OPkq46pnw43QpEOut
2v3ioRL6Xxm1Pe4FEhUFz6XlZ+K47HzmqYoxNE98/hW6bSaGYktNK9caI+ij
cHfB/ZmYH90Vvu+YMeaE8S5yJZRxo3BCgdwDY0QGXEvnaCuj1vuw/p1hY8BV
2c7KWRk9r8eO2kAAw8ymrIJIZTSKGBq4HxEg4dOO1MhcZcgd45+e9EGAbslZ
gsgWZcTTVhOmCkwQFjv9aPI4PobmuzzfnGICH6kBXyVNPv4ss3FJmGyK9M+T
JQrt+ZBKieyMDjZFXZal6aH9fLi3yyzJ7zbFuo1blfMz+dCWLA+V9zTDnL1P
r4yr4yOXo39fptMM67fw4/OJlfPP8ky6zBC3Jujwjno+an06KwO6zSCqqelZ
18CHar/C6vffzPD2wxnt1GY+NHIlS4qGzXDG0qNY8JaPbnuL6aFSQkzkT3gZ
9oWPqqwFYVaaQiyTcX2k18WHXubiPce1hfAdLbj1hTi1d1NVtY4Q7xs8z67u
5qP33cBh6yVClBypd+b38jHBPsrGwVgI/4HUz/cHSDwuevQeWyGutY81+/7g
Q6XJ83mJnRAd1fbP1Qf5kGgdfjXeQQibDKlrMT/5+DK9XTLWWQgNF59/N4zw
cdc3+GauuxDuK6s2cUf5sFw5ZDS8RYgLS9Tsyon1X7ipC7YLITmtRV9rjA+/
4FqJBm8hjDl6czuI93YVis7cLURgz3GF+N98MOdc1m7zESLndafUqj98SF+7
Mf6WnxCfngrG/hCvtLgy6U+AEP8DkO8wdA==
       "]]}}, {{}, {}, 
     {RGBColor[0.41993314285714284`, 0.6952647142857142, 0.555374], 
      LineBox[CompressedData["
1:eJwV1nk0Ve0XB3AUySz3PLdIuUohkdJ0Lvqa7oukIkKkFCVDA1HRIBSlkiRv
gyFChvJSkanppxQhQ5OiMk8pQ4MGv8cfd931Wfees56z9z57b57bTht3ESEh
IRFh+qHfersOiAoJcbDiaHPi51g+UoW/XzES5kAlhVvTf44Pzjm/JaEiHPQX
SYT1x/AxdNt7m5goB58r7x3+HM1H3q+NT6UkOEBWZNG3KD4WHDc5NY3Dwe2+
ZSoq4XzMS5BiFqlzMFbDr2ncy4dqVcJsjzUcbHvc0vjYgY9KiYPhZ9I5aJJ1
L41T4eNDmo1cYwYH945lO7ycycewsfolxUwO8nX6/Qj1jKD63GvZHOj22GrG
K/Oxq1fjXfF/HJhkX4xLVuSDVL1c2FXMwc9tmt5VHD7cTi34gFoOvNJNxY9O
5uOnbBs7+IOD4nWTo32GWVgXD7rpjnJw0ERnfe0Qi6sewid3/eIguWnixUXU
lqUzmj7/4UA0vDXm11cWl3c4BvWKMIjTD7Y5O8AC5dXFbVIMMjuOyTf0sDh2
4K7+KxUG20KC6+58ZPFWrWIrUWWwoPAfVQ1qnRcvo+xmMag+JjZw6QOL13OH
39WrMRiOPDd2tIWFRqP2wVpNBhnBG/7av2dRpZNa+lSPwau7aofIGxYK7acN
S8wZqG6RaRuqZTEYmOpHLBksE3SYelHXSRRl7FrJYGVpE9tawyJ6QfsUNWsG
J639OhqqWcgE8ztP2TLYujrJ8F4VC3GFrjOuGxlIO1mJ5law+AujjyL+DExW
cI6LPGDxvt6euOxlMO2y7J2o+yxKPLxXFgQwEP0oepBLHRR14bbXfgZlJYJ6
7Xssfrzqj2w4xGD+QF3K1lIWQ74XF6ZFMlgds6637y6LrstDoRaJDMKbvr7a
lc/ik82GhKgkBgsVpzzjUDeJPyqsSWagEHbG5G4ei2r/mH67VAZbev9WTaDO
t9Jd73adwSRhd/3EXBaHfvtqBuUzMJwzM3Ugh8W+vJemZbcYXNzbw71MvXu7
oavwHQZTn+dwLKi3NkjHHi9k8HlW+PXUbJrf7Ow/50oZTHGxMXHLYsE499Rm
P2EQGmFs/T2DxmuKTe9ABYMTg5Uu2dTiFXdFFz1jUNg9+H0z9eiiSPZuFYO5
SmeqqtNZfJBUTy1/wWB35dLRG2kssovdA5ubGMh5TQyJTGVhrPRRWe4LA+ar
k0RGEovHhavNfL8y0BEabfaktrQv864aZMAhd520qG3PXiqOGGEQsFPHPD+R
nn+SvaPwLwazw0LGKhJYHB96FjsoSuDsHz6Rc4WF1NnlJWsmEfh07Nn44TLN
v3ZG6w1xglwZRbcc6njP8IVekgQjtwy2WVBntqyobZUjiC/z84m8ROut8pZk
oxIB+e5+WuMiizWesxYtUiYQr0y9IETdKBbjdHYGQQ3PcNXrf1k0G+28vopH
IHJSvSySeqBA45/HcwisD6UUD8ez8LeL952tTpBwJFjrBfWPQbG4oxoERbVk
5Q1qIe22NkMtAscyi5gd1FNSE44W6BKYn3ywqvcCizgj6UxmEYFsYanuc2rF
lqAXfnoE10cH/neTepaio8qCpfR6tf9+BlDrRSuUZegTlFeVJUtTF84/2i5m
SGCwNWziSBwLg8ovUu4rCKLfDHPfUwvEqjfwjAmePohee5N6fXDEz3//IUgy
fc5xpp6usaDsqznBj54ARwvqD42vjlpYEpy2r7FYSr1dZ67UTyuC2c362gy1
1rvq2jXWBEc0M1VFqb9EBJzPWE3QnhTwaOQ8rc9P5TMcbOj9XrdLvKHWP+PT
etOW4Ily93+V1EL6TMYkO4I2YQmxe9T/6yrxdrUncO/aNymfOuL8Vt2C9QSb
9TzupFNbGUt9k3EkGDAXUbhCLTeQX+ThRDA38qDyOep48wmmxIWgb2q9fgi1
80imuO9GggxtGZv91CpXbZ6XuxJ4/u5m9lC3WY+eVd5MYNYeF+FFnfEr2X6v
G8E6K7NMd2rvDAul51sIcmLVgjZRL7D72jLbncCDt/3XBuph4X9Tgz0ILtgZ
zHOgLrwBz4ZtBPaxjRJ21MEbuuZreRIUY/NFG2qIRw+G7iB4Vyr3dg31xNtL
C5q8CGp9Oc9WU1dsbgla5ENw487lHeOOkjmOk740/j/eFI97TbG2aOtOgvAL
v0vHr+dsf/mU3U2Q/U1v9/j9X3MOnY7ZQzB1f37jOurLD9Rse/wIPoVk9K6n
3uT7nGu8l2Cmv2n++PlnK+19928AQWdegdb483U9mZ78NZBgbfJCh/Hnz/b/
n7vFfgK/q+2Lx+Ozi+etmXyA5mea8OPd1HrVCgM/gmi9ed4WH4/vjwPF+WsO
EmBk4d8j1CVzt+zLOESQrJ6VFkl9pEHCQOgIgaqpjch4vkxD8oQdQgg+CLvI
j+dTXNvp8c2jtF6UhBrG8131VvjkpDCCCKtdluP1EH38+mrXcJqPVZ/8x+tl
6scfr2UiCOZnJnSM19e7U0lXPCIJ/rffRruLOok1dys7Qc8r0qT5nVo99kKv
zymCFXMNTLi0XvuwIrf8NEHe0iOu6tS5/R3+ytEE6d07dFnqZf8s+VsVQ3BC
UeK7K/XvofcPZ8cS5Eur9/pR308KPx58nqD+xP3zEdTmow1yWvEEvpJ6sreo
HXP8Zp28QmAR0h2vQN/PZQd9nlcmEKgnSh6fR01WbQuUSiLYN+rKmFLX9TlV
nrpK6yPOUiGQ2lLL2C86naAgtTG+jVr9N1/5RQa9vm/pKWHaP8SqFj+RzyTo
qlSdNZP6oZeG0rlsgps5hnrO1GyW3KPz/9H+oRD15T311CAJn5d5BCfnKH8b
o/5mOZHLvUXr+XZKgirtZ3k933fE36H18t7yjSf1PM2WKZeKCar2c0bHqKdf
z3FLKicIfTd/ykraP0f3pUt9fEywzPmlcyD1a/PkO7wKApN8p1Wp1LFdsRIp
zwgWH8pVEaL9V1o9OO9aDc1Hesr5e9R/0yxFst4QxPkYfXSh/f1dgGl271sC
q1TPxFjqIoGhvdY7gtvzncSqqAM6dDNzmglW5jvX6NP5MKA2zSa3ldZ7m5vt
HDo/PqR2Jt/uJ/iba7162lUWFs5dDvIDNP4nnAw2UecpdMv6fKH9Vjl6JJ06
7GjPwdlDBLNk9pUvT6Hx3dTveO4HjY/Xsh4POr92KQ3J757AhdkF98OddL69
qRuqqJrIhXOEsDafzj/jE8OH1cW40MwszzxDzfk50t8izsXRhfdk+XReFr78
8dRahotJrdWnL11nIRzzN0RrGhemfJWEUDqPd1iMLYtQ5OKi5lfrNuoGIaEv
rUpc9GovrDOj8zttp/DGSzO40FmuuFbyBq2HVRNZidlcKKYrLku6ySJGXGKw
U5sL+8OJnV/pvqB6mHFLMeXCN1Yuf0kRi2uO2/92mnGx8sPD39ep1fWKL2r9
w4WWapjojGIW2t2b6m9bcGEUo2knXsKCb5ttWmHNRYpXxVA73WfWzTWZ2+/A
Ra6xzdZyuh8dq9nVt8SHC/mDXx6SZywmZz6KCPLlIipU0+MqdVQYUbu/kwuD
unm12pX0fMtLXCz20N9tgn5a0P0rMWVSzYZALirmyGZE0v2sMDDhvyMhXOxS
eJStXc+ie2ZVwLPzND7v32jI030we7JDrvgFLoaPm7TmUfsOtXYL4mm8xq5t
sWum/ffxL+dHF7lItLUtukz3SSHfeSYliVx4HDZ6rPeJvl8lJ2RvXOci2fvX
mROdNF8OFhlnS7kwHhHLrh6k/TH68RuHdi46kgP7n0jy0bPZUSWvg8b3JS/h
phQfyxb1eUh2ceHT1mEVL81HfaP8cGkPF9Yuq9O8ZfmQUHKRmfWFi9d51rY8
BT72XRsy7h+lXlnaWUT3c9silewQuano9tlQd0ST/r/twKFM/lT8sdk4prGS
jz9/CgIXR01FWtjKPdEn+cgavZEX2joVO+e4puY18iF40s1fvnwa9j6z2ceo
6sPdKWeaeuQ0DK4NUvzppQ/Uai5/2zINaceDyoPL9JEopZtTvkAR94It962T
NkDRvK9u/hGKsFzYXOey1QAPFEc8TjQrQoL3YEip2ACrakPuvdFWQve5Bw79
UoaI3V7h2BeuhLRrWXYuHobY9OSC+bJXSrhtMPDUscgQU79lhvfOmQ57889x
S6RX4OSkfRPdDk7H735PtdWeKxDa8vyVfPV0JHTrRu19sAJLL77vC1NTRtIx
vdYEeeDVbN01rkHKWBc8tDbLGPi9V1rcr1IZYR6K5YLdwLvrKcKWqjOQ1dyY
lZkKGKU+XO3kNwNQ+8ZzbARifNX6XjycQfcFRU66qBESlIyfSU2bibQxudBE
1gg6Zzp/H/Gcia3/LlXZ722EoHbB7sL7M7HgRrhCy1UjzAnhXuFMVsE824Zu
5ZdGCAvMyRDSVcHUyvvapjL0QK4qdtbOKoj+tqFp5jpjGGa+yioMU0HA0EYn
1SvGuNjhlRKWq4Kg5flhU4aN0SehahzWpII7w3u9k9aYICRm+smkCTyYRcvv
fJRtAj/JYf8ZOjxYyh6+uZaYIqNTdvLd9Tx0Wqk/OHfQFPVZq0yPH+bhhuIs
9bwOU2zYvF2lIJMH0YD6gtPOZphz4EnahHoe5hdNTkh/bgaXbbz4AupJSmvr
0mrMELsuKNKrgYfp3F1s2gsziOjoeNc38lDRUnjtWqMZmlvjdFNe8yCeJd+e
9t4Mcas8Soybefjbea83r98MYjzRupBuHqwGpfBFWgADGddHi3t44OQvzR+R
FcD/V+GtbmqFRmf7X/ICfGr0vrC2j4djRbO1JhEByk40OPMGeNAOjp7CmyFA
wHBK5/1hHi5vnpDnoi1Azsc/r/1HePg2fIzrsUCAtur1z9S/8dD6wTDLd6EA
Ntclc6K/87AKb52PLBFAe6Pfnk2jPJicTm2/ZiiA+8rnWzi/eOCuz717EwJc
XjbXroJay1+6+K6xABIKTUsX/OFhSN3SrFoggJHQYo026uixL89fmwuwr/+0
Yvxfmo+MwNBWSwFuvu2StBrj4cTDB+6frQToeGL8Z4y6rj/P/6e1AP8HiFLt
fQ==
       "]]}}, {{}, {}, 
     {RGBColor[0.41993314285714284`, 0.6952647142857142, 0.555374], 
      LineBox[CompressedData["
1:eJwV1nk0lGscB3AkhEqa9xnZMpIlskRu3pG+ZCqKXFJUiBspkbJ1U0pxU1ES
0SaikigpkaVdZEkSWkRFkaVkS5a6T3/MmfM5M+d9lt/7W3ge2+w9RYSEhH7R
z59vI/9dE4WEOFi0v/n813g+0oV/nDMX5sDzjFtNzwk+OCcCjA+IcKAu7hTR
E8dHf97WTWITOVg8uHLf11g+ckddn0pLclAgllEyFM2H/sHFMTM4HEQZzzNW
ieRDO1maMdTk4JXzpMCGID5Uq5LVvOw4kJO/GFTpxEel5J7IY5c5yJqo752v
wsf7S/Yy9RkcXJ+x9cKPmXwMWGiekc/kgLdP0XUBtXJoXc7FLA4qmyqci5T4
8O/Saiq6wUFK9g/3Mnk+SFXDvI4iDrT9N+T+4PDhEaP/Hs85aF3ww/TOJD5+
Tm1j+4Y5uBh1Pv/eAAvboj4PgxEOfpbNd51FfcFL+Ij/KAcyvWLhB/tZWJco
v/06zsHqexv5f/exOLvFObRLhEFdkfOBzm8sUPqsqE2awUbhix5GXSz+23XH
tFGFQWmqfujsjyzezC7fSFQZFCb0XE/6wEKvtiHacRYDi4Ub3aWpX2kMNNXN
ZqBdfoodbGGhVa+75/kcBjJ5rU+q3rGo0ksveWrEQFLr44oTr1lM/3TUrHgZ
g5wpomZhtSz6QtIDiDWDTavWhw89Z/FCsjDDfzkD2aC9TtuoY/U/yc62Zei9
r37oUcNiym5+e4wDA4OAc5F21Swkpnccc3NloJenUb/0KYtfMP8gEsgg32VW
z8UHLN7VrSYuQQy653o/0Kcu9tq6PD+Ywatece3i+yxCoxPzfP5lcCgt4e7L
eyyGG3sOvQyj+5mc2CF9l0W/3+l5lw4xCAo963iqkEXH2f4DVucZ8M2Mfqve
YvHRfl1ydAoD9Sc1mmU3WbyVeFRQk8rgpAzb4EP9LDCuxzGdgVbC7eLbuSxu
rjBY43GFwayh3jv2N1iEjfnNCb3J4FhLyP60ayyY9Z3Ps8oYSIisuZVxhZ5X
1r7rWzmDozOrA12oJcrvTDSsYOAoPlYoSz1ieIi9U8XAYeHTV2EZLN5LaaaX
1jKo2im63uUyi6wiz5Dmtwwy3nJjDS+ysFD4oCTTy+DyzSQNQSqLJwUrBX7f
GdReV2mdSG29+u7Wqj4Gsb42ZmUpLByOnymKGmQw6eRw3XLqjeKrnYVHGRwJ
tNm7/jyLg/0V8X0TCd4b5XSdOcdC+rhJsZ04gWv4nGwv6ljdjNZrEgRu+o1T
51EnbY6c5yNFoK2sfafiLIvMlkXPW2UI/pMNSp5AXVV5S6pegUDMOPvpidMs
7DbPMjRUInhzUCfTm7peLG7tcWUCT629c82om823XbHhEQRxJit1nWLxLV9r
6RN1AuekFxdWUAc6JvmpaRLcDeo/q0493Cd2cr8WQSSnlBWmFtJtazPTIZBd
+cW9IImFbHry/nwDAqEnpu661CfNJ2cyhgSOxZ2hk6nlW0JrA4wICj6p83sS
WcySd1bR/4sg/HDB5WvURrHT72aYEgxqLTM1oS6Yu/+TmBnBD0/fMCXqhZW9
0p6LCGJ/jXmKUC8Re7aOZ0Hw7krD7GcnWazZHfXz1FKC4a91Pr7Uilr6d78v
I1gRHG65hvp9feN+K2uC6xbRJebU3noa0j9XEDwM0T0uR63T9Oy5nS3B7yVC
3aLUvVHBCRkrCTZrprd/T2Cx82OpspM9wduvDQ+qqU2P+bZedyDYwaakFFML
mTIZ4o4Ef3vmqGRRRyVsNMhfQyCqLj8xhnqFhfTQFGd6/6rXNodRy3y7Wei1
lsazcnybP3XSsgmWxIXe3zdLj9XU6wczJfxcCc49D7a1pla5YF9d6kZQqP26
yYy6zXbkuJI7wXnDQ5ONqDNGU1cHeRDEKaS/16LemmGlUP0PjT9ZulqFWt/x
e4uaJ8F9p2N+XOqCa9j8chPB7j0RB8Wpd6/rmKuzmeDDE58oIWpIxPYd2ELv
Y5avzkg8C9G8v/Lf+hAoll8MGKAud28JNfQl2Pd5nus36ugpB3HEjyAg16C7
k9quSHdi6zYC1u2eUjs1x7vhKbudev7PvlbqV5ywo3E76Hnn/vL5QH32wWyH
zgACjcqvUS3UG/yquRZBBP4XuqyaqdUUgppOBROcFTDX31F3lCmmfg8h2Lo0
uuCPswIfe1r9S5DKbvf6839/3tY5qbsIxm60Ffx5ntGz6d+GQwnMIJ7zZ73h
XUU37fbQ9Xb+XN5GXazxz86MMIJ/u99G/9nvvpeSC4X2EQzo1ezoorYMzxV2
CidYW98//ue8Erprn1zfT+CzbYvuIHXVG+Ej4hEEX2IdREepYw9eWekWSXCi
qmavML3PVUZ/c/L/I9DJ+50iQS33YfjVlCiaf+8meMtQN8WknPM6RDD31dhL
OeoUdpnH3cMEZIFUB496Y/s3dRJN8P3YylRtas34xC7fGIKwHZ1CxtTdWJRT
epTGY8eYmDl1Ts/nQKVYgtuql26uoF6w1PhXVRzB42YLYS/qsf53D9XiCZRl
Qi4EUN9PiTy4O4Egx7S0M5x62chLGZ0kmp8vDLanUDtnB8w6co6uP/7W6dOf
5+3xra5MJhj1jO8eoiY2m0KkUwj8SuJkJ9H8edG9tjLmAoHRSAWjR22tYxEQ
e5nANIOMhVNrjvGVajNofF/3qiVRi1XNL5uWSaB28+v7a9QPfbQUTmQRLF9e
IdtMzV6VeZRwg8B+j6H7Ypr/cqGSvg25BBbuLuqu1EPWolzuLQK9x/F7/6XO
7fyxJek2wZK+lK83qLXntMieKSKQd3V/qEXrkeKVbI+UUoL5ncza+bSejey8
LP3hCUHIykpfZ+pXy1Jv88oJ8t67c8Oo4zviJdMqCDbuuKzzlHqy5u7cizUE
lg+eeHjRevrrkrXI1dcEPSWdpOQMjWewZVbXG4KGdJ+TndSFS8xW6zQRqJtn
ZMvReh382SAzu5m+v1Pr04Kpv82eYZ/TSt/vBftyTWi9f5/enprXQ9DkaxzU
lMzCan2H07RvBHbxOtpytH/kTv8y1beX1p/mroRV1BH7O/eo9RMcurz5cA21
5oYe5xPDBNnHm/qraf/xV+iftn0CF9WdAd3dF1i8ftFfXiXKhUHfXBGjNNrf
Dg/s1RTjYqclakKpOT8He1okuNh/Ylrs5HRaLxqGn9pO4YJR+ZxjQvuhcNyv
cJ0ZXGz9FJ5wi/bLLVa/F0TJc2G767GROO2nL4WEelsVuIg+JXd0LfWlbcKu
Z5S5UEvO2DaB9l9rG1FWUo0LqVqbfpdMFnESkn3tulw0bHo3yzibhepexiPN
kgvL9SX/BNJ54KKz9692ARcamusONlJrGhWd1lnKRZ2xrD2fzhO6XzbU5Vlx
YS/p8040jwXfIcuy3JbuT1Ll+fnbNP80Fmv0OHGhFLBu2eAdOq/V+Hcb+3Jx
XWzB6Zl0vpmU+Sgq1I8LG+efPYnU0RFk9v1tXAi5VPbIPKT7Myl2sdrBhY8n
+kQfsTifJl6zLoSL5PvvZAcf0/sJSb6xL5yLxk7vV4PlLL7MrAquSOBiKNIh
bRed17ImOeVIJHJxSrN+fOILFn79rV+WJHER+L5RJI564Mno+kenuXR+mzA5
q472Ez/txcXnubgWvEm9o57mV/HhqdeucGHOHY7d94bGy8kq43gJF3nOqn6G
bbR+xj557fSJnj9bT/zqTxad7s4quZ+5KBs/37d9hOarYbeXVAcXXj0Pb5qM
sqirnzZQ0slFZhWvoHKMhaSCy5RZvVyMxXXU/PxN+93FfoueES66ftb6h4nx
4VCokhUuI4fSVffKfk3nQ7JtV1gmXw4DClWLK/X4GB/PD5kfLYeq08Ouml58
XB25lnugVQ7X3Y6p2KTzsaTsC9/EZAYYm0E/xTY+PNdmz9A8NAMdH82/VPBM
gedzTN60zMDGqiWuj71McV7aILtUXx4bpTS8mzNMad/77hEYJY/ImPACrT5T
PJAf9DrcLI+mulU3LvAXwuZ5+L3XugqoUDywyit8IeK9y527IxXQNPNKBp4t
xIayxGULGhVgdS/GfArXDHJDmZFd6or4oKfXcsjNDEfEd4p67FGEuWNhyd0c
MxxoqW6c9kwR4/Izm8R+m+Gv0++6I2YrodBtrp3v6kVoVDOwcwtVwte1vX1p
1xZhLGiyREClEhb0H4kJEAaarqQJW6sqw72Uf1pFHzBPf7hybYAyvm+xOhy1
Hojzm91d+1AZy0r0JR5GAckKFhXSM2ZCt/K5us8dQO9Y+9i+zTOh9E7qhHM7
EPppyfaC+zNRW3hg1ekZ5lAP557jTFJBbk1fprSVOSJCsjOEDFRwK3HHPo09
5oCbiqPtevr76Kmvc+6awyyz8WpBhAr847VN1opY4PRnn7SIHBX8s/eoUKuD
BbolVS0i3qrAbvewrcpVC4THKR5JmcBD+d6VjwNEFiNAaiBQWY8H489sw8xN
i5HRPnXSnTU8jMq+Wbm8YjHqrtpYHtzLw6PHWi3jepZY5+6tkp/JQ3L5D9OB
C5ZQ31V2aUIdD28qbXQXyQrgsomXlE+tejJx7wKOAPGrQg/5vORhdnqK3Dwi
gIie3ta6eh6+X03kqcsL0Nx60iDtFQ+fbK9GT1MV4KSNV7FFMw/TRIdvDhoI
IMab+CL8Cw8842s3+v4WYOEUt0fzO3nQzplaO+AgQOBowa0v1PMXxc7/4SjA
x/qtiX9389DlnFw95izA3cMv1/O+8eBwo/gvKQ8BggfS2u8P8PA58c5Hox0C
ZH8YfxU4yMMNz6fW/EAB2p6tqdAc4mGe4OGQebAA9leksmN/8GB+V03ebpcA
uq4BOzaM8CDHT4vetl8Az+XV/3BGeZhq0jdtZ4SA1nkNx3Lqk/YJb/b9J4Dk
9Ld/6Y/zIHCJmX/isADmQvO12qhbZUrKzkYLsLPnqHzSLx5+bxw6e+moANff
dEit+M1DQ6F6Xk6sAJ/LLMZ/U6cG8GWK4gT4H5ao3f8=
       "]]}}, {{}, {}, 
     {RGBColor[0.41993314285714284`, 0.6952647142857142, 0.555374], 
      LineBox[CompressedData["
1:eJwV1nk8VN8bB/ChkrWUuXcshaGizfK1VHekD5pESCRriaLN1i9b0UaLKKmQ
hIg0tkLKmrRSlhakxZKorJEk36Lv7/TXvN6vufeec55zzvM8XHdfGw9hFosl
JsRi/f3V9TswjcViY1VY+5WvsTxkCP1MNhJiY3ec9/PBCzywL+zTDxdmg36d
eGzwPA/fb3vtEJnGxoyVfUe/xvBQ+HvLU0lxNhz+Z/p07DQPWidNzsix2Ti7
Kz9G+TgPi1MkKR11NiqasvXfBvCgUpcyz9OajYTFMYEfHHiYw1d59mADG9SO
oaKv9jxwKq/5KtmyoVFmcWFyEw+S+bllb+zYOLlZXWuuHQ8/L5RZr3Mm8x3w
79+2gYc659ehWp5sJAmovTPNeQjsl2r+FcLG2pzoP+08HmrFDx4/e52NQKGi
7e5cHj5k2kg3C9iwH59vmqnMw6ix+mX5bDbKjzsU9ynxoBjSmH8tl41lk6pG
AYo8+PUvbC0vYOOMvMvvGAUe6LrX//SUs9HYFz27i+LB/YzWB7wg8Xg4KDUi
zkPQQpE9J16yEW1wvcyU+PTj9z9qX7GRa281lizGw+3JExL2zWy8G46StxDl
QdSnTd/7HRvTNnZybk7j4YZV5JlL3WwEvP/49SyLh39ndjMj42zEtOXb3R1j
YFU+4q79iw3hdylDasRXPYWi/H6zod4/n33hBwPzu4rvv06yMfP6/MndowyS
djuG9AtTUDWYZs0dYYDHDeXdkhRWTN0iLBhkcOJAqUGLMoVNves/zv3E4N38
mu20CgXTsvVdl7oZaL58fdpOlUJIsY4fTfxGbbS1cT6FspaXS2d1MVjYrHHw
xSIKWZeiV0h1MqjTzLj7VJfCqP7LJKU2BjKfog0r1lKQOXKwM6+ZwUhQxj7a
nILcNs0abeJX4mUCv3UUnsaq2t1pYhCj9Wn2fCsKOccl3e83MpgRyvtyxpaC
b16AWcdLBqIyPWddt1BwUxR2YRoY/IFRp7A/BQtL90nvagZtjZvozQFkvLyx
pyLEFZ5e64oDKTQElRumPmEQcvri7T37KexoYnObHzMYbxk81XSIwjn5B8/W
PGLw3Sfxn8xTFJQab1SZ3WfQk/Q93OwKWS8rKK+hnMFHG+eU06kUTn9uYIcR
vxd9WPI8jcJ6qSBpfeIG//ODdhkUhpihR1fKGNyy0LZ3z6KgcnlM9UApg0MT
PotCblEoOWhbbV7MILjw9erKIgrqwx4HphPv3WnoKnSHgm3ErQeP7jDY3iQV
e7KExKPGQMaI2Dw3d/LCXTJe583buM2Acul7kVtNYZe2s5TLLRKv2Tb9QzUU
BEmMggqxaE3pNJ1nFCYFpvd6Chn80jnFlNZRqDJRexZE/EFCPePxSwoRbzMG
kgoY5JZ7BLW/p6DBb907JZ9B5t76c9w28v6W/N5XNxlcUdPL3d5OwTAuY/wq
8fkLUzv7PlDotFvcupo4aE+6+c9PFO7GnSg/e4OBsULnXOlhCgoaTJ9RHoMn
Jev5Pt8oJFVmJ3OIzTdVetWNUKiQbJ7yNZeB7bnL5RE/KLxrye1JIt4+fZOj
0G8KkV0P6CnEPRmPjrhOUJii4OzensPA21hHcHeSfH/Cwa2MOPCg9M/9LBoL
Ct7v9yc++f1Z7Mg0GlmpmzjfshlInltRYT2dBtURwHpFHKMh6LohSkPpVmby
LeKEXcf/2SNBQ2r2hdFg4uyOVS+6pGlYeAzTksQaB2/8NJpNI1N87OpIFoNC
+blKqTI0krRLu94Sl9v98nahabj/qg/PJq6rLZJoVqDhGReDjcTWu1R1dOYS
q3z2B3GzyHmnc4o0TprkbVlK3G7km2XJpfGnYchGjNi9o+1FjgqN0v8SN48L
GHwOtRgXm0dj+waOYg/xUPFC0ycLaGzs/lj1lNjfLsFnnjoNoQG39HLi8RGR
+LCFNHalzTK4QRwaE3D3wyIa97+IRaURszS6uw2X0DC46h4TR3ys1kYyeSlZ
f5GORSSx2K77Or81aOxkxVUeJp6dkRJWrE3jRPOOai/ieCOpbEqHRsE8sS3b
ieU7Ql7u06WhzUvMcSFOCe0bf6lHvj/xT74dsaq8o7LWMhpT1/XvWU8sKK42
jV5Oo1z8fbsZ8RI7fd+BFTQuKsqL8YnzRzLizXk0nu6q6gOxboxMpcCAjP/8
U/hK4pKlYZ9EDGmwdK42McQra4clPVbR2B0k1bac+MFOV92HoDF+eFXyMuI1
Ig3OXGMa7ZrW1F8/SzcIP2xCw2q3Pf+vrYxysttW0wid7b307/uv2uVe8dbQ
SJTIql9BbB8a8e8lUxpty1UXGBDPWahV+W0tjZt1EwtWEX9obgkzM6dhGnHp
rTFxRthh07R1NDaJSBuaEu/UVJP814LGmc7AjRZ/19va8MLaikZKUfccG+Lh
iMA4wXoaK+T9LjoQF+kpOrE20JiZp/nIlTj442NFBxsai0WY9B3EBme9u27a
0kiQydT1+7ufBpRguh0Nn8Ong/cTP+qp8HLdRCPMScQ3nDgibrt2sT25D7eX
yEYTWxhLjs1wJOcrTdb/ErH00K0yTycSX82usGvECWunrKY30yjcF1x6j9jl
R7aozxYaZesCOuuJla/a1D92pfFa9HZF69/9/J22KcCdRnKA25kJYi+BmUL9
Nhqja1jhUuQ8a9l965jnQeMW1ixRIi65gV1NO2g8HF6cuJo41Lln6ZJdNCpr
Jrc4EEM0ZiR8N40gyfctXsQ1bh0hOt40QuTnfL5I/IZ9KPr8/2goqgcGjREn
3Z9v27ePxjY9t46Z5L5u9annGAfQmK2nPLGQuKd6Ttq3IBrC6w9t3Eo8fqD8
lvVBGkceBYc3E1eobQsWHCLn3eB+7CjxkSbxlawj5L4tzXRmk3wiquH05GYY
jeG7WeKbiGU7x9/MiCDx9LMb7iRuPZOa7HmKRmTEqgIRkq9SmbXulZE0lqRG
qy8hVo+92O99huQPmypmP/FyU/0/dedpVOW7DSuQfOiYt081KplGr2FrSTjJ
n8sPetfXptDwlb6elU9MW+4IkkylUSOSxrQTvxpwqj1zlcb33aEreST/mi8x
3hdznYxnbfp0gpjJkX4YV0Bj0YkOyRSS32VDxL1fF5LzX7hQopl4zHwqh1NE
w0NdIkeS1IPCvp+7E+7Q6BsbfH6QePGijtmXy2k0b83K30HqyZysPPfUxzS4
W7M6HUn9+RV8XbLzCQ0Z/R9TLhO/WZt2h1tDzoOQ8dNW4tieWPH0ZyQ/fTRa
6U7ql5R6aOG15+R85J+v9yf17k+muXDOWxqC+mXXSkh9/JDxJe32II0X2yLb
yysZmLn0OMwaomGj49Uoe4/MT6Z3pvcwDZU/aVGBxMfC+g7O+06jxDRijW4V
ie/WQccL42S//73TW0Lqt5/C91l7p3Bgl7VV6Aup70Ln/xxdIsdBiOVMt5Za
BrvN/lseIc9BrccClmUdgyYWa7hLgQMluWrPh8SZvkJbLity8EVMO6qwnsTX
ciojPo+Dnar7dROfk/onKj7yRYOD4YLdamdJv6JymHJPX81B/MDicOlWBtcc
d/75wudgyC24MY5YXbc8cYkpBz1+0c0KpD/S6N3aeNuMg6kv44cWtjPg2eau
rrHioK4h9pDVBwYb1UzUBh04mL5TbV4p6b9OPPcb0PfmoNyiyIv6SvJz9sOI
EB8ONj0a1ikgPn2Mnl/ly0H14ZF8yyEyvxUVm83+x4Hvssd1EcOkfqdPf+4c
RP5vVz07/Tu5f0EpBUeOciB8+7qT2jiDXqW6wGdxZL350l+HhXnIFXPIF73I
Qb5U1ILUKTz4fO/qXZPAweHrRbOsp5L++clvl4eJHKTtSWEVkv6V5bPYpOIK
B7/VIlcfIv0tXRE580YWib9QYdjyGTwYO5gJzt3lYEnpvWpdeR6SYp68dfjE
gZsrd8xWl4c+N0flws8cGCpQZSZ6PCzXGfCU6CHzPXfHSVefh8bmWaN3+zhY
t6zqH9nlPIgrbJ6hOsxBzitlkz7S7wdf+248+IsDh9ceM0tMeLAtU849Ki2L
/tyW2Ge25PnuA4eyebKQlc19lOzPw+RkcZDeaVlsbH0T++0WDzm/bhSGd8ki
TfW7u95vHtZU9/JWrJCD1qfKeHcTA3g45cmpn5LDj5YJTacIA+DFohXvOuSw
5jFdk91kgCuS2nmPteThy/iYcuauRNnib+7+EfJIyBVuyfRaifvyPzwj2+UR
Izx6Obd8JSxfHL33VkMBV1fw1aVFDBG7s8Zx4LgCZFw1d1rZG2Jr9cW1y1sU
sLhC1eNSuiFkx7KP9y+YA989tT19Xw0RNT14qvvBOXA4W81KNl6F8I76llkN
cxAUf59dcH4VliW2DRybPxfxTH9xSP8qtMzTtnYNmYuyb3oJxirARICU6L7a
uRC7KJCKsgBas9KFzFUUYZ5wPGBeCGCU8WC90z5FXE53mGNyHTjvM3/g5QNF
bPD6d+3URiBFwfiZpJwSpALD9MaFjaB59svEkV1K2LzwY+EsLSOEfFqzt6RK
CdaXBdPgZoQFRznJbDFlnPi5QOX0WSMcC8oTsLSV8Vz+8yo8MAJcle2sXJSx
tzb09FohYxhmt+SUHFOGi9znMzImxkj8vCf9WL4yhKc4O5udM8aAuIrxsffK
CNnomLq52xhHz8+JSp3CRaNV1u1WfRPskxj1V9TkYqauQZRsnAkEX2aKldpz
0dF2fcP4sAkacyxXnzzMxYSivdMiq9VwdtupXJzNRZaceRXvzmosOFCdOaWR
i3tmursy5fjYvIObUEx8K8Wv0lOBj9iNIaf2NHHxUubdMrW5fAhrano1NnPx
4HlBvECZj/aueO30N1wMZn5k5anxEW/pWWHczoVhfNnuCj0+RLjTXh3t5aL+
qnjB6AY+Vs5wfajXx8VHroZlqS0f/r9LinqJixMixA7Z8fGx2evihgEuAku8
Pk535KMyssmFO8TF1LrSWXO38hE4mv6lapQL27TrFpY+fOR1Tr7x/8HFLDff
dhk/Prob7J+pj3HRYnIx+t1ePmyyJPJifnKx4e45s50BfGhs2fe/rb+4KIr6
d8HxUD481tVvY/8m4/lGCiwO8ZG0XM2uhrhbIsaUfYQPcZn3y7QmuUgsDW9L
D+fDiKW3sJvYfFi/ac9xPoIHo+UT/nARvKj3i85JPm6+65Gw+I+Ld79CZSci
+PhcbTz5H7HqaJPHo0g+/g84Ohi3
       "]]}}, {{}, {}, 
     {RGBColor[0.41993314285714284`, 0.6952647142857142, 0.555374], 
      LineBox[CompressedData["
1:eJwV1nlYTdsbB/AKlYoMZ6/TJJ2EIg034z6Vb8ehwZQSSkQ0aaJSlCHJJUQi
ElJKklJSigYXvwaVRJPQdJtToaSuBr/lj/Ps5/Psffaz17vWO/DsPS0cxERE
RH7T35/r4v3+k0REOFgZ1HC77wof8aJDt4xEOdgh5/W29zIfnMveS0+KcRDR
kxbcG87HQKabk/gkDtyXJQX1hfGRPrLztYwUB0/GxN/+PM+HzulVofIcDtJ9
TJ+rnOJjYbQMo6fOgZ+KcvTHg3yolkWrOZpzcKpPtq17Gx9Kq1VLXm7iYLul
Q8J/W/ng5t/1nG3JQapquvRkapm05GcfrDi4fvHUSw0rPoYuPzNfu50Dia07
Wrw28VG2veaIjiMH2ss7J6iZ8eH7ZUr1rwAOYDF/tZg+H6VSR09dvMeBaYpm
VDqPj6YEi2nViRzsT2tWGVbh44dA/YZCEgdjRcasIbVyQGXa3WQO7ppYzS1T
5mP/F43POY84sFXMqO9T5IOU1fzVmcPB95VpTRsJH/ahOk2o4CBUnusXKM2H
n4a469/vOChxNHb+IMXH+YJPg6XvOfiV4NarQ5059rf01moOvP2ePW6R5EPS
o36p+0cOYm7Y65qL8/Fww9nQ66003quqhoWifPwn28r2D3OwukUwcGuIxYac
fnvdXxysTWZ3S1PfcRQ9t3+EA7G1rjsP/2Rhlqf8qW+Mg474cPGtgyxu7rMO
+CLGYKNUzlT5ARYoKM9plWFw/vqRidl9LP72f6pfq8LAP04lc3c7i49zi/cS
VQbzdbdwm9tYaL+rOW81h8GSxZGTd1N/mP/jc+VcBh2XbaLtW1loVGsdrVjA
oH3imRC3f1mUacfnvV7MgLWsdr3RwGJm2wXDXBMGLqM6px1qWfT7xXsTMwYm
9o23emtYvJd6lrh/LQMF37advtRhOm0z5m5gINHAaQqpZjH1CL8j1JJBw8LC
xuxKFpIzOy/a7WSg8Wnjx6UVLMZh1Czmw0DacX9H+msW9ZVbyI6DDNwkHluZ
U+c6uq3N8mVQ3Crn2VfMIuD8tUzXwwwmijvFaVIP1/aGVB1jkPe/pzMeFbIY
8Ij6KyGErve1y/SPr1h03hw4aXqbQdEs1yfJ+Sz+tdgefT6GgaNjUcZe6k+S
r7LfxjLIlnxvMou63Ce81yqewe+YiX+F5bF4vE53q/19BvlT7CYfzWVxbNRj
QcBjBkd8y956PWNxKL1GmJ/BYG3z/IWLqQ84G9qJPmFguvmQ0s+nLPZWTbly
OptBbOzkFwHUZsnJY5fzGFiKOs24kM2Cse2uSC5isGd6TV35ExqvGRZfvhYz
kOOHXL1OLVn8dJJeCYNFib5de6l/6YWwT8sYrL4x3WIsk0WTtHp8wTsGuTIv
tJZQJ+c4+DV8YpDiXyT/4jGLhANvLvHqaXzvqOpHUN+evyR5bwOD1IDRHy7U
4ZcnNnc3MTBcb7CAofZzjTMbamOQdmtfnFc6C4Fi86xp32h8IhZVmT5iUZi9
cbXHd7rf/s3BatRmW/LdyvoZhN642/47jYXlpRs5ZwYZrBP45GVT75XYYi06
wiCx9mX2X9Sd8f8LtBtlMGNHWP8ManeBXmLeGIOaQ9frB1JZ+B6dNnRYhIAz
5l2URX16oORK/ySCD1+buo2pZS6tyDWXILgTpZq6iDpMK7HloSSBfkCpGoc6
0uXUX67SBA7fndVaHrJQkvhh/VqGICfM+WEpdWy8/Yn5UwlcDrd1ZVAnNa6s
aJlGYMu6Hwyh1jr6cMhoBv2/0skCH+p0hVmzY2YSbNquWbSLOsfql7stoc9P
2NjIUmPAOeIZl8DIt3JQnfp/YbW5cvIE4dai+VzqstIM6WpFAolTnnuGUliY
u8zR05tF8LXmGTqpq8XDbS4pE5QnF7yto24w8ry/nkcwOqQ94Tm1fWN9xQNV
Alm/qHvp1O1H1g1PViOID/04lkD9NUvDuHAewacr359fovaxivRQUycQXKxc
eIZ6uF/8apAGQebiWNPj1EfCDuY1LaDv/2Un70ctotXaaqhJ47eHueFJHVxq
IXNrEYGNXlG5M/Vklxd6I1oEFXoBGfbUF8R1tlvrEMgtWrZuB/WM+OigLF2C
5A6Rq9uorxpNSWL0CCZpNlzaTK3QGPDOezFB9MuqlZuoo490D79bQtfv3X17
A/UcBWsVnWUEPpJz09dRJ2YVGV9YTpBgctZ3LbWm1VLPnhUE46Oze82o0/rj
r5rxCYZ6vzB/7i8Om5mfqE8g3Trw7Y+zFwW1iRsSPL5ncGw9tUHpNxmHlQTO
om/zNlK/dLZb/Ar0/U9TUi2o14iXb+cJCNoiGy23UJfE6Z88voogxmlfkg31
BqMHSfVCAvM+y8d21O8b5N/z1xDsH4z1cKDeeuTMf9eNCQ6ttvnsSq2koZP/
3YTggMbdOi/qpuraIFMzgqyY/iB/6vig48axawkM1Ew+BFE7a8+X+W8dwaDm
g7pzf9b7ubzCfMOfePNOR1B/O+MbkbiR4J9HqU23qQ/9W6C8zYIg8efCyCfU
+hfdW1ItCU6mqv18+Wc/9ZlECSuCPZlrRSqoz0Ts1c3aSnB33gr5Hup1Apmf
U60JPmtKq49QT/v6+JmjDUH6IK9Fip7XSJMJQrKDoDNgyU5NatvBJEmPnXT/
ZA2VDalV7li8KbAjiJ0Rd9acOnEkdstBe3p+ZkY5+1FnP4RLlRNBUFbzijfU
R7Z3LtJ0Idh1zHtH6598kQzrP7mPoGPKpUWj1MW7GwP03Alu6Z2u/JPPHzjH
LoR7EXhYTFp2nfrmi7mW3d4EVtwbzzOpd3m84QoO0nwb//LjPXVnkVLsdz+C
moYaB1laT4b9cx6bH6XxjvPdHUadO3/PocRjBGd0z5mnUwdWSRmIBNJ6wJ7t
qaKW1LIpTA0i6He1W6hE65lc8/CHqWdofRCTKUin/hwac8sxhOavmoLSR+oY
1sQ+/yyBvYJARYzWR/Ur1764h9L8WzqkvZl6ufHS8bJwgmHRB+4itJ5ap3jP
OXeLwGnZuNPhDHr/qPub0mi6ntrJ2onUZL2Tn0wMwX3TKaG11O97bEpD7xBo
yk6fupzWczNNgXfYPQK+6B01EVr/2QfTXkU8IrgZHZmYnEW/N0DKvSadno/C
uOZW6p9mE7ncDIJvTqOPZtH+kt49tC/yCYHS8Qdyl6gXLmiccSOHwLj16vgx
2o+U7qfYxxQQhIps1vXLof3l0D2Z5kIC0+rc5mzqDyaxT3jFNL/3lmqMUF/p
vCIVV0LzteZ74AnaD6eoH0m/+5bg6ojMugjaL8cTzMQe1BHMGH5lU/ecnv/4
jtjMXoJUea/gyv+xMLXt3Db9K93fnYt3axfQ75vZJev+jSBpyYLv56iDg7qP
qg0QEPu3C4xpP1ff1Wt9eZjmv2LtpMIiFvsVB6YfmMDFmPb33W0lLETDx09o
ynOxd89IX9I7FvtMfy8/o8DF7Ja1glnvWVSJiHxrUeTCKr3RNIw6wVN05w1l
LiK4Pw4eovOI2fqJrJQaF4s6Xwk20XklXFKqv0OLi8TB6CdqdSxUjzP2cUIu
fLusjC2bWdy1dh7vWM3FtQUlTCW1+uKcKE1jLqR22wZZ0vlJq2tXZaYpF7uL
fy3Z0sKCb5ksLN7AhQErIrmHzl+b56+a37uNi+8H9XZGddH57e3+nqXuXLxv
vSwd2M+ia3aZb0kEF95zjptr0HkyefK2NMlrXMTO5N14Q+0x0NK1JpI+X1l2
3EuCzr+FI7avorg4+G0PN5/OoyIeC1fl3ubCJ+VUoC2dZ0nuWdmH97lwO90q
eDKND8E208RLeVy0zHQorafz8M2wwrptbVyc1js85bceH1Kt/seS+HIYXF81
6uLBx9hYlt+S83Kosr4jXZTAx4NfD9NPtsjBvv7StJVtfKwp6uKvWCGPW67J
/Pdz9OFgkyKvHiKP0z0zDXTt9IGKBSs+NsqjvCzYLSpGH7dldFMKdBTQLRHk
cq5BH88Wfrf3OaMA1595KuGqBnihMOh4tkEBt71b/2YdDbC+4sTzOi1FbHp5
7ilJMMAV52LrnlOKcLvo+0ihxwC7iq6ZLK9VxMhA4lktLUPI/Uw69WWeEqIM
lYQFnoY4J3Foov1RJdwOvSczmG2Ik41vaqeXK6Febpce/7chlkXV9wTPnYXS
llJ75/UrUauma24XMAu27bWjUjdXYvTgFEnv0lnQS3ns29e+Ep/vx4maqSoD
xm2PqpUAo/iXG228lZHyj8ghrhAI95jb8+6lMtR+TH4j7wpEKwpKZORnI1Pp
bkhfBKB9sWM00GU2xLozNE3ygYC2NQey/5kNxf/MAq27gXknuLc4k1Vws7Si
uGWmEYL9UhJFdFVwb6qom7+REWCnYrXBVgWbvk3cbOdvBMOk2gfZwSpwKju8
Rv6JEaLaXeOC01SwQyLaJmHMCD1SqoLgTyqQ4Kj/djMT4ES40rmYCTzEV/mf
uHhNAG/pHz7K2jyIi8K+/ZsAiR2yk59u5eGXzugaJ9NVqHywXnj6OA+nXnxt
yolfhe27nVWykngw/NyzIE9GiHn+RQkTKnlY5BX1DV5C7HDiRWZRT8m4VSXr
I8SVzQEhrlU8OFyATONBIcS0td0qq3lor4PvscNCNLRc1Y37wAOzT2vxi0Ah
rq53zBU08FB4CuZbLgohzpv0/kQXD8Lx2R/zk4UwmGr3akk3D2XtgjmRD4Xw
GcnO6KIOFFF9fiBNiH+r3a5t6uEhd9VI39wMIfLPVtnyvvKQ7OmkFZ4jhO+P
uI5/fvDw+sKlef4lQqQ0j33wGeRhh6J/5LYyIVrLt5ao/+Rhe0m27bJyISzu
S6eEDfHQIj378+A7IbR2envt+sXDhpOfM33rhHBY+2YPZ4QHm5BXT7d+EuLm
8vlWxdSeSW9kV9QLITXz0zKdMR5EnummjzYJYSSyRKOVOr792HjDv0Ic6r2g
EDnOQ0xS9c0XrUKkfuyUXvebB4m72qHx7UK0FwnGflP3+fz99nSnEP8HMwru
kQ==
       "]]}}}, {{{}, {}, 
     {RGBColor[0.6215634285714287, 0.743557, 0.3500992857142857], 
      LineBox[CompressedData["
1:eJwV0Hk4lOsbB/ChyFLZZpqXeWbMqywVmbRYOsdzU6FEpaRUQqU9olLWhGSv
o0RZCgk1tIdUiIOkTUQpUky28svY4n3nzO+P+3quz3V9r3t5SE9vp92yDAYj
Tlr/fxf7BMgxGEyQRUVajwPFOEdmNN1Khgn1eruMzILFmJnktzRclgnXiBPp
D0LEeOjBwT3yckywlM1PvhMmxncn3OqmKzEhJsCwSxglxoKo5fGaTCYMy5wo
e5QkxvMzprMWGTChufa2/8xbYqzzMmOO1zomlCWcmVX6WYzrlYIjE28wwaNY
1/uYwzAeV/lu8XuMCV82tDT2lgxjja4EyzI7FhTt0Sk31R/BP9KGwldlssCm
2vS9/tURbM35ylUdZMHexhub9qqPYpegs+OptrNgRszP1c0Jo3iL0G92bPos
WBUlsKhUGMMdOaJrDwZmAWqr84k7OYZ1Qlme2SvYcDiuYID1ewz3aL88/uIi
G0LsZhCO7uM47dy/rZu72CD8JfqUUTeOlb4HhBQsI8DNS3Ddw+wPpqhH/kvi
CFi2ytRnZ9offPNP4d3wbwTk3H8zWj51AtvU9CwzN9eEK6vKrzz0msC7XYWa
BtGaMIWucHzwZALDm3nmH9s1oVe3seL3rEmcOX2hsFqgBYty+sZ0dk/i0vn/
8zx6VgskW0d0J+5N4gqtYa+YL1pwL7xE1mBiEju8CXvWuoADa/09aypNKXxh
b+2W/kgOVOMEuV++FHavuWRn9oEDpvrWKh3ZFOYw41j+LRyo25dfkJRD4Wb3
U50PWjnAU7fvtrlO4TV/9gYtauOAag/f8lYuhU2NLG4v+Cr1FEdv33wKz0xq
Y+v2ccAmdO/b/kIK17W/+b6znwMDGlqHLhdROMKw+k7WAAc2eibl2d6m8J9q
oT1/kAPbw8rpq3co3DUWEsoZ5kDJtTbdtfcpXOZGitQkHGhxFHqmllDY/ybr
/joGAv07DJ5VKYVNxhTDEmUQWCwev9Irdd7531ozpiJwFXw7v7KMwklVzx0V
FBEkey/Zw3lG4f3zvB7S6giurXeusqmmsK6/a/jfTATtTtVziX8p3PHccV0Q
C0HQOaFZv9Sbtpv2jrMR3LPkbUirpbDVOQXeMELwu2kwEL2kMDFSENmnhyD1
QHZeWiOF3ebl7lhpgKC418Oo8D2Fc9yumWfORfCQx2mqbKKwcc2lASdDBG3H
S+OHP1DYJiXCuXQhgpqsTddPtVH4mIWbbvRfCOTVlwYadVO49PAWSeffCPLZ
t5YeEVGYkb2x9S+MAMwVZhX/oHCcsn38oJX0PwILYG2fdF6b6bCLLQJuJcc2
e5DC70LUqvWcEBDL9eZ0Tkj3vTc989QGBJfVredspqT7iqad/LgRwVYt1qq3
NIV71tKGCS4IQmlnmQYZGjPIvgvD2xC8IHKNeqfReMHzql1VexCc3T0a9JhJ
49hpJ6Z6Bkv7dSCTUgGNe92qn+eEIEhgr1A5ZkLj1Q/Vw0WhCDpSlxeYLKax
0m6hzKHTCARYpPnQlMYxlZ20fxSCaOvwjs+WNI4OdhiPP48gp01b7Y4DjaOG
dH6WXEews/OEwOsQjbtX+wgnc6X93ms2n/CmsU3Wk4M4D4HKDR+LhCM0ll+/
ua+qAIHO6dW44hiNzxTG/3hdhOC2VaO5XQiNI/eNdXaVIBDHbBlqTaRxeHvD
B7VXCML3W4ZNf0DjwzydHO/XCK7jqaMFj2i8eftxn4Y3CJQaDuWuKZXe/4mn
GN2I4PRVk7upz2j8sdnbgtGKwFbzTrDrCxoLXqml//yGwKR+sOt4B40/lzl7
1o8jqBofkeeoSLDp5c/9EbpcmGfa7aB6XII9f+zf1KbHhddha8hDJyU4bunY
s0UGXLC3GlNpCJLgr+/UkzrncaFYQxknh0twrLKdOQi4kFUc883hvAS3B92N
nLDggsxFFysnoQRH7Yji+a7jgoexyfwikQR/mLNw3Y5ALuzytO35ZMIAlKya
mRnEhSq72p91ixngPm1woD2YC97RFg4lSxnQ21MY636KC7qR7cw0CwZMFhrW
eERygb0p69URawbwzQ0sdyVyYXZ7pWi7EwP2O2gb7svmgnuKRoKZnzR/bIaC
Xz0XfON+244UM6AtP1tmtQ4PDroQKdmeMmCVU7nW1Y8HE2q+uTlsWfjnsG7/
20oepMuVtbG+yEIGx/rFdE1taKKCbxa+nALGiaLJU/u0oZnHetpSPhUCu2yO
FJdrw+qESwY3O+RAL4ydzlTkQ36ivI7XlGkQ4S/MYyzkQ8/+n1u/rVAA2MF3
dtzGh11Pnzz++FYRLAs+3CyO4EOaS3zSLR9luNx9IDviNh80Z6bfc/CYAf1K
OtYRn/iwLcZcLPBXgbB/UOzVKSTggKHhrFpV8FMWH+UZk5B8Jf3XYRl1yBOp
KJa4kJDep2McaqYBjTcdVkSFkjC3dnZmbAATtnrs5T8qICGDkus272WBXkBN
7pRGEtb3vKIy1rNh+x4y5ZHUqhVZJvKb2XBhY2D0gfckoDUjiYfd2CBrbHyw
sYmE6v0/Kq0PsOHLt+SF2S0k9LDiZMYj2JDs4FVm/YUEEd83I62YDfKk3Luw
HhJaxOXLnvIJ+HvmjudLekkYCXTtW6VPwNGJ4vs9UqdXNJY0GxHQ2XTw0vp+
ElTiF94dsiDgacz7beQvEgxWLFBY5kzAcXG2qFxMwhVBg5wkmgDhV6rl6LA0
b2AfmnaOgO+vXF4YjJCgO9iivuwSAU75ysJzoyRUjPw6E5hDwAI3P1/3PyR4
UJmXFZ8RsNu+YSdzgoSUVEFbUTUBaWb6zrVSh6jsW+LykgAljU+mAoqEr3Hp
RvmtBFgxlsz9LvXVZEn9hg4CTgwkaKXQJFwMaTol6Sag6OMP5TUSaX7lO/tb
AwR011hTEqlvDOQZuooJ+A8QYQU1
       "]]}}, {{}, {}, 
     {RGBColor[0.6215634285714287, 0.743557, 0.3500992857142857], 
      LineBox[CompressedData["
1:eJwVkHk0lH0bx29LZKmksczMb5hbEWVNQqXfRYrykCTKa0uRRGSqqWzZskQS
JWUp1COiohDyVEhp86qeCGVN1hBZ55533j+uc53POdc538/1JT387TyFCYJI
EMz/9/qAs4sIggbC6D6jKmgS5wlNZ5oK0eDGoSAto5BJTEvhbIgUpgEp15P5
OHQS/37se1hsEQ0MJ7yvPQyfxCXzrq+lJWlwwjN/rChmEuvGbE2k02jQPbp5
SUXKJF6bJS2nr06Dx+tqJmTuTWKVt1mrvGxpEF62beRtxyR+IxkSnfQ3DTw8
aiuW2Ezh2WW9GydmaPCq0VG+qGoKr+i7uKXaUg425UcodK/5g39m/I7ckS0H
4unyWW/v/MFmzC6WzJgchP3a+esemsaOwbGz6RbyYOp8aH1f5jTeX8RZeSFT
Hr7pXtW1Zs3gzrz+W49H5CHQlGn3PmUGq4TJeeSaK4DDAT2u7IpZPKD89lTj
FQX4lbFfZSpmFmdcetm6r08Bzo/rjy2dmcWSvWdDCzYpgsbTJmenY3OYxyvn
GiQowgpmBApuncOFc8UlkT2KIJ3RZX51xzze3jCwydiYDjoTCXdkSuexp1MR
XT2ODkJBVyVGZBYwNK0x/vqdDsn9OiLuxxdwtrReUb0uA4TXydwlXi7gyrXj
HidiGVBc2i91nMnDzxlTXvHfGOAWdV/qtjcPWzeF/9OqzQR2o0uOXwEPp3q/
2j8czYSEW/dePBjkYfeGNEujL0ywTf+p0K5MYSYtQY7bwoRmjqlJNpvC/7qf
637cygSeevHcAZLCf815B+u3M8FZMsfkhwqFDbU2PtDuYkLpjHzPgCqFl6a0
K6gOCXir7e2OtRR+/b2p9+CwIE9fy/K6JoWjNOsf5owwQdY9O8JBi8Jz9UVW
7DEmtJ7vfPpOm8J9M6FhzCmBL8qwKdejcLUr2b+cz4SYKeemU4YU5hbKPbIl
EPQxjohpGVF43YxEeJIQgpRA83V9As5PnmAsEUUgwmcauG6kcEpdrc1iCQQa
15UGAk0o7LPGq4ySRaDTlqq42pzCqlynSBMaAqfnvjmS2yjcWWtjGyyHYPBL
r8y4gB1cDAdnFRBYfh+/8dKCwqaXFitNIQR7HFR9U60orPinIHpIDcGN0U6h
qj0Udl1zx22bOoKXZ6I39dpTOM/1lnG2BoI3aT0dMg4U1mlIG7HTRODcKOty
Yh+Ft1+L2lupJ/A/Src45ELhkxtdVeM2I5ifjmnpP0zhymP7+d0mCMY7Ht22
OEJhIte+dTNGUFOV117gQ+EEKavEMVME7J3ysUF+grx2wylHCwQufoUt2zgU
bg5dXq9mh6DLv+JoaJjAt1Q6+9weBEgmrYMWLvDtFz/z1R5B7HO1yuIICg/s
ojQvOiJYORVZOhwtyCOHUqecEZQNueUnJ1BYu7buUN1hBLWnx3LDrlP4gvhp
UY8QBMpq4lrDFRQedK2vzQtF8Dpx/el3lRTeWSYb2R+GQExkW83DagpLehYJ
+UUgaC/X2xT5jMLxL7opboygvzLN2R2vKBwXYj2bmIyA67k50auFwjG/VUaf
3EbQwNhl1z5H4R87A4oW7iDwLomRZPEE/eU89cX5CILGs2vc+RQW271vqK4A
we95DmNchI/PFyf+/HAfgb1z402DJXwcfWSmu+8JghGm3oA1m48jv7/7svw9
AkflkYAqSz4+pqSS5/8BQWiFE5lqxcf7XE4FvGtC8EfEZE+ADR9rtylJxH1E
EB/ruUnfno+//uu/kWhFUK/mz+px42Pd98szR3sE/94r1Bji8nFH9V6PN7MI
pEOF/DIK+NjwesdwlCoL2IF570yXEODx08ehXY0F+9OTMuWWEZCwYeYffXUW
/D1TyhqSIaCrWTalew0LjDaka9+gEXBBytIYdFkgl3D08jJEwPfgkuj5jSwY
S//mumMtATFuMUqBtiyonD45RlgR8GWVnq1bEAsOd+9SCEsiAF2Vyc4OZkGn
aL3UtWQC3MXHRr6HsOD1ES1uSQoBgwPFF9zPsaBu39OSoTQCFoo1Gw5Es0DW
Wbna/yYBbGP1LYeSWGAVqihb85AAH2tlzSO5LOB6bM3gfBbcn1yymPOGBW4e
qY+AFIL2u7lCO1WUICxuyO5eqxCY5r3Y5cRRApucrEdeWcJw+Zjq8H9fKEHb
OC2EdkoEsphmjdJ0ZYhLS9bwPCMKOkn9C+eOKIM6R930RcQiCOrbfrzimTLM
Xmn4calKDNTCFTJpEmyI2lkREDstDlHconxCjw2b6c13R+wlANzYe22c2TDi
TRg5iUrBloIvhRVRbLAY9eZrNUjD9R9Hc6MesMHa7xhvsHspDEuqmEW1sUH/
9iWxlBQZCL+MLtwUIUHj5ivxmfLlwJGaPKGkQ0KNF+/LoNQKyO9fJvHEkYSH
scd9511o8LHQ2jwmjIQy+dOWC1Vy8J8D3uzyAhLeZ4PEFSsFUDvbcEfkIwmj
7FsczWZFcDlMXisXsKklOUG2KkKqfVDc0U8kJLHaShQ7FUFYR8f342cSci6X
zUqMKsK3nqt6uS0kZKX+SpmXoMNVa69qs28kGPusfsgwo4MYuag5fICET3b3
zbeX0sFkqVutwSAJ3M/3vQ9W0uHEfMWjAQEHmHDrwp/Tofuzb9ruYRLiu6VU
XnygQ038J2fyFwnrolf57h6mw6nJ3P5nkyRoWn2cuKvKgKIuXsuJKRImg0V9
v2oyoPe9Y6P6HxKS1Z8rSK9ngN1dqaJL0yT4yF5cxDFjgLYrJ9B9joTj6230
drkxwNPq3UHaPAnVRqUGcV4MyDBavfeVgJGQmE+dHwMkV7QZ6vJIMBBRO7Al
mAGmhIFGr4DDPlitDIlkwOmRi4xrFAkLUTK0p/EMuP/1p9RffIGPL1ufSmbA
jwYzHl/AxU2rz0E6A/4H/1Xqbg==
       "]]}}, {{}, {}, 
     {RGBColor[0.6215634285714287, 0.743557, 0.3500992857142857], 
      LineBox[CompressedData["
1:eJwVlXk8lfkXxx+yb0n3Wu7zXDw3hKyZsqXvUZKRSk1lyTbWlFIRU/YwspWo
qEmaqMTQqCSSEkaWRCZ1LVkiezRdO8/zu78/zuu83q9zXq/P53z+OaRn4H4f
QQzDUvj1//7TyXPCGMYAQeIh63kYD+UJzGVbCjDgfLerrkkEDzEygjbHCjLA
xXY4uzSSh36UBviJCDPgVJH99ZIYHnq05NYgJcEAhVnR+aIEHjJI2J6qxGAA
M1fS5lkGD224JcU00mRAWlVGldxfPMRpvqXma8+AjnrW5c4eHmqSiIi/dJ8B
9yrddML3zKCF1YNm/80zoCLV0oxXOYPWDl3cWmnDBL+S12KpurNo5OaP2J9z
mFB3NYubVziLtuH9bNlpJmztqdLXVZtDDuEXFq7vlAdaook7lj+HnIqC1iVn
y0OdmT/tqjOP+vKG/yydlAeZtOuDivfnESeK6ZlrpQCqz85WOW9YQKMqzSGN
VxXA2jmcYXR3Ad1M+4frOKQAeF8qy5W1iCQGz0UWmCuCc3inut21RbSyUha6
KUURXqTWXa0XWUKFi8WPYr8owr6cuMCn4UvIun7U3NRUCZZFGH7940vIx7lI
STNRCaBLvnVmzzKCVm3Tzl4laLAeOTT2ZBnlSBkW1RmwgFOyLj5cZgVVbPju
GXyBBTLej4SE/FdQNWvGN+kzC5S50VNDFStod2vMS64eDv2PdtiXYxS6cuSN
00Q8DjYpnOuLVhTyqM+0MfmIg3/UskRYBIVwRgoz9BMOUYeyQ2wjKdThET1Q
ysVB6Y50sFIUhewWj4QbdeOQdc1I7Wk0hYx1zf7W68dh8YLKobFYCslkdCuo
j+OQVKghtjWJQg29rYNeEzjc9vojRSSZQnE6dSV3JnF4/vmXOy18Xqwr2qU6
jcMfhQExrqkUGpqPjMJncDCK2iEdkkahSjdyeA2Ng/Zd7f3p1ygUWsh8Yo8R
IDMVI3Qgk0Ib58VjLgkQYIilNCtkUSj/8n8saSECGoc3ZeZfp1BGbc0eMXEC
eieeS0/dpNBRbd+nlBwBcrct0lbnUUg91DnWgkEAt2ExVOAuhfpq9tiHMwlg
+ngEzfL5kKvx2IICAQ0yx+6O3qeQZZqY8gxBgKmo/zyvkEKKswXx4xoECO52
8895QiE37XvuOzQJ+DA4FNBVSqE8tz9Nc7QI+EKXyeJlFNKvz5zcr0OAsE6S
6d1yCllnxR2sMCRg2FBYbqiKQmfM3NQTtxAgfdtuSq6RQhUnnOgBCwKumGVi
iU0UwnIPcLcg/n6752PBtxRKkdyVOm1JgNqlxhWsla/XbTzjsJOAw99+rNfq
oND7yDV1GvsJuOxU0bf+C9/vY6mc6F/4912Nkfs0yPc7LHq28wABJ573fk3+
SqHRvZTORQcCXFi5odQoX48cvzLjQkCSq7z56u8U0qup9a71I+CdSYVDL02h
ZNHfhDwjCHg1d9HWTJVGY251NXmRBDhsrtA049DI9qlc7HAUAYjdudFCjUYS
PkUCx88TUK+IN9lp0ijp9QAVmkBAqEmWVLoBjRIjdi+kXiZg8f7GrieWNEr4
wflWfpeAW7t2jh32pdFX25NFy/cIyMMTHauP0Mj6zosAlE9Al0b1D61jNBLZ
5zheW8DP6+i6EqGTNPq9OHXk3UMCYsXZNn1naRTvPz8wVE5AbtnOMf2LNIrt
fftxTQsBwX4ZLMNyGp1Q5uQFviOg0lR3u0kljRxdQ06+bSXAuWnX+u0vaaTX
pSye2E7A1IA2x7uORp0dgWYYlwC/3sWB9200MmhZk/3tCz/PScOrXuM06qk8
6Nm0QIBrsuC3fFkMjG/0TMSps0E8SOCdgR0GniNHD3VrsEFqS1Y6Zw8GKZvn
XxppsiFENIEjb49B/3u5jAFtNviOet0XPIBBsqSNKRiwQbK0x+r7YQx6wx/F
L5mxQcx6pFktAIME9wTl0/ZscI9NExhKxeCjmqG9exgbbvSZT7zpwIC4JpuT
E86GQSV7DyEuBh6i05O9EWxw8m3zsuzCYGy0ONkjmg1Jt4WVXvVisFysU/9r
PBuYJ7PNW0cwUDXV3Op9iQ2dOm0u5ksYHN2touOfywZvFDm6hRSA5TPSYkFN
bCh/HFYwfkoAuh/kCthylKFc+1yGxWZBsMx7vdc5SBla/aWlSkRXQfoJ9Ym2
18qg9aKF4Ti5Cm7h2xqllFQge+e4aLiAMOhfGl6O9lcBL6t7sUxCBMKGrE89
e6UC+wJNe0z8RUEjRiGbIa4K769Wk8/LxSAutCgfM1SFlLLmBx91JQDcVQ/u
cVGF4p9ia+wXJGFrwcfCZ3GqwAw8LxvMlYYbX4/lxv2tClJLt0zVpGRhQoKz
La5LFcKDI/yVLddATDqRfHsVCdL/JAv8/pscBEnygpX1SdCWihtKH1gL+cOr
xcsdSGBkVOjfsmVCe+Fuq4QoEhz1L5z1eCkPh389olpWQMIc5zWTd0QRNM7V
31vVTsI7cjl0WowFrn5kVhmfQ2+WNjjJsuDKgbDEY/+S0Pgq9XStAgsE9fUD
2j+QoLXe7E22Bgs+f7lmmPuJhOq9g2c9rFhwbbdv5bbP/LlJ/AP1aBaIkMLv
Y0ZJ+Hnvvba/5llgIeNes2mMhGBuogtgOAQvPXsyyufHMVFGH0RxGPgQkLlv
gu/PbEutoAIOVUn/upBTJNg9NfE7vgmHEF7u8CseCfmn1HyiT+NQ1L/yKXiG
BMnpvQma53AYbHFo1Jwl4bD37FRbDA77H0gWpc2RwJW2y9C8jIOeW9Bpj0US
xCMtFYce4uCz660XY4mE+Lpj3pllONw0WX/wDZ/JauDZvsRBYm2XscEKCe2P
z/eUtuBgiW3SGuTzmRvmm4934PDb5EVWFkXCPoZxm/pnHB52jkja0SToKeHF
vUM4fK3ftkLzufV2avMN/p/5HziM65E=
       "]]}}, {{}, {}, 
     {RGBColor[0.6215634285714287, 0.743557, 0.3500992857142857], 
      LineBox[CompressedData["
1:eJwV0Xs0lHsXB/BBKSTRMMP8hnmIJLkcSRS/jVMUSuVauYfqVBTlRNQUTa4l
KkkIIddSkg6VcITcKolUKMn1qNx5nnnn/WOvvT5r7bX3d61NePrt9ham0Wgx
gvp/X+8fvJhGo4MwKlb4J2QCZwlN3zYVooNooO+6jaETmJ4QsOGCMB2Kanm3
S8Mm8O/SI76ii+mA65OvP+BO4JJ51/pl4nTYznP4VsibwDo881h5Oh1oceYP
yhIm8NrUZbJ66nRYUSWnvLxgAiu/Tl3lY0uHnE/S8WWfJnCjeGjE5Rw6GPen
g4fNJJ6V+mb0a4YOoRddS4rLJ/HK/jiTCktZKK9LyapUm8I/Un5f2JYmC5Fv
Yyus06awGauXvWJcFk46GZJM6WnseObS7E0LObBWaHv8X8w0di4MUIm+LQdb
sdQJXdEZ3JM1cKd0VA7iDURcbE7NYOWzsp6ZfzLAS/EwSI7N4EGl16carjGA
O8X04u6bxSlX/u106mdA1pFOWF4zi8W/BYflbWKCtEfi43ndOUySZUH6MUyo
V1qSZnBtDufPFZVc+MoEmbUj/KqFOby1bnCToaE8pPyS8B11mcfeewvl1SPl
YUxqcKP+o3kMrRqGXV/k4d6V1JKHyxZw2jLdwlodBeiy8U003LuAn6796Rl4
SQHSlc5/9MxdwFUKkz5RnxWAUxTQPza2gG1auc87tVgQpW/uSGmQOPHgK+eR
CBZskHuyO92bxO51Nyw3drBAbGmlFfs6iVn0GNmgDyxQ23zVqEXg9+7n+ko7
WWCz91jDuRsktp47eEavWzDfwG7qSyKxwTqj+1q9LHAqiHLJuEXi5QndDNVh
Ftx9cTFD6g6J67+0fvMaYUEFNyn1H4HDNWsfZIyywGHztk2+GSSeqy204oyz
QGitokNlJon7Z8LOsiZZEO1ZLeOdTeIKV2JAms+C9Dzh9Ix8Egflyz6ypSEI
bxC8vYDEf8yIcS8LIWB5+2SOC5wb/0tBchGCy3scnSyLSJxQU71jqRiCSEkL
V8YDEh/W8HlMySAIOOr6Xa+MxKpBey8Y0xGcv7rETuQJiXuqd9iekUVgFpF/
oF1gBxeDoVkGgh15DD/uUxKbXlmqOIkQNLYMr5mtJDFzKi9iWA2BsVGcmW8t
iV01st22qCMgPRP1Tv1L4izXO4ZpaxCYhvbjS3Uk1q67MbpbE0FBQGZeaT2J
tyaF2z/VRZDar9Gg30zik0auqpGbEbi3UMaNHSR+esyZ32eM4KjbiSGJThLT
Mu06N2MEkl1SD3d2kThGwip23BSBbcFCUk+34F63waSjBQJ+vHj56j4SvwmT
rlXbjUCudM7OalSQ9+GytHN7EGzzma6vHBPkHVhyussOQVdEzz69cRIP7qQ0
4xwRpOjcfb/6t+AeMZw4uR+BD3P9mg2zJNaqrjlQ44uAGGi3+rGYwtFL/l7k
GYogZl18UwZB4SHX2uqsMATsPtMAZxUKb38sc2HgLIJynmirjCqFxb0LhY6e
R+Bv2F0Uq07hqJd9VBAPwR6TdcJZ2hSODLWZjY1HMCUmKrLHhMK838pj5XcR
CEUmRj11ofD37f6FC9kI7J43KLxyo/DWjMojOBfBFe5Nzw8eFBbd5TRck4cA
GUvLC/lQ+GJR7I+WYgQiSZ+IgGMUjjg009dfjkBaPiq78yyFL3xp6pBuRhCV
PZd0P4vCxxSVs/xaENRrliVb5lDYyeWUf1MrguNckeav9yis9VFRLPItgmRt
83qVYgp3vfczonUisHijItNQTmGdZunbY18R2NcnDBe3UPhThb1n4yyCTAgp
6iEpbJD8aSRclQ23buyh2r342PPHYYduNTZ81sg6ruHLxzEbZp7rqbPBCVvM
cA/zce8bmYQ+DTaE/uGBjY7zcbSEpSHosMFQe+hhSxgffzlTEjFvxIbl42e1
4pL5mOfGUzxhy4YX8/prnd/xcccqXVu3EDZElcnnXFWnAbq+Ii3tDBsWhmra
QjRo4L5kfPRLKBvaVHp2+WjSYGiwKNr9nGD/rPVurEODhSLNOo8INgyEWO8R
2kgDjqG6yYHLbAhW32Jba0GDwzZKmocy2dC9T1vM5qBg/qTk0oBGNuSsPC21
t5AG3fcyhbYrK0Jwy/0fDvZCYJr1cufeAEW4m9bD4C0VhqvHVEfaXipCjr+f
5cxrYUhlmTUsk1eCj3bykarlIqB9eWDh3CElYEumKbzLWwQh/VuPP3mhBKXb
4sXL6haDGpdxmy7GAbWBNr/gAVEIDyrMpelyIMdjrqRYdSmAG8d+x34OXDHf
UX2zSAxM8jryn4RzwO7l6hLtbRKQ/P2vzPD7HBhQSdV4vl4SRsSVzcI/cmBT
iJW/9hYp4F5F0ekiBBwsmtz8tWAFBEhMBCpqE/B7rHswtE8acgekxModCZDJ
VvbykFsJb/Nt/uSdJUAtrspxlT0d9nkc5JTlEfDTymZcukoW1ILrskXeEnBa
aG6mcRUDXHyJpDKBZ8dfnlBey4BEu5DIv94RoNnGlw7WZYCwtvaRt+0EfD55
87mmCQM+f72um/mBgI5e0ZY0RwZct/GpMPtMAG5JPVMRxQBRYvEb7iABK519
hZp/MsB4uVu1/pAgb27qdcsZBgTOP3k0KLDYs1aLGooBfe1HbuwaIaCP82vh
mQQTnkW920/8R0D0qpp7VapMODWROfBigoBuMqhh3pkJhb3kh8BJAshe13me
OxO+NTs2qE8R4Lku0FzWlwm770kUXpkmIKBviqEXyAQt14AT7nME/OJM14fE
McHbqsmLPk9AWPJw/oprTEjZuNr+lcAm1rkZ2beYIL7yo4EOSUArWDS15zLB
lKa/5pvAX6Yv0/yKmfD3aJxCEkVAUstRC7HHTCju+iFhzSeAJZx4J6uCCd/r
zEi+wBH1pctNq5nwP5qf/lU=
       "]]}}, {{}, {}, 
     {RGBColor[0.6215634285714287, 0.743557, 0.3500992857142857], 
      LineBox[CompressedData["
1:eJwV1HlYTXsXB/DdrOJSTuqcvU+d3VVClEvSoN+3TKGBrkiohAwlQ9GlkVOO
VEIu8ZYk3NR7MkaaRCUyhCKZUhqUXDTQadjnPe8f61nP54/1rO+z/lis/zaP
DcoURSUq6v99xva9ahTFgzJzWVAU3kvOK/1Kd1Ti4ag4asqsyF7CSwmZKVbm
QW30j/T8qF7Skx+0UV2Nh7EOZalX9/WSa4M+D0dq8TBPZNIjlfQSS8mcJD6P
h4TUalFBSi+ZfGak3nQzHrS5rkSd//YS48dnxgcs4aEvsOzU8/e95JFWZFzy
Pzyk13qttnLrI7LRLbbd/TyUGjbFTyjuI2NbDzsUO+uhOPXgH12Tf5LPaT3i
hRl6qGuliiqyfxInukk45rselMou1dcb/SIrIg7KTi0Yh7yeNv+Sc7/ISmnI
7wnp42A0IfDSlPH95OP59sz8r+OwW23/6s60fmIcreefNVcfxnUpTj2GMtJh
9Hh39d/6OGZqrF9wQkbSjtxv8GrVR9TAu9wWzQGi1bI3KsfOAPXja/zuiQfI
8PCtMKtEAySJb2QGdg+Q3IG8a+JPBvCptzGODRgk86s67Gxs+FDz0H6hXjdI
NnhL+WbxfOQvvGR81WqI4NkkmzeNfMyg9A/g9BDJGDlNWmkpgEpYyMQL3UOk
cPIP/9CDAjhPKApTdxkmdwV9AYc+CHCjZqdHW9owcX22707DVBqWJXmXm5uG
yfFND1Z2xdEoCK7z8jThiF/VSedZ9TQGbhZeNV/DEZqXqBf2mkY4b+R1mcKv
/GKa8xtonNVNXHDfhyMuA5sipr+jUeb3faKPH0esp9hemdpEo+hPq9qD6zjy
W8o7fZMvNDJGa15+uJkjDxuftazrolF4PPND8haOxJpXXj33lYbR3uqznoEc
GaiULhZ9pxGaufJtYxBHWvujouk+GrYfSy2+beNIsQ/briOnsf56vrNsF0fC
cvVuLKEYpF4bUViwmyN/9GvuS1ZisDzIefbeMI5kH+0WjFJlEOMNP/U9HEmp
KHcbocmAzLcQzIngyJZJATc5XQbP+w8Eu4k5YhLmLZ7NY1AdL5HMjuXIx3K3
JRF6DNSTDHIt4jiyfI11p0yfgfvRabpCCUccj4ww7GMYDD4z8WcSOGLwMyfu
iymDvGh7A2kKR3wmXfSdZ8ZA8PbCjtbjHDnvk2mTMZHBqoY0P/YERyyqTn71
MGfQWXRAnpXKkfmpsZ6F0xi4difNqUvnyC5bH5N4ewYhwjt9H7M5Uhi8Ut48
m4GD446rHjkcobKWNdgTBh6vulQe5HIkUXtx0ndHBkEvJFtL8hT73ln3rVjA
wGsbPGtvcORFlE6lqQcDkfmtg7l3FXmvj8yI+ZNBuYl94fJyRd52jT1vljHo
yCoWq1VypMOdMz+8QpFPtenD1geKfeyX432rGfTYjbq1uYYjU8sr1ldsZBCc
fE426gNHEjT+UvWPZPB0uY1Qk+NIp09l+fkoBjMyDUarUHKy6KauuD2aQYtX
2O+UspxobZAqbd3PYPLdN9dV1OXk0L1mLkzCoMjFPdTyNzmJj3SVJR1V3Ffr
TITISE4kPcb/3r7AoHlowXfvOXLStmi7dOgig1nX3ebdnicn88+VBJFsBot8
dUsFznKivtTrS0UOA4n3D0G7i5wcyEv6XHOZgVWG9/4Ly+UkbnN/c+ttBrYL
z2re3iIn4sYn9TpPGSidNB1h97ecBBsan99Ww2DBdhd7m1Q58Vqze/uTZwwe
7GgX2f1HTqa+NdSMr2WQ4yAZXJgpJ29ebbOlGhgUWN/8mSKVE8unOun/fmJA
BYzVaLgvJ++LPf0fyRgczX2dOWFITqxPv++KNREixN0u5sssCv6ftyx/ZyqE
arW9uN6WQuLM/jvTzYTwqyCulfYUml7opjRPEkJ5lf3Mi6CQoO1sA0shIpUu
r4p0ptAYcS1u0FYxX7bjR4wXBYmvxHDnEiE+bZpo+X4PpfhD05b4hgtxWPbN
tOMuBebEmIyMCCGqmxM4YQUFP43vXxsjhXAv6fZbdp9CZ0degl+MEPp6Gvcr
qykM5ZlXrY0TQvzr2JiiWgoiGzOH9clCbKyKyPzWSmGLq5H55iwh+pPvxcZo
K2Fo16gRIY+E6I543EhWKeHdpSylRcaGOPHP7ceLhMpwPH/P3TvEEPxmiYt7
lzKOBZt0Pb9nCLv3wa6LalRwhnaqHsk3QrBsa+7Mj6qwSG4fitlshKf33aJj
f6khvHX+joIyIzjb7MqsgAZM9+mn8zRF0Eqb67UyaQRiw6TZ1DQRvikfaRMO
awK+Ik+31SKUVxbLbMq14ZBTn1sQK4K6b3r4vfRRON0WmBV7RYTodY9ETS9H
o0vL2Cn2rcJXV+5wZ3Sw7xiTcFaFxXM3q928JboI0e4NNbRgkWynFtqePxbZ
7aM1b69gsT9X7W0pXw+1ua5zJdEsmjSK7CccGodVazeJbuWwCIhW4pdPNYDp
3qqLKrUsnJvz/Vse8rFmI5t6S+GLCfsPWz/n4/iy8PjAOhZa8UGjEl/zoWxh
EVT7ksWuc0TFpp2PD59OTMt6zeKJY2jlOVUBTrgGFDt9YGE96aJXPhFAnVV7
sa+DRbhw14q6mwLM/s233KqTRWlDosPSUgFCBwtudChckVW7taZSgOaXQSeX
drG41ZaYVVMnQOmhutXsNxYlNSr+jd0C7O7Nai/rZTGw+cp7Owsa0qbh16F9
LMS5LoZPZtJoebqi2uwni1U6xzJ9HWh4XNKWHvnFIr3mZvBBVxpTfUJ2+g2w
+FhSwu8IpLFh8ZN1vEEWqx/2b4gNoZE2a4LnA4WDVQXdonAaWmPfWlsOs+g/
LH2w5hANR8pqYovCjuw2Xe4ojb++HhakciwqN+WfzjhF4/Kbz9ouchad6mZr
nTJptFU5DcsVptODN7Rl0/gfbUr3Gg==
       "]]}}, {{}, {}, 
     {RGBColor[0.6215634285714287, 0.743557, 0.3500992857142857], 
      LineBox[CompressedData["
1:eJwV0Xk01fkbB/AvQvbkXu7yvbpfxWizZCRKn7emaEFllDR2KUlDMbSgheZW
JBPTdpIsSZqb0iJNalBDmxppU1IieynXFvd7f/f3x3Oe8zrnOef9nOdhQqK8
wlQpikpT1v/7j9E71CmKA1W6RPD3ThkpUBnKdlHhQJq9eeacRBnhZMbMTlbl
QPIhP/takoz0X4vcoKHOwXpnybHLe2SkdDTgvq42B5Zh9t1SiYzYSH46xOdw
cKWgrLMsU0amn9bl2llysIgrbzT4S0bMHp2esn4FBx2XHpXfbZKRh9qJ+w6f
4+C68WmPxx4DZMSg1enbMAfzjCo/998cIEZt6fNvLeaCeXl90aapg6TjVH/y
khwu1CXVrnMLBskC4QfRhD4u+kqjpj/nDRGfhP0jJ9yM8bVznnbc8SHiK42Z
nJptjMlai65bGg+T9wXtudd6jRHhylOjUoeJ2S5uSP5CEyw7tbF+6/gR0jnp
UdyDP01QUNok/2vnCDmV8e/rNW0mcA8PkDh1jRDt1h1JxXN5SPv5stVQwHci
l5fF26fxMKXTx7um9ju58P1iafJHHjLcM09kO4wS15rOuY6OfFz+uPiIxplR
ErZWyrc8wIf510ulOvJRgqfTHBub+eha3f3xtt8YydG1ld6zEcC0K5z679IY
uTn9a0jsfgG22y2680BdTioFA+sPvhPAO6TpwXkvOfF4uufOaysh6hd2lDpl
yUlWeK1vzz4hDA2IfFWDnATVHFs856UQNi02uRFaLBFy0rjxr4TwPrkpeaY2
S14E7W659lqIpcPu7Bel3b+HJ9i9FUKytrkiRpclDjOdLll9EEJfzzU0zoAl
+plvTcy7hfhk5kbCuSy53/y0NbRHiMqKm+emGLMkZca9y3m9QjSWuxW9V/r7
PekycZ8Qef6pW3x4LGkbTtolHBDiiHbtZAhZciuAaTdUCDHLeKlCLmZJ/AXu
1RUUjYT4COoqw5JZw1p7DqvQWBMcPrLJjCVFf3wT6I2j4a5m+2frZJZk3q32
HK9FQ+o0MW7YgiUR09ZfZyfSKFL7u7d4JkvM49cmO3No/OdrQdKtWPK+2nNF
ApfGLKuO2Fhrlqz2d+gaMaFRvLvs0BJblrhkjDcdoGl84SbFGduzhDdYvK/b
gkaT14wf5zqzJGBaYeAiSxravxjNXDefJQUBuY45U2kYfstIzyAssa451us1
g0a9f0FqvwtLXI+nrLppS8NgSkJ0iytLfnMKMD8wj4ZXXfdg6EqW3PzVV9Hi
TCN3S8feai+WUPner+cRGryHFdssvFmSprPsUJ8LjbgMkje4Wpn31mHAx41G
15Pyz3f8WFKfZHjPwovGyShJ4mC4ct8rujm7f6YR5VhZkhah3Lddc3ujN40N
VTJ3i0iWdC5nZ6T70Ljok14bGqXMY7qzBvxoxGds/lczjiVW1XfX3d1Ao6Kr
rqs/mSWpmtvGhSTSqE3iwD+PJV0B96oLkmgsaw8Nnl/AkqXXJya376IRMOqe
ZFbIEu0wqcrmvTS0zM0u9J9nycGqFjZeQiN/yf2G8sssOZDoMXLoD+V/G7Oi
nleyRNJv9rn8LI2NV/BpSStLPi2Nlo4V0ngU3Xf44Cfl/fIqIkkRjVfN82fX
dbBEY+Wa7rvFNL61PtwW0MuS3y8e6nhSQuOIlt2LvEGW7Ns43NJWTuNoyYnB
m1oKktz8+KVhHY1fNDv6LGcpyK+mZgVRT2jcajh7RcVeQdb4x0U/fkrj2Zml
I00OCmL1xlTrwDPlvatC9HKdFaTxRZQT9ZpG2vjdviuXKIhNnWH25480Vu9X
l6wNVpCmW6tCHo7QiD3RH2qQpSAOJ5t6UsxFaPlaI1dRpRDSEbH6rYUINZ/1
OC/UKKTNHr5jZynCGv/cNxfUKXyon5jZMk2Egn/zk/y0KKTqLHaEjQivllUY
1U+g0JxQum/USYQQm/h4fTEFSaDEdOsKEbKaC/UfEQovp9iuCNwpAqd6pNY3
hQJ9dEJOToIIP4y9WRTzO4Ugzb7e5kQR5Paqc9P3U+jqvJgatFuEhe4T0mvT
KIxdnFETvE+Esy2tLzz/pCB2tJy/7rAIvr5TP+cWUojwmDRjY74I5t4UG/xA
Of+b3viYhyLs7OkbcjNWwdvz+SpLzUzxdeNx57E6FbgUVC1fG2OKV2m3S4yy
VHHkV/Oe/6pM4ddhss4+Ug2nhQse6PInYdc7UmIaPQ7Wh9vHdm+cBA3n24lm
O9Sxs811y41/JkG/cF1AxRUNWOwxyeZoiXFk7K709z5NpMRLiyhbMdR6l/zU
4KkFBIpXefqJESX/WBqo0Mb84pcXbqSIkTdns2dgtS5OftqUn3JJjEntVS7J
7/XRo222IOWNGM5fvXnizAnYc4ROPaPGgF2Td8jthiFidGSxptYMGBOdbbSe
EYraDbTKfRj4vFU06QVx8OyCx0LJLgb12xYkDd3m4pfgcHFZMYOBttPyE8tN
YLGjplDtGYPJYWfM7V/y4L+BOV6mtPut3oXW73jI8t55YFMDA5eyeeemtfGg
am0d+ew5gyurjtqZ9/Pw7uNR2/xXDM4FOYRMNeDjqMf6WwveMfDXn/Zksxsf
Gox6/Z5OBsGj/fmtN/hw1g+stu9iUNxnkazxDx+xozeudiqdZyw7ObWGj5bn
kcdW9jDI1tSNiXnOx+2DDX7MFwYfVMf+5n7jI06W3/6PjMEGieWGrOkCSD/I
X8UOMBip3Ft0f5YArXU+DywHGSzebieinATwOq8jzRhiINrilhO9WACrgJit
Qd8ZVGqryQPDBAhb9jiUM8rA81Ljk9ORApya88OqWqVzhtc/excjgLbRGwcb
OYP0FPdNIXsFcKHsp7YqXbJSzp49IMC23nTBcZbB0QbDqq4MAUoaO3TcFQw0
6u2v2hwX4FPNArlC6dv63OfxOQL8DzKo97g=
       "]]}}, {{}, {}, 
     {RGBColor[0.6215634285714287, 0.743557, 0.3500992857142857], 
      LineBox[CompressedData["
1:eJwV1Xk4lGsbAPChxTJSNIPXvGPmnUpyZK2EOs9NokLRSQhjKUtOi0KKbCHZ
0r44pKJSmlKRJUpJSpEWRINDxjpaTnbed775/niu+/pd93bdfz2E7/6tfrI0
Gi1N+v4fVwRHzKHRGCCL39d8EjmC8mTGsy1lGHDMxHr56qgRxDgbsipelgFx
tw5kF0ePoN/FewLmzmFAlh51/kHcCHo4zX+jpMiA3dTvdkHSCDJMWpeOMRjw
uTcgsuTsCPrjihLTREfaX9yYonR3BPHeXVns78iAprDJ7oL2EfRWMSox4xYD
hrcs81RwGEWT83vM/5tggFZ7KOdp6ShaKDr5Z8UGJqieJ1aIF4+h/qzf8Rtz
mJCx4vsP+6wxZMXqYi/4yYTV5mqzRErjyOXoicnLtmqAKRsT4UnjyE0Qsig1
Ww2Q67YjtyXj6N+8vmvFw2rQQZ1ZprJ/AvFimL651urwRpmjfqR3Ag1w3h2q
O68O2raB6Qu3TaKsU69aXUXqMOPjVmBVOYkUeyKi71howNwxU/pBvSlEkiXh
K9M0QE6klux3egoVTN17GP9NA/rIpcc9pqeQTe2AhZkZBvJ95JXdXtPIb4cA
00nGoGheKeNZ6TSCRl2ztk4MjPkxqq2MGZSjZCSoMdSEvR+Omw76zaDyP375
hp7QhP2uMu+okhn0XHPUP6VDE65n1dM8ZEnk0Bj3rFWfBc85ZZeFliQ6F/ja
TZzIAuGg9bBMLIm8ay9uWN3CgnVVy1tiHpGIxUhjhn9hQYtS2s81RSRq9o7t
Lm5lQWbRrxuTUttPBR41EbKAqSvoOfCYRKbLzQv1u1jw3eJroWcZiZTPCtWX
DLFgb8jrSN4zEr3pbOzZKWZBU4uuU6vUCXo1D64Ps2DJwMzzjCoSTdUI7Lg/
pf3adWHTz0kkmoiOYY2yYHpAuLjhJYkq+ESfioQFWYkbM73rSBRewCxypOGw
KM12i8pbEhlPKMRlyODgGPWjrVrq/NP/ac6bjYOiyMndqJ5EZ19Wb5ZXwMFL
MVtWv5FEQbr+jylVHArn1s8Imkm0JHxH/FoGDkHH87NTWkj0b/Vmx6NMHIZO
u8wL+kKi7Z6mg5PqOHDvRboZtZHI8pS81iiOQ2jE4M2udhJpjN1JHNLGwexR
ivYbEYn4uje91uvg4JSZFTDQS6I8/jWznGU4bBDNmVDqJ5FB7cXhrXo4sBbb
yvEHSWRzKcG53AiH7Odj3Ut/kCjMnL8keQ0OciaCnB2TJCrf5ybpXotDPFra
dX+KRLTcba1rEA46PhtD5GdIlEa3S/9piUNSWUNyNSXdJzQddbGVzjv/Nc5n
NoU+RqvUaG/FofyRWLBmAYU0HinlxP6Fg6XmAdlaFQrx++SOtG3DYb24Kn/b
QgoNbKH0Trrg4JpPHzqiRiEaMXRu1AOHJy52G8Q4hfSrX+56GYCDxM43LFiX
Qqlyh2f7RuFwpImLjdtSaJBfU50XjcMDhfdr6jZSaNNj1fi+GBzyHXfZXLWj
kKKfQGbvMRx2KPvTnbdQKOVFNxWehEP9vCLPru0USo5ymEw/jcMt637dRH8K
Jf3mfS+7gYN8Iy93MolCvZuCBTM3caDbLD23LIVCNtcr96B8HJxTeXs80ig0
18l16OUdHGwjOR/qTlHo+L30/vf3cbhazA2uu0yhxN0T3aIyHIRP7ik436VQ
fGd9i0oDDq9cDUUXP1FonxYvb/976X53eo57M4VcPQ8F1zfi8C3r5gteq/T+
r1oKyZ9w2Enq2D7poFBb835zWisOY7oF65mDFDJsUMn+/k2aFzJYe2UkqL3C
2fftJA780inzu8YSZJrZLk5YwobFVnIdgTkS5NsftF2ozYaqf4x1x65LUNqq
iWcmOmw4e6Oy6vhNCer6qHq2W5cN2azOdw8EEpRK32AGhmxYUV/jbVAhQZ1H
HyZOm7OBof354OtWCUryStI66MgGevNz5TI6DVoWGzl6RbIhuFys47SZBviF
BTk5R9nAW1Vm7+5IA2+5n8OdUWywr1zU4b+VBoMD91K9Y9lQ+O7pxmPbaTBz
T6/WJ5EN7Lmx6+r4NOCa6fy5K4MNRhdrK67sp0GQA0dvdy4bphoMc93OSOvD
5smHvGVDZlLUfDUhDYS3c2U28bRgVfLL9JQMGbDMe7FlR4gWPN46cYi+RRbO
7Fsi/vBCC7xeVX1RJmbBFZZVnRLGAW4cc2UOezYYZPTNxO7mgDXroT2HOwci
RTYHSqs4IKb9FdHpOBe049SzGQpcKFf4mFCSIAcJ4YJ8mhEXtMxWXSNa5QG8
uM6bPbggXzjLOjxKEf6801JQmsCFyrvMiKIVSpDZ+3duQiEXogxUuk9bKYNY
kWeV8JULJjZY8C+LBRB3Bk+9OosAc9XUwI+uKhBCHwnVMiCgXMjZKJ+nCvl9
8xXKXAjwsVFzCBxeCJ8KHKyTYghQ2sBRCrJigrtPILfkDgHewwUulbVqoB1R
e3PWJwJ09e5mbLLWAM8A4lKJ1MkOmetU7TTg3LbI5L8/EyC6cMDoq5MGyBoY
7PnURMDA8ktlwV4a0PHtglHuFwLS1w0fvBOhARcc/CusOgjgV41auT6Q/jvE
nI9xAwSMXwrj/cPBYK2yV/XKQQKy7ISHkrUxCJ0uLRqQuv2H8vTh5Rh0N+25
6CQmIPpMxml3Cwyepnz2IH4QECuS/a7vgsGhkdy+qhECnMXNuHIGBoIu8kvo
KAGGrtG28y9g0NPgUqczRoC47n2WSjYGW2/TBafGCXDZpPMKK8BAnx9y0HuK
AOPtRYqrazHws6vfyZgmwP5KYZxVAwZZq5c6v5Z6YLyGu7kJA8WFX00NSQIk
u343BX7DwJK2clmP1IRFwFD4IAaHh09qXqII0MgvWHriFwb32/rp9hICTNP3
pVyewKC31oqUSN301nPhXQkG/wOFGPoJ
       "]]}}, {{}, {}, 
     {RGBColor[0.6215634285714287, 0.743557, 0.3500992857142857], 
      LineBox[CompressedData["
1:eJwVkXk4lPsXwAcpa6JhZsw7zKtIsl6VpeV70qZFyc0upESSuiWUPSRbFKGu
rcwtlKVFlnSvNUtCVFrINhqE262Rsbzv/Ob3x3nO83nOeZ7zOefgHmdsPMUp
FEqiKP6f15+9JEmhUEEcK1V9HsxHHLHZ7G1iVBhyOaVnGspH1NTzG6PEqVDn
k5ZdHsZHP8t9vZZKUqEje3f6o0g+erzg2ionQ4VDE32DxbF8ZBi7PYlBpUJV
3baUilQ+Wpcjp2ysTYXJ+/+tkX/IRxrtOatPWFNhzITjXNbPR69kQmOS71Nh
5fRjLx2rGTSnwDX/IaDCze2e6rSqGbRy9NrWGktlIKyCclI1f6GxrJ9Re3KV
wcZOYOeQ/QtZMIdYK74rw63pklKr5bPIPuTq3K3dKlDGs2wwjptFjsXnVyVk
q4Blz8u0dDEBGuTw7pRPqcBDpQgpyh8CpBGu7JG/gwbZPlJz+mMCNK7eHtB2
kwZNYmcdbW3nUFbKy48OozSI/Zdb1fNiDslwL4UVbaKDsx47eGHdPCKIisAN
iXTAjQ4nlifPowfzJY+jRujgIr+YRRXMo13N45vMzBjAtxn3tHNaQJ5OxQzt
OAYc7H6U8v7RAoIuHbNPAwzA4h3l38kuolw5o+ImQ1UI3MgOH3BaRNXr/vPw
v6oKmi0ZvrVFi6hOdeZE/BdV4JRcb6H8XERWXZH/fNRnws66gAu5hgRK825x
nIxhguJkZGe/L4HcmzMsTXuZwLUebPk7h0BMaqJy4AcmqL8MGruQS6D37hHD
5R9FHM+7p5tHoP3z3iHGfUxwNl5FuXWHQCZ65mX6Q0y4s3MVfppDoOWpfTTN
b0xw31OoIVFEoNaBLu6xSSYkruld91TE0bpNj+5OMaHoi3PP8QcEmm8q3sf+
zoSAl3uIxocEGhWEhTNnmGAh0fs8opRANa44T1HIhEe7L3wefUqgwAfKT60p
GNSy0nkp5QT6TSAdmSyGgUmIVdOWZwQquP5DVX4JBn1KSZzcCgKlNjYckJLG
wPzKTn5UNYF8dE48I5UwaDCc43XUEkgz0ClqCxUD+qp74Zw6Ag02HLAOUcZg
amSyI6SeQHZHTCbmaBio7Y1P29BIoG0pUmozGAafJd++aG4mEP1XUcw3LQyS
lJrS/ToJ5Kpzz22nNgbeJoF5MV0E4rjeMctdi8GVq7QvuW8IZNCcMWWji4EC
7cxMfw+BdmVG21YbYVDN2Jke8YFAF8xdNeM2Y2Dv8LXEbZhA1X6OwuEtGGju
OyosHCEQJf/wx80IA+NTb6NnuQRKlN2X9H0bBl3tXP0snmhen8mM/W4MfPde
FJObIlB3mGKTlg0GKt1tJTECke8TudyI3zHoyQ6yk5gX+fKWXfx0GINBYvX6
6AUCjR8kda/ZY1BMfX49mRTNw7+lzbhg4P/mfm/7EhLpNzQeb/TCgKPTnzWk
SKKEZUFLPEIxoCXJXPLXJ9GEa1MDJ0x0nz/bY00NSbT3mVIULxyDUZsJD6ER
iWQ8i8VOX8aA/c0h8uYGEsXXD5OBsRjksrhuI5tJFBdqNZd0HYOldi+KJPeT
KPanxnTVXxhw/d6UHvcl0de9Z4sX74nqp/OCLvuRaNfdF76oAAPDnHaF/LMk
WnrI4VtjEQY/2lwKJ/1JdKUkaayzFIO0+1vi74SSKOakYHi0CgPHTxPSN5JJ
FDXwulexQ+TTysavlZPIT02Dc6YTg5/dxt3mlSRyOBJw9nUXBjXcts6JatH+
n9Wk43owGFNILTtcS6JP78+YUz6K/qs0JWX9ikSGHYrZ0yMYSJu+pY0Okai/
xtbj1RwGvNDul1cVhcjkdv9ktCYLmoP2PXt2SYg8xnzs+rRYYFFI36AVJkSJ
GwX/GGuzoH35+FBmpBANdSulDuuwwIy40hR7VYgSZC3NwJAFBkvcnyakC9FA
yOOYBXMWlOe90tN9IkSxbrFq56xZELNdPKBzWoh6VxtZuwWzYPsL29cdJhTA
0lfk5oaw4OvQ+ppmMwq4L/s+NRDKAskpZ7n6TRSYGC9JcI9gQebWc13ViAKL
JbrNR2NYMB7zO69mNwXYZtpbjyezQHv/6f0SDhTwsVLXPZnPAs6Xo+2ZF0X9
F+Slzr9iQfaKVvPRWgr0FeaL7dVQgyvDiWpefmKwjVN/0Om8Goy9U5mJWyMO
N/w0J9/Uq8HG5cFjST/EIYdp0SbHUIfSzewjZV8lwCCZtxhxUh1OHHefTRxc
AsGju/6orFUHrTaXdGzZUtCKpGVTpdkwNE6LLDBcBtGBxQUUIzaESf1ZUXpR
CsCNbXvAhQ2mOU1qvxRkYGtR74PKaDZIFdSbXq6UhdtfT+VHl7HBJ620ruWp
PEzKaFhEf2bDZ8dQqlGvAkTewBLyJHCova23+ge5As7L8v3VDHCIzr38fSVS
ggKegnSVPQ7fvTMyzoSuhJ4HVjtiw3EwuWzjJt1MBeej3uyKIhz0ji6dtUMq
oHWp+Z5EDw4Jgfsz1pbS4IgXnlkhYr5Y+eaKchqkHQ6OO/UWB4FKpOKuGhqI
Gxj49rzDQebsckuvVhp8GUk3yv+Ag1hr7GDFCA3SrU7UWHzBwe/UjuDrdDos
xSW7I8dxsL8asnF1FB22LHdr2DCBg6VrkVFvHB38Fyqfjos4/a9Am4QUOgy/
8804NCnye1IuMZtNh7/j37rg/+KQ+msV1ldJhwB+Pq+WjwNVrnagb5oOxUPE
B/8ZHFzoEwp3Z+jA7bBv0/6FQ09Lnbv3Ih1sCmWLU2Zx8OZtOiaQZoC+6/lz
7vM49HffH9bUZIDnvtfHqAs4WFcmKPDXMSDLdI1ti4hXc/OcGn5jgMzKzyaG
BA6yg+y9nsCAbZQNa7kiLsqcnDLZzYCgqWuqmSQOTd4PSmQPMKD005jsfiEO
dxvlEwcPM+BrswUhFPEVdmPMM2cG/A/b4RA+
       "]]}}, {{}, {}, 
     {RGBColor[0.6215634285714287, 0.743557, 0.3500992857142857], 
      LineBox[CompressedData["
1:eJwVlWk4lWsXxx8UGQq1DXs/z8YjpMlQCR3ci6QiKpLymiJSedEROoiEJCRD
1HmTikpKSknjqQyRDimOMmeKba62YRvufZ73w7rW9buu+7+G//1h0Z4B9t6i
BEEkMfH/vCEwbCFBsECUKuK8COejPJGpbHMRFgh7fNcaneQjVnrQxhhRFjS9
TM4uieSjXyV+h8QXsoAodsp6GM1HxbNu72WkGKa8Bgvj+UgvfnMym8WCxzaf
+0rT+Wj1VRmF9dos+Bm4+bXsPT5S//uqhs8uFtTkew+Wt/PRB6mTcSm3WaDV
GqlZZTuBBLK9m35Os+BsekR79/MJtKzvvNnLbQpgPndY3nrlJBq48itme44C
GId61YvlTSILsosrN64A/I+k0xnlKeQUcVZweasiLBrrCFt8aQrtLwxanpit
CBzJn2P5CtPoW17/9ZIRRUgoIwP8z00j9SgFz1xLJXgoc1a8UUKAeKp/h9Rc
VIKwdDXeonABunLhXfO+PiWwMzr26hJPgKR6wyILflOGQV2Hcg+3GTQ/Xxpq
kKQM+b2C5s3VM+juzP3imB5l8NtvnL3RcBZZVfF+MzZmw+kc08y3ObPI27mQ
rZ3AhubIynze3CyC+lXGLZ1s6A007y53mUM5MvqFlXoc8BbsPSV4MIeer/7h
efwsB97xxOoVxefRW86Ez7kODuyJXxLNcphHtvXRr5t1SDB02xj6KmMeZfhW
7x+OI4Ey2Xh7pHEeeVRlbTP6QsIkXW8iL4URyUpSCP1Kwsl3N3c3Mtzkcaq7
pJkE/7oBnCmN0Y4Z34j1bST4Vqepk4sxMly76YFOFwn3ck8kq8hhtCS9TUlz
iITLk6948ooYve+s7/UaJuHudrPoOoZj11Q+vDFCQtrktQfnlDCaqSy0URsn
wTl4qEmEjVHfdGQUOUGCz93bMERi9NKN7pcXknCG9ymygMYo9K7C410EBThF
5ImHOkbrpiWjU0QoOP8bq1V5OUb5qT85ixdQMOlSWZ+qgVF6RbndIkkKJL5b
+d1agdGRVT5P8FIK5DqEQc46GGmGOseYsigQb+8UmOpi9K3cbleEAgVxkVcP
auhhtNfVcFCgRIHu09kBgT5G5hcWqUxQFAytUCyqMsBIebIgbkiLgkc5XmjU
FCO3Vbfct2hTIO2oGKaEMMpzu26cs5KCY71TXEvASLcqa8R+DQXFvOTrty0w
sroU6/hcnwKz6R+Xs7ZiFLzJTTPBhIJvIfNupD1Gz/33C7tNKXDVatsQ7oAR
kbun2QRRoCkvFtyxB6MkaZvkcXMKBsYDNhQ5Mf3aDCectlLgtbn44R+uGH2O
lK/UsqcgJc6kpPgwM+8jmZxTDhQobm433H6Umbdf4o+WPRRoZXdq9vhhxNuJ
15x3omBD1E5LOpDpRw9lTLgw+3tXJ70LwUinvOJgxSEKbFuSnUtiMUqUOLHA
8yQFZMBOpJGL0aBbZXleJKPvDihZeBMj6ydLY/qjKLj3YfeKwVsYSXkXivz3
NAVhGlH4RQFG58q6cWg8BaJdMeExxRglnLQVJKdSsI12fHq9DKP4X+qjz25S
4HszNYLsw+i7dWDh3C0K2uMNI1z6Gf9uvPJD+cx/Hrt64hoPI/Hd+4YqCih4
qlB2SH8UozP3kwc+FjH6lh7V0CmM4g5Pd/c9o2C2p2A2VUqIYjprv8jXUXA5
ednpheuFyF9FPS/gIwWNJj9udhgI0T7XkMDaekb/4tOOF0ZCpNOqIpnQwPgn
9mh5lJkQtTQFbCKaKXDekjGpZy1EenXy2aM9FOQbmK4z9RSi9peOnh8EjF/9
v4jpDCEy/LN9OFaTC+a1JiHhogR4DhzZ26bFhUaW98OdCwhI2jj9er02F1LG
CrI1xQno+rw0vXsVF2J5MQlNkgQkSm8zBj0uHH7Jub9DnoDOiOK42U1ccLVy
1j6nRkC8e7zK77u48IIyqt0OBHzR0N/lHs4FVYn4qZZYAqhMuZycCC7I+gzG
888Q4CExPtJ5kgv3rNgXZBMIGOTdT/Q4xYV9tRUS1skEzN1fU3UgjgtbHr1N
r79IgJqxttnBFC5oTlezNW4TcMRWdc3hXC6cJv961lvDvA9evCjoAxcWz0eN
1iiKQNudXBFrdRX49GaIG/ZRBMzzynY6B6lA02hlUWyGKKT5aw5/KmP42Tr7
VD8xuEpa1MiwVaGUz/7oHLgAdFP6504dVoXg10FJRmELIbzP6tjTN6pgY6OZ
eOOROGhFK2WzJNVg9YB+itG4BMSGFuYT+mogaDU3t7WTBHBXc7RzUYMEucvH
0rAUmBV8ufs0Vg1CQpZf21YmA39+P5ob+0ANnN8mlLI6l8CwlLpFbKsadOUv
vWScJgfRaVTiNTGaqTMaqF8qD0HS/OMqujQsTz0wWye9DPL7ZSWfOdGgXLlo
b4IbCxru2lrGR9GgVJ87Y/xKAf5zwFettICGgSE7v//ZKoFWWNUtsQYaztK9
eLJRGVwP0ZdKGbauNZ0ba1WGjD3hCUcbaahuP2gy2K0Morq6fg3/0LDnQX1M
97gydPRk6ud+pcH+kYJWtwwbMm19Xlp00CAYkQzkbmGDOL3wczSPhmDLM03R
T9hgusS93GCQhjtpesk3XrHh+OzTxzyGRUjLiIoKNnT/45e1e5gG/8eOojIN
bPjrXKMLPUZDhuhQ3p0xNoTwc/vf8Gkoq+POqKzkQGHX/NfjEzRoOjbLOjB3
qLfOqUZ7kqkX9WzfWUMO2N+RLrwwRUNIVubpyS0c0HEL+t1jhoaihsS1XZ7M
3bKp9WLN0rDaf0ODyhEOXDFa4VjN8HsP9zuuxzggtazVUG+ehkrtob6OKA6Y
EwYrexm2PZprQ8dz4MTIec4lzPC3pG8Hz3OgqGVAeoeQBhczh7w7Fznwvcpi
XsjwYpMbmWNXOPAvEm/34w==
       "]]}}, {{}, {}, 
     {RGBColor[0.6215634285714287, 0.743557, 0.3500992857142857], 
      LineBox[CompressedData["
1:eJwVkXs0lPsXxl8it+kyzDRm5jvMO0USUZ0Kpe9GSWpciqKTS0pRTsm9E+GH
JJfUoFRScVRENxWlE+HoJKUouVVEbiOVIdd3zvz+2Guvz9p7PftZzya9Dm3x
licIIklW/++/+f+pSBAMkEe3OI+PSnCu3K8sCzkGFESEG5pESDBDFLgyRp4B
9cKerPvHJHj4vt++mYoMIGMjzt2JluC7k+7/0lRlXP/bj8J4CTaOt0pmMxiQ
MGRLLxFJ8OJLNOZyPQb03gmi029KsODlpQV7HRiQLairqWuX4FrViLhT1xhg
lRpxQcNuBI/P6TL7OcYARXrClcePR7BGd8raMhsmDP3FDp7QH8W9F4djNmYz
wXhnx4A4bxRbcjt4c78zoeG5R3Id+oW3h58Yz9wwDx4M1m8ez/qFXQsD5ydm
zYMRlQBLK94Y/pzbc+X+4Dz41uvESBeNYUEk0ytnHQsuaXfPSVEfx33aL0Ne
pLNgnn17vnr8OL6Y+k+zSzcL7vg0HSodHceqXX8ey1+tCfmtcb8O+k3g6emH
oSuSNGGizVQ8+H4CF0wU3Y35ognx9BwnC+tJbF3Tt9rUlA0r/Rp9vxZNYu8d
hWy9BDZc1q93/a42haFe37TlExueZpoqhx2Ywtm0pYXVxhzYdbciffXTKfxo
8Q+voBMcsGpRXleuMY0rOCN7T37kgP027zam5zQW1kc/bV7ChTez24Y5V6Zx
ms9zV3EcF366Vjec/zyNPWvO2pg0cQFEDwwFTApzGUnM0A9cYOpvHu2U8XvP
qM77zVwIPiJwyZlH4c0TPuHL27gw5XGoR6BJ4VWGZreXdHBhk3bWch6XwrNF
bSydAS5U8k+FUXwK//upvmu3mAvzqKA3JSSFYw2q71wd5MLNtAWVAQIKT1QX
buJ/50JcaaV/93wKd48di+SOcEH3acNwtS6Fy9zJHrqUC8jGLj3QgMKhBcxi
BwLBXL40c6EhhZeNqUSfkkMQrPryRLuMr5/+yZmlgKBy8Z5RRyMKi6oq7ZRV
EFyw3KLhtozC+/X3PqDUEZiWfd81ZUJhndAdMeYMBFFrOnXbTSn8udLOIZyJ
INDAs6bcjMLb3Fb1j7MQ7FFbfSF1DYUtUpW1RhCCl+lE6hagsOZoftyALoIN
Hr6PPGwo7K6f57FeT6Z36Y1T3EYK57pfMc1ehCBa20JYZEtho5qzg1sMEDTV
hrqoCilsfS7W+dFSBDcsp5r7HSkcbOauk7AGQdfvC84Kd1L40UFXaac5AmLk
IPuGG4WJHKfmNRiByP/JhJIHhZPUNiV/t0DwZTS35fUu2b22VSPbNyD4pu9M
P7GPwm+P0at1tyDgrzy/93ygzO89WnbUVgRTbfKfFwfL/PYoHWlxQhCy36G0
PITCffaUQcp2BDbKrxMlR2T3yIG0kZ0IUsZq78RGUXhJZdWeqn0IIkP4szak
UDhRKUzBKwKBofVNe6ebFO53r67MPYag1u7vh0ZFFLZ9oB7TE4ngrNSDPvs2
hVW9C+X++B+CngN+mQ33KHzyWScVGo9A8ZvHdPRjCidECMeTTyPQSfbm+NVS
OH5Y8K30LwRX3uc0Bw9S+Kutf+FUHoLSl0VRt4Zk+V194oevy/7VR+OIf1B4
pqPLQFU+glc9tfMPjlL4eFFy7+tbCHhGGaJ0KYXjfMc6u0sRWF72/npYXYpj
PtU10V8haK4z9/U0k+KDWoLcQ68RYMGThcbmUuziFuJfV4+gxiZv5wyQ4iWt
WioJDQgu91YsKl4vxS3vD5kRzQgmjhx2xI5SbPyKnvXtC4IMlm3zpI8Ut5c5
e9WOI1iwen7brAtSvOp8uzhWhwcRS1OPv1AgwKt3/7Y2XR5kdr9JPzeTgKSV
Y0+X6/Fg+MKEvY8yAR1v1UWd+jyQF/2qotEISFSzMQVjHpRbud3x1SDgU/jd
uEkzHhQcqTodKCAg3iNeK8CBBx1SS7caCwKaFix18Dgq0ytrGfojjgCUMTc7
O5wHiY69NlHxBHgqfR/8FMEDu7QNjLQEAvr7ihI9o3gg3NgjV55MwFSRQc2u
OB4UB/JNFmUQwDfVW7vnFA8aPpI0i2sE7BdqG/jm8GCxFBkefyHbD56lHFjL
g8f7rIr3MOWg7UaOnK1AC3QHVrxIrJUDi9xn9jsCtSDSeZt+a7I8nDmoI37z
TAu0XoobO71mwCWu5QsaWxtqn8jrKuxWAKNTPVNRvtpg5qB1TdtXEY52Wx8u
KZfNrSXBrEszQTealcVQ4cP1dPOEJe+VIDa08DqxlA8f5DY62RqpAHjwne12
8iHXafk/B5pVYW1+U0FJLB+wcX3SwwwanP96ICf2Nh9MwxbDu4LZIFYVWMa2
8qH2Uf9QWNBciD6DEi/PIEFFqevEhnQ6BKpJgrSMSHjS5ZA5u1sdrvfMUSnd
TkKF6OfW8WUMaCgQrouPJGGko6StKIkJv+/y4T/MJ8GlaUWMJ4sFun/W5M1o
IMFKWM8yzNQEt33kuYcybne9/oh2WRPSnI4mHGgkYVNb2YXBPE2QNzLya3hH
QqqKK+tesSZ8/JKxNOcDCZyQlIHN9ZqQIdxbZvmRBPEexYrHSmyYSSq+je4j
wT5F/2NMKBvMZ3tUrugnQWOYn3/yGBuCJkuK+2RskUTLPxPHhs53fmcdxSRI
NMLW5YnY8PfJxp3kEAkB0adbWm+xIUSS01MuIeEqZ5tVVC8bCjumPwSNkKDl
Wrfw/BAbul5tf6E3SsKhm7TV90fZsOWGWmHqLxKubTwn/qbAgSXugQGeEyQY
7msM8Cc54L2pbjdjkgRF54gqkR4HLposdH4u46812y1LjDigqtG6yniahE8S
5wqFtRywIFYs6pKxglpjhcF6DoQNpnDOUSQI3U0GnTdz4FZLr9pmqSx/ZGwV
tZUj07Gclsp4b5BPZcEODvwHt0TzVg==
       "]]}}}, {{{}, {}, 
     {RGBColor[0.8241045714285714, 0.6995635714285714, 0.25042971428571426`], 
      LineBox[CompressedData["
1:eJwV13lYTd33APBK80Dl3oZ7zq1umqUZDdhLVJQIDRRFIXpRlOIrmjVJqFcZ
MiYphZRGb5REkyaa0OCmuXO6KZTqt39/nefz7PPsYe211z6H4+m746AAHx+f
CD8f3/8/Tfz+J8THx4CWcY1lJjFclM7/K209PwMKx5O0rWO5iJHkvypCgAHe
DwJe7YrjosmCo97CQgyoO9CaGHKRi/Jm3T9IijNgMly6p+UyFxlEb0hQZDCg
6JjTypTrXLT8tiTTWIsBUopmVEw2F6nW3VY75MCAbTtMD7CauKhW/FxU4iMG
OJdUZDno9KM/S7jmvN8MOHslImlLdD9a2n9pXdkmJljk3Le6P9KPBm9NRmy+
wwSg21tbPH8gS6KXLU0zwer5E7e2rh/IJTjmz3UbOUhd7d2TfWQA7c7xXxaf
Jgdqrl94RQsDqCd94F7BmByUl3NMt/47iFRDmJ4PNsqDKHH0wsj6ITSkXBdY
8688FHirO5aNDqFbl9917OqXB8vyxzFKacNInPu/81kWCrBG0OgQ3/4RNDdX
GLTyogKMs/ukfKRGUfZMbl7EdwW4tnzUlyoZRdbVQxZmZopgpPkhsdZ5DB10
zVHUilWEXRnHmn06xxA06ph1ditCw4GJIwd2j6M7koY5VQYs8PtKihx9PY5I
KdHDakYscB5ULhetGEepUt2qEcYs+OipuTO9chxdXpyQCqtY8OlryuL2d+Mo
XHoootSCBbW+WxoM68fRIcY91+fWLMhX9rPL7RhHuqSMaNoeFrxJcZOtmRhH
JcsnPANiWCD1+T0ZqUShQAv+0rpYFnhv/+PTqEwhIzuZperxLBC6JXKN4FAo
y8ew8lMC7t/JLDx3GYVuPj6xbHUSC5oVXJ++06JQsCbv+580FgRXf0avjSi0
btnkgZAXLCDYozvbrCg0Y7ToVVs+C1C4wfy8NYVeWi5lGrxkgcrH1WHqmyik
52lc1VPEgpP1EjK+thRSvuevbvkfCzIVjRx/bqUQn/LPfsEPLIjSvGBX7UKh
N6ypQ3HfWDC5v1Xr0mEKpdq7pNd2s0CrMdYj5AiFjocW90r2ssCiQuSqrw+F
WD/O7Un8zgIDGYHhLUcpdPK58I7kQdx/wEmvWV8KqW1SWHubx4LDajsPawZR
KPqUxdI8YQKGS2+wSiMp5J6Z5jApQkDYmzW346MoZNK1kGAiRsDZjQ0stwsU
6oG3ooUSBLy/d2B+OppCppL286XSBLBae46qxlNo+L77UBWLgFx2WYvNFQrZ
N4aVd+gR4Pl17ca6WxTKHR4WW2VAwJD8m9NxaRSSFnJ0vGpIQNWk5imb2xRq
NtMYsjUhoO7phqpXdyjk/KBGtsyMAB9C+/XN+3h+gUsP3d5IwM4WV0l2JoXK
Lwc/m7EiYHZ0ZX41tkp2/4yzDQGbtMNUTzymUF93YeISWwLUdSR2vM6ikPfm
PcWh2wiw0Pea2ZZDIT/yoaSXKwFod7ObSR6FmlYtdil3I0Deu96jFttoe9A9
Yi8BXIUqrf0vKPQzavOqVg8CCmLsxWLzKXSGGvOwOkiAiaiFQM1LCoVXrHqh
6UcAz9GhQrqUQsmH3+8ejSKAbL3L/7yCQksyImINowno6tmrplhJobjv64oD
YwiI6Ao1CsUOcy9Q4I8nYK/Fa2m7t3h/He+3MS8TQIvfaGmpopANBDuhGwTY
yB889Pw9hSrOrY6KvEmAWFe/qegHnI+lvPwPtwj4tWRkai+2yaojDMc7BGge
t9UXrsHx0XVuOZxOQNL+5rTNtThf5Q22X83F8dqRt/dWPYVOOY2Etj0lwIq/
u6kXm76a8Yx8TkBeeq6+RgOFBqTY0o9eEHCxf/5RNnbrIvGPpUUEODGPxD3+
SKFt66vm+UoICM2PsP2BXXM+VM+6lIB1aycmOY0Uev1nOqHxFQHHBG4LXMPO
ob5v6a8gwINcsfhEE4W0VtwJ1nmL1/u+Xv4hdrqP6xPfKgKE7P3F27Fv9DdK
zFQTkN/8MMu8mUIXul7VLK7H601O+cTD5lc8M7OzgYCg/+w1lFrweXU20bn+
EY+XU+KxCdu/KSt2WTMBz5uvXLyOva86ZZNpG26fXVav10ohgnGRGdROwNrj
joUO2J/3hfYVdBCgu6k++QT2lpnDwcZfCEg54q/9DFvEZu/mk18JWGF/qace
uyJpu9zzbwQwG+vihrFXrzB/ptdLgORoYpHKJwrxzuidO9ZHwCqOwBpz7Cfv
VG2ffMf5tcI/bwe26j4JrvYPAgSEV5wOxf76ZOHZ4QEc72Ne1f9ip/6ZPPdo
kIB6rr9YFvbipC/y6iMEPDGfP/gR+0N3I9drlACvgoOhPdiRulXP74/h+J0O
T6Cx0Zni873jBNxxsEtYwJ6pyrFToXH+SxWGSH2mUIHsfQWPCRz/s2UHWNh+
Htf603gEiFy1NtXA1nkSl/dlkoCvaqcEDLH7f58PIaYICBgyLjfHvmvlv8V1
GteLhLPHN2C7XvVWvP4Ljze5UdoOm9nt9qPtNwEPhWLTt2M3Lnd4ITdDgFkZ
LHfBjj+9MdRplgC3Ma90N2zrKlP75L/4/K4fWOKBzS+7gtUyR0Ca3Ydj+7HL
3DkDMgsEKEqI/eeJHZTNzHfgI6FkrsfJC9vot1hYIj8JqtFCj72xxzbO2zcI
kHB3akvJCezMKzyWlCAJLk2dsWHYXt9+DNgJkXArsFk+BVtpeVd+nDAJK+Rc
DuRhtwd9DPsgQgJafNG3BTvpbeVWUTESshj/ms1gb5UpImzESfDmJFdotFFI
1P3JYJQECUWi2eK7sSuz7ha8lSSh9/aszBXs87+SwxctJkG96FF7A7bZxtht
lktIeKfV5C7bjuvN5XNkmDQJIlXX092wfXQOvZyXJSGwKdF3AVs9yDViLYME
7WG+qd0duD5XbnUIZpIQE5JqXoLtvHf18B95ElL73whf7KSQTNbyQlNFEvya
khPmsOumlSODWCScLpP+FNBFofWXRZWmSBJ2fQ3LCPhCob9f/g4bK5HQYvbS
YA77pfZE4UllEt70yQTHf6WQbmXHdppDwhrvV87F3yikMJ0VNaJBQpz9bmXX
XlyvdTI8rLRw/M9sPa3Sh8+z+z2zO9okVD7TSx3D1q9OGduhS0LVC+sVt7h4
v1MjnUoMSdgmx3tmO0ihi3Uh+gxjEgqe7rGyGcL3A99ZseMmJBw36b5nO4z7
P3LiFWc1CbO1b14cHMX1y9xdPXYNCcymnnVjNIVKju9e6FtLQt/4rLwKD9+v
Dxw71iASBjptS3ZP4v4l7BLo9STw+S1x653C8/uyesrFhgSL73wylrN4vPMy
VRo78Pw8iwrSF9FI4YXkndCdJFQLVPsHCNLIfUDkTKcjCbyLQSk2QjQa2jav
e8mFBIGj1tK/hWnExxlJntpDQnT03g9h4jTSq3x74K03CRuoVC9TWRoF/Cpf
p3SEhMyhiIh1S2n8vVKqcNoH+yNPbBODRlbJz+uWHyPhV02c7UE5Gu05eNsk
6SQJpoGDN9+zaBQvclrQ8xwJrq7hsUZqNBp2r6pMP0/CypeOn3er08j2pWzE
QAgJy1q6FSM1aCR+MIf/WDjeb3HrqF4tGsVV9M0HRZPAveA6Xr6CRrHn7P8k
XMHn4xRXRsKURoOtN4oar5Jw6WVuw34zGm3SHQxamozb770PLzWnkWhX+HTq
NRKOGsg0Ba2lUYxp0eSDmySEbZoTZmygUfSk6njxQxKCOeE9nVtp9MPWL+dv
Bgln2vPk9jvQyPr+q6MokwSJVx82Dm+nkfD2XSNvs3D+bn0VI+REowu5CYMf
n5LQwFV45uFGo6gjv/v6i/H4kfEh9w/TKKK7vk2mgQSrimxTzygaHVdSTff9
SMKFEHnwi6bRrr2BfvWNJBQ63nsbFovj36UkFttCQoK5itXTBBp1fvY15+sg
wT5tvZrJNRoZNMikjX8n4azYe/f+RzT6WubkWfuHBKIxoa+/nkbvZx/rac/i
dv+Jf70aaZRnPj9z4S8Je5wn33Gb8fqLMpIsF0gYzKi8N9FGI5P8X2+LBdlQ
LmpsvrIPxzv7umbmEjY8DDac9PpFo9U3vo5GqrMhKrH5qIfaBPIc9HH+osGG
mJ+DckhzAl1c9bvcWIsNUlVdbFWdCdTbLJvUp8MGL9PNljz9CRQvsckMDNhw
3LmfW2IxgbqD86JmzdlQ1mt4aWznBIr2iFY66cAGP03/3e0XJlCbmqGDx1k2
RJf/samYnkDkNek7d4LZEG5sM2I6M4H2idBj3efY0C3XfSZvbgIND+XG7wtl
g4Br7a5cQR76m6tbvT+KDWrM++QHWR5SMdNadyARr+dMVn6cPg/52CvrHnnA
hkuCgkNr/8Hvn5IS9a9lQ5+8Yt3+ER6qa5j0aqhjQ9G0w/MxioduanaWazew
QZnbwH/uJw+Zd2QE9TSyQVFvB/fhHA+dXgMD9p/ZEOH8T46K9CT6KeD/TquX
DZ2Fl1DJykk0mtge+W2aDUaD/j3BEZPoy+MH/LaqSnBZOFHRQvsnWp9esc3V
XwkKC1R+zIVPoavH1UebKpTAXmmuPmbRL3SbsKyRVFQG9VqrDJe230g/ceBv
6BFl2JBxXTuzZAad7bc+UfRaGYKK/QNHfv9FGmHyaQwxFYjQaXrDXL+AIoNy
MvkMVSBF7T9F6UE+AA8Vp617VOCEZ1D/qnABWJfVll0UqQJFkjzBs8aCcOPH
Pw8in6lAN8/yfdY6YRgVV7WM7FKBoQ7BcZVTohB2lYy/u4gDmxt1HC1fiIO/
xM8AJX0O/n+IqZjYLgWZA0vEil04oG88m3mfWgIt2fYbo0M40CqxlpO5Uwbc
9h9WKcziwHXzz0ZzvbKg8b/qjEUtHEgJNtc6cJgBe705qYXYCTIxlKsvA5Id
z8b+08qBOKmrEjsDGSCgr3+05RMH/kqEg00kA759v2b4oJ0DxMS+ZHSXAdfs
D5VZfuOAkmlqqm87A4Q5Qs1hQxywSe16WbOZCWsXe1SuHObAzLaw4yMOTAiY
Lcofwv47oOgntYsJfZ+Opmwf5cCVuJptToeY8F9c6x4OxYEAp+Kgn+FMCPz5
YOD1Tw5IfbNV8itjQk7vXHvAFAe+L8/e8rCSCdwGlxqtaQ6k3r1e3lXDhB2P
JXIu/+KAZWP1iS0dTNBz9z+5b4YDDME/c2ummXDQrt6LMcuBPRtdbYLnmHDL
VNPpPXbt1pTmMkE5EF/atdpgjgNvkuxy1i+Vg/V8K7W52MRqub9RLDk4PXaJ
lTrPARToFV/LkYOnnYMSWxZwPIW+uspqy8GPasu5BeyL13V9XA3k4P8AovWz
/g==
       "]]}}, {{}, {}, 
     {RGBColor[0.8241045714285714, 0.6995635714285714, 0.25042971428571426`], 
      LineBox[CompressedData["
1:eJwV1nk8VdsXAHAqQ1GGLpd7zsWlzM9Q5speNBgyVaRHKJWhQR5FilJ4ooHw
CoUMeTI1EUKDqUcppZKQMs/3XNc8/vbvr/P5fj5n773OWmvvfVjup/ceW8HD
wyPAy8Pz/6eO73k+Hh4aNI8pKuhc7UFZvNMpJrw0EB9KVtkV1YNo8f56YSto
8NXzn8oD0T2IW3zSk5+PBnv3NsZeut6Dns671guvoUH0old/c2wP0orcfkOa
RgPP+Xe+d5J6kFqqsMRmZRo4x6yoic7rQfLvUzd42NHggJVopvKnHvRuTUhE
zL80CEk6bdSg2otmRXqMxmdoUPpVKrjuai9a33vTuMJcAr6Lmxt2jPWigXvc
MIs0Cdgu9zpr2asPmRK/maKUBBAB2lJtvX3IMfjqbJKZJBStu7RSKagf/Vng
r3AtRRJyiNSESYkB9CurP714VBJGj+ZoyD0bQPKXJNwzd9BB3EJ25LD3IBqU
fR/Q8A8dZn2Nsq/KDKF7sXWtB3rpABMWShY/htCanvMXc7dIAW9j34eQvGG0
uFgSqHtdClIile5rHh1BeXOFT8O6pWBHhW/GLZlRtOvt4BZDQ2lIM/1efaRu
FB1zKpBWjpKGJoETUh72YwiaVA1/dEqDVtqf29I7xlCasHZBrRYDEhSiazZY
sxG5VtBrwyYG3O2mVXXbsFHi2k75sM0McCfuRKTbsVHsuhuJoMeAnTmPXKTt
2eiK6GBY+RYGDGj/ZTXnxEYetHSnJ7sYUH7OcCrUi43USTHBlIMMyNRsIe9f
YaMXahz3M1cZoJtRb0U8Y6OALbzl76MY0HVSOzGsiI027RZbv/EaA8xmDj4c
Kmaj3OPa1V9vMGBq2ZUsLmWjuw//UtCPZ8BCUj5seclGwUrj3bMpDHDTPugm
XM9Gxgrco5eeMWDPs4vtrzvYaG7TysqWIgaAfkkcbycbPTddL6H1nAFlnMer
TX6xkYb75tpfpQxQMDU3rOhiI9l0/42mLxlgJ7WcnNnPRjyyE72r6hkQE1Zl
ocdhozeMSY/onwxo41poFvNSKNHaMetdJwO81aJEDFZQyCe07Lfwbwa032a7
v8Bm9IUcjOlmwMPJGffKlRTye8K/N2GAAafMfeoq+Ci0wVxqW+o4A1Zbea5L
X02hyLNb1j/lJ0AnUGnnsiiFXHNS7LgCBGxR6zjtK0YhnbblGzqrCSh5KyH8
G/sX1AiWCBEQVfwz8bU4hQyErZfKRQkQ3XluRRCNQkMZroO1DALM9cWEPtIp
ZN10+VWrBgGL22fvishQqHBoaLWeFgHbnMx/BmCL8tnbx2kT8EjWOrAD+7Oh
4qClDgHTj3YW5MhSaH9mg3iFIQFL+QlK+iwcX8B6j9QdBHy2LbXU2UChV7HB
j+d24viPRozHYsvl9c7tNyNATgCoEeyuzpIYEUsCTlK7RzM2UsjT4mBZqC0B
hfRDI/xKFPIlHwgfcSKgjh3JLVSh0Ce9dY6vnAnombab4FGl0KY9gemECwF9
p5DlXuyJCAu9L24EeN91mhzHDmKPuu08RoBdtZqZujqFrlTpPVPyJSA0xOzD
RQ0KJXj99+dIBAGXTO+vz9xEIZHssCjtSAI2Fu3IaMOO7jYuC7iK43tZnLx+
M4UuuxZL8V4jQLji13+XsX3sM1okYgn4pRsr7ahDITMIdkDJBGyaWvl3ry6F
qkL0I8LvEuCfJFJI06OQcfl4Uf09AtbvPYO2Y+voedPs0wi4J6+emootp76/
2SuLAAXimqWNPoXm6Fp74goJcN9afOCWAYXOOgyHtjwiQKKDLV6CTcVlPyaf
4HyIiOq1Y/evZYr++4wAvt09zzcYUujLyjUfy0sJSOGIZRRi25rULvG8IOD8
YmHGR+yGi6Eau8pxvVqnhSjs17NTN5oqcX0UfKU0jShUwO626q0iIOyzllQ2
tvIfacGqNTh/W91dqrCzjjvln64lYH8xn9BP7OTeJqG5twRUjkekrd9Cob/b
KhvWNRJQHZCeH4jNKx00t+8DATOWxzfHYAfv11FN+ojXX3jOysb2/5QbpfCZ
gHRpttFn7ENv75gbtBCgnNpgq7CVQgTtukTgdwJutB2r0MX+dii0q7iVAMeO
VXfMsK3mvII3t+N47A1ve2MLmLlY+HXg/vGqfRGEXRW/R/LJTwJ2fjCxjsLW
/8PoscZvAioaZ8qzsceDNEJOdRHgJKiaWISdXydvmd9NgMNXg6432PKHhHpU
+gjI8Wx/9QO7I3/5sVc/dqPnvj7sxFluyL8DBOwReGnPwV4X307fOExAv17p
fb5tFKrvbOo5MkLAhca9w+uww9Vrn2SMErAq6EEmHRsFlV38PUbAt6i8elns
udqC3XIUAcYTvC5K2MXiGVJuHALUVd1dNbB93W73pozj/Zjj3aiDrZof/bSd
i+M1ouUaYffOXLxETBLQnecygbDv7/S3cpoi4Atlkr8D2ynOUzppmoAknspP
5tgSnc59LTMEZHxuOGqF3aRm90xyjgA3V89jttjXzu0IdZgn4FP8zeY92Ltq
DawTFnC+ebY+2ofNK/4Ho3mRgKshJ2fssStcWf1iywQY6ZKPHLAD8ySK7HhI
4Hs8w/2/N82svhzDS4KzV7D1AezRHUvWH1aQ8Hu0vNYFO+fWOGPtKhKSnd4d
9MA+8rOvfzcfCasqX4r7YcuotRVF85NgYJPbH4r9PfDj5XoBPH4svS0OO76m
2kZwNQmSYmVj/2LbiJUSZmtIGFJcyXqNLeiaPxAhRMKpjHi/Nuzq3PvFNcIk
PJ0M6Z7FvjidcGXlOhIa4r76E8YUMtwRZWsqQsLb4QIFwJ6IDSEvi5Lwwo/B
9cQ+rurxfEmchFiPReo19sZAp7BtNBL4nZNkx7F/VdvYBUuQkNhL81FE+Px0
0R+apZMgf2nieCK2WK5aiYE09ukQ6W/Y76dkwwMZJNiUaA5IAoVMYgVlJkkS
QNypLx17oX1haLMMCVPzUxIj2M9VOCV+siRwD/F7GJpQSL26dQ/FImFNapVn
B7bUVG7EsCIJSc3JXMvt+LxWzXbbqYzzaRJX+hw7yzXdME2FhActW9UVd1BI
8+2d0b3qJLxzXyEnuhPXOzHc4YU2Hn8tdYuoGYWuv7+kSdtMgoZZ+Lkk7M88
F1b76JAw0V93VNEcz+/9VyVLnwTWw+e7d1vg88vIdWPUVhJeHfVzeLObQi98
/lzu2kaC4pVzIl5WFOLJtG/divD8/sFB4tZ4fqHdNygTEj4mt7j42eD42vUn
Hc1IMJpqPeG6B693UaxWcS8JMof98vod8fc9E04L3YfrN9J0uv4AXr9fIOiH
PQnpbk69hX9SaNB2Sf2mIwkRbMWecGe8Hms4YfIgCVpHdDe5uFFIo7rmaI0n
CZoz98hXnhQ6M/3KWMabBJ/Y/XNtXjhetXKpc8dJ6OmUiV7wptDOhCfv1U6R
4JdIe21+kkIHj6XqxPuR0EIoRK79C+8XgXOr3ENI6K03uWl+Ad+/rrXVWRdJ
cHd5fD4qmEKWz8XD+i+RUHu5Nq0xhEJrjhXwnrpCwro6sQS3UHz/VHUtBUaS
4GsUoJgbQaGoEOvZG7dIePn65kJrLIUGviSXNsWRsG/48zmbOAqZqw8Erk8g
gWgI0KiLx/3ddmUq8TYJ0qNCu17dptBVg1Ju5l3cn3WPlL7fw/8XXPmxsgck
5E6Mvsx6SKE+S9+ChWwS6s6e/2aVh+udUXkS5ZBgbMCnPJNPIf49B4Zrckk4
r68QdOAxPt8Lbwx8fERCN+N3MyqhUIT3TFdvGQm2+476PKylUFhnY4vYBxLO
BEXaDvTg+1JGPuv0RxJ2GIbwb+in0AGXAN/GJhL6n+lePTKI898mszqqmYQ7
Njwjo6MU+vHttBFPK+5PqwBdrWkKaX0QSxnrxvHPPW8+voaDOioc3N/NkhBZ
RT9YupmD/pt/qKEyT8Kvi63+p/Q46KnR0tzfCyR4pgzuVzTkoKul2fGmy3h/
nOW/lGnMQTpF0zVlq5hwoz7f8Z0FB0XnJSnliDDh0XVetU+HOEg/uWMkfCMT
dMOfbS6+xUHuA8f3tysyIWXsWMOXBA66rjfzarMyEw77fBKcucNBvz+Lx3ep
MuGWVWWwRSoHXRMyNwQtJji37gapPA7qDH4aMW/EBJluV+1jtRwU6RYp42fH
hAtqmxIqFjioZYO2ndsFJuzbmyx0KGAckbdF09KCmXD2uESlwvlxdEiAGu0M
YYLV2fbkoZBxNDRYeO1QKBO8pJltlyPG0UKh+tvDEUyg3RE59S1hHMkZKhsf
jWHC0i7OO3rRODpuLavuncmEKz4esvMT+P2zawX93zEh5Ov8cZNQLnr/gXvk
w3smCKqEndkUwUV3lX68UvnAhKfD8bpK0Vxk1Jod+KuJCdfHhjuIBC46txX6
rb8xYdaooEY7h4smVvjXKf9mgu0ZzS8in7hoJOZ7+M8pJrz9h98iYeMEan+Y
yWspLwMJc/dnSlsnkElWla2TvwyUGF4TjtgzheJ8No58qpKBfx/PPQvgTqNU
wrRBWFoWzhdn3elhzyLNmP6FUG9ZqMhYW6G2OI8u9O76q/S1LNCiXd6Zn1pC
ipfpKbTVcsCQN1amneGB8MCCHB5tOVAv3+ch8J0XwE3OweagHNhyHVz/+2cl
GOe25JWGy8G0zVmHnJN8kNx3IjP8sRx0ifkzTB8IwMgaedPwNjkwqRfs6xZe
A5fjyGv3V7LA8VzZsbZgYfAXmjgjo8kCXbnIsCoHEcjpF1ld5sgCkdu1YQ2S
YtCcZ70j8hIL7iUYtnyOFQfnw15yJbks0HKcDCs3oYHi+bfZK5tZYNDU28w3
JAEunqzEEuxfzO3OdzgSkGB/IerEFxaYeIzaq85KwApNzZPNX1mgUVKRYi8o
CT+7b2tnfmdBo4HohReKknDb2qPC9CcL2ht9xN8dkQR+Ft/ny4MsmGk2UVj8
KQnb1rlV6w6xIGeaD1X0ScKZ+dKiQWyVw4ffBI9JQtfXk3f2jLAgq8RjhndJ
El5GfznIYrPgh53XRiaTDgETmf2vJ1jQqqihctuZDgW/F7+fmWTBYPiJKyeO
0KHng2OD8hQLpin3raYn6LD3oVBB7DQLmA8EP3HP00HD1d/v0BwLOp1H/DyT
6XBsd+MR2jwLjARL3ppl0OGegZLDf9h5itbnVXLpsGZ9m77WIgt+njg6TZXR
wYRHV6UHO3tY5c23N3Q4N3qTkbjEgtiY7f2V9XR49GNAyGqZBbLh+7yzP9Gh
763p4jJ2y+T8rthWOvwPKRqMlA==
       "]]}}, {{}, {}, 
     {RGBColor[0.8241045714285714, 0.6995635714285714, 0.25042971428571426`], 
      LineBox[CompressedData["
1:eJwV1nk8VdsXAHBKhlDkynXPubimZMwQUdmLDGVOaBKlSL1CyFCIkIgUEkoT
TzIUMob0DK80SNPTIAk3M+eaZ7/9++t8vp+zP5+9zlpr73VYbt727iu4uLj4
uLm4/v/U8Tm3iouLBp9GFOV0LvegbO7pTCNuGkwKH9hoFtuDaMl+upEraNCx
+UjtvrgeNF526jjvKhpYTclevxDfg0rmXZqFVtNADd0Y+nStB22K2ZEgSaNB
cFPGrZvpPUjljpC4thIN9K7PrI/P70Gyb+/Ie9jRQGqJZ1zrQw96szo0OvEh
DaIEdN1lVdhodm2PwdgMDXjO3Fj3LZaNxNhXDWt2ikOMs7ySHoeN+m6PR+66
Kw5zK907Lpz+g4yJ30wRShxa0hdCVIf/oL0hl2fTzdcD0zuQPzSqF+0v9JO7
krkeBqbCa8wU+1Bndu/9suH1UKafyxZq7kOyF8Tdskwk4PqmksSzl/pRv/Tb
gNc3JGCuNbTbascAun3t32/72BKQ0aelGss3iFb3nAvL20oH+WbT1vKuQbS4
WBG4OZ4ORmojJfezh1D+3OOSyG46bEqrUSzzHEZmL/u36utLgoJWRFCK5Ahy
P1AoqRQrCYGZQSPnn4wgaFXW//5LEl4yNjvEwyi6K6RZ2LSJAc9bIvWSy0cR
KczvKa/FgO+V0amnKkdRmvAv2UhtBuhHCOebPBtF19YkpIEuA0TLK8ap2lF0
UaQ/snorAwy7ny3oN40iD9r9A8VmDDBZdbA64dMoUiVF+TOdGXCEr/ekwego
eqbCcfO/zIC7p0stbUQpFLCVu/ptLAPGpykz4XUU0rIUFVO4woAVRg6332Dn
ndRs+JLAAKpBx9GMRqFbj87I6SUz4Ewoe0FbgkIhG8a6ZzMZoGZsKkKRFDKU
Gz924SkD2lTmcgc2UGhOa2VtWykD7AXta1OUKFRuLCa+qZwBCTZLSoYbKaTu
pt3UWckAdunsqkRlCknf91Mwfs6AC5yVn5XUKMQlPcHmaWZAX15hwTYtCv3D
mPSI62AA69d0Xc9WCqVZ781+84sBr1KP3fHeRiGv8KrfQr8ZIP7vm95ZbMaf
UOfEbpwvO8tqIUMK+Rbz2qf0MeCiz8GjKkAh+Z307XfGGMD/QzbPyoRCMWe3
ipXwEuBJ8/hbyopCLrmZduN8BPiwFxpTsXV+LCfoCBAQsfu29RprCnVCI3+F
IAGadeXp89hbhKyXqkUI6H/2gnhvS6GBBy79TQwCnk9+rd6/h0LWrRF139QJ
sBVuXLe4n0KPBwYEdDcRUJ9vXHHyAIVEVjk4JGkSUG7jmtuG/VFfsd9Ch4BV
SZo+Tw5SyCnr9boafQLiM31TnA7h+ALEPO6YEHDRWIUVeZhCdddCiuZMCRg1
HYhhY8vks+eczAnwF95hYH6EQl2/KhLXWhBQ8DU8gt+NQsd3OVeF2xJAjLqn
XTxKIR/yb6GjBwgo8pf77uBBoQ+6a/bWHSTg5xm18Xxsrd2B94lDBLw5/cdp
xXEKTUTv0v3sSkDXPa2lAuzg0WFXU3cCHha0vp71pNDFet2nG3wI4JIR2H3m
LwqleL7aPxRNQPj99Mo2bwqtzYmM1YwhQO4gT6uYD4Xiug2rAi4TcL5tydwW
O8KljM59hQD95uD9jdheDg/axK8REHvcg/vhGQqZQ4gjyiDgsKWYs40fhepD
9aKjbhFwLOZRYDi2YfVYafNtAgK7NMeLsXV0T9Ac7hJguGteQMwf50fV6ZNn
NgFhrPtl77DnJDbtTnpMANOwekk+gEJnHQfD254Q8EhrVtwam0rKKSKLCaCl
lMT7Y/cKM0UePiVgjgpO+wf788rV76srCdh88IqSQyCFbI2alrieEdC99Nkg
EPt1WLi6WTUB+8pdCtKxX8xOJbTWEiBYSitsxy4c7bZi1xNQo7VV/mAQhZTU
7oYoN+J815RpBGNnnzxQ4N1EQBz35oxU7Ax2q+DcSwIurZGPf4996Uft6zXv
cLxhE136wRTilgye29NCwH7FJrY9doiTjnL6ewLuabia/4Xt9yEvVu4jztez
D4oZ2Idf3ty5pY2AyZlORwqboMWLB34lQHu70+DKcxT673B4V9k3AlJm77HX
Y1vNeYZotxPAw87g34rNZ35ol+9PvF5ym6YVdn3y7vXFHQS0hf9T44ytp2ZQ
pP6bgB1pojwh2GPB6qGnu3D+km/WxWEX/CtrUdCN+/XW219p2LKHBXs2/iFA
R13d5in2z4LlIs9eAq7O296uw06bHQ992EeArrug7RvsNcntEgqDBNgrbOvq
xG7+1dpzdAj3m11u/QB2lGpT8YNhAgw6M/gmsFFwVdjvEQK+lK0pXsCeayq0
lKEIyClZes5znkJl6x7QXTkELFe4awph+7imsjPH8H4PDfnFsJUL4kraxwm4
eyRqhyQ2eybsAjGJ43ul2S2Ffc/Uz+rAFAF7a4165bAPJB2XTJ8mwIb1xFYJ
W/zXwT9tMwS8+uJPqmK3qtg9XT9HgGRNgrUG9pUgk3DHeQJSyya6NLHNmrZY
pywQcD0ru10bm3udGuPTIu5nmpb+ZuwaF1av6DIBG1OC5v7vwHzxUjsuEtIC
jIx1sbVmBCISuUn4SZN9sQV72GTJumUFCTPeT68ZYudeH2MI85BQ8Dy4xBz7
aMefXstVJBjuiFdwwJZS+VEax0tCAH3FwFHsr4HvI5r5SODeO7YcgJ3c2GDD
L0DCuy9+xxOwbUQrCfPVJKw/lynzEJvfpaAvWpAEele0SiN2Q969skYhEkwH
dlzuwQ6bTrm4cg0JuoGULn8IhfRNYm2N15Jwtfm+ngb2xLVQMkKEhGXV03H7
sU8qe5QvrSOBx+mhYiW2QuCByO00HM9T8BnC7mywsQsRJ2HAdpeQfCi+Pw/p
DcxKkOAUtLg1E1s0T6ViiyQJxrc+ve/AfjslHRXIIGFY1atcLoxCRtf4pSZJ
Eva8MQ2pwF5oXxjQliIh0LvwIO8FPM82cip8pUlQK1a/ug9bteHbbopFguy2
T0O84RSiT+VFDyqSMFgxk3QlAt/XyjmupkokOLwa3rCEne1yX//uRhKSXJ0e
+l+kkMbLm8P2qiTYdXa5n47E9U6LcnymSYLN85iehGgKxb+9oEHTJkHuXdV7
6Ut4PnCdF/DSwfmzlM4pw3Y5caaWpUfC/iM9tOEYfH8ZuCjEbiPB7PLkQlwc
hZ557V/u2k7CXPYRk21X8HzNcvi2DZHw36sXgRzseEHLBMqIhFFOxYPjCTi+
dr3JveYknCuVEYq8hvcLE21StCfB2a0WBdzE3/dU6G74HhJeirXbeaTh/Xv5
gr874PXCFrYH0inUb7ukenUvCR5hx2k2t/B+rMGUSWcSlNo4/xy7i+d/Q+Ox
xuMkvO9aW2OTSyH/6TpDqRMkRJTl5oc+wvGqVNODTpKQX/UqtiiPQqYpxW9V
TpPwIoYtKltIIWf3OzrJvjifKVF7dErweeEL4nELJeE6vS9fvBbPX5emhuww
En6vrpg/+ZxCFuXrInsvkJBbs1zZUEeh1e6F3Kcv4u8h1EMu1OP5U9+1FBiD
6zFipSjzikKxodazCddJWKnLQ+P9TKG+zxmVrUm43oZ8RklfKLRTtS9QLIWE
tzPG7aw23N8/Lk6lpZKgbZZyyPI7hS5vqRzPukVCTuK6qy878f/FuOxI1d8k
MNSlnhwbodAfC5/ChRwSrDL/adpA4Xo/qD2FckkQSzG2HOFQiHf3vsHGPNzf
QdMPoifx/f44oe/9E9zfFezonwsUij4x08WuwudhMU1aS4iDIn+9axNtIeED
7WKrlxoHeUnJZnu/JyG+PnWhRYOD9h0K8HnXSgKniktLW4uD1H9ICcR+wv0t
OVXJp8dB3//zNuD6RoJv1u4tv4GDNrWIZo504/dq8jxOjhz0s8bR7c0sCexX
FvzmERz0av6R+sZ5EnrdhLyUojioxGBp7tICPh+nvv0UjuGgy5U5ycbLJEgt
J/zoiecgndLpxioeJmgFKds2pHFQXH76hty1TAg7fl7cuJiD9DJ+DkUpMGEm
76OIOZuD3PpOOrUrMkFav/Zreh8HxevO1GkrMSFHdE00NchBvz+uS+5SZsIm
wx9xj8Y46IrgTn3YxISzb0YtLLjG0K+Qkuh5AybM9h29ZUaOoRjXGClfOyYk
e/l6K+8dQ23ymnau55mQ7nVsc+bXMUSmity9G8IEpsBU6532MXSYjxr+FcqE
4t0l77I6x9BA/+Mrh8OZ0HomeqCibwwtPFZ9eSSaCV+uJhbxz44hGX0lw2OJ
TNhlwuVhxRhHJ62lVU9kMeH84DMdZ9dxtHBWmN/vDRNKPnPfyxgfR29bxo+2
vGWCZQmP2s+ZcXRrw/e6jS1M2JF36Ync0jgy+JYT2NnKhJOXilJq+CdQ0Dbo
tf6PCcMGW34ypSbQxAq/f5V+M6FjdHbPnV0TaCjxa1THFBNM3faj1KwJ1P4o
i9tCVgpoB6eLnY9OIqPsetsDflIwfFYxI2B8CiV5KQx9qJeCy/e+7wwpmkF3
COPXQpLS4Hy43LL33RzSSOxdCD8hDW8plUyrxQV0nm12pvKFNPT5nibmbiwj
xQiJTJqADHBltiyvZXJDVGBhLpemDKQ5Vvy9IW0FgKuMo42zDHhbPMjt9uUB
w7y2/MooGQg0q2897MkLGX/+yooqkoFvXdShsSZ+GFotaxz1QwZeyKwpznAU
hIgk8sq9lSxYEj7kIzciDH6CE/5SGiw4v4tPXe+8COT2rhWo2ssCk74PDs1L
ovAp39ok5gILJKZ4M9yvi8HBI54yFXksaC06nOLnIg6K517mrPzEAoaZZ+0e
WQk4dJyVVoHdaSO8/aiyBKQ4nI/96zMLZCxXmPtrScAKDY1Tn76wwKB/90yG
sQR0dKdqZn1lwfKuF01zbhKQau1RY9zBAoW1d8pWZksAL2vVx4h+FjAXO3S3
bKDD9jWuDZsHWOCUb2UUpEEH//nK0n7sY1O5zVV6dOj6curm7iEWPLHLtDfa
SYfncZ+dWaMsKLoRZeB2gg4BE1m9LyZYoEU2rh7Mp0Ph78Wv/pM4vhGtJuNS
OvS07H2tNMWCQCWr6Vs1dLB/JFh4bZoF/mIDL+zf0UHdxc/38BwLpL2aOz6M
0MHd8t1R2jwLPqpHWG6epsPtLRscX2GLfqxWzVimw2qxH3qbFllguqhg6Ski
CUZcmzf2YNdnXYn5QJeEoOGrjLQlFvw80am7jSUJT773CVots+CbS92+3I2S
8Oel8eIy9vz1hiFxLUn4H+IRnpI=
       "]]}}, {{}, {}, 
     {RGBColor[0.8241045714285714, 0.6995635714285714, 0.25042971428571426`], 
      LineBox[CompressedData["
1:eJwV13k4VV0XAHAkGctwr7jnXFwh4jVHKvZKoYmoRCp6VUKjoaSMISHyUmiQ
DJVMZQpFypCIUipjZJ6dax4S3/7+us/vuedZa6+19tnnHJb9hf2nuDg4OFZx
cnD8/1f74tWVHBw0aBhTWKd9swelcM7Gb+OkwaPG/5SMQ3oQLdpNJ4CLBguU
c4l1aA+azD97mmclDVZapN32vdWDcv7YVgvy08Apeqq9IbIHqQdvD5ek0SBO
3uGf2Hs9SPmRIF1LkQbj4+Yvb6b3INnaR3IO5jRQZnh4SXztQZ/4vYNuP6OB
bLz3bdjQi+bX9GyemKNBY+vcDCO4F4n1RhgU76TDUF1ckc5wLxp4OBmwK4EO
nK90g3nt+5Ah0ckUZtPBU/5XZWRLH7Lyujl/z0QckrSHigtP96PDmW7rwuLF
ITJ0s+bUYj/6ndKfmD8qDmT5dqWk/waQrC/dPnnHWpDMf5MgpT+IBqVrL9fc
XQvP74pGlPYNooeRH5qte9fCg7aC2Oa7Q4i/56pP2hYJSCxuVza0HkZ//xZ4
bLwlAWs/6WUfWjGC0heycgK6JaAgs5bX+8UIMq4a3KKnJwmuKS8d1+4eRads
MiUVQyTBVMKFI6l2FEH9Br2WDkmoX+fVHbZ7DCUIamRWqjPA7Iy9eO7LMUQK
8TrKaTJgROPS9r05YyhOqEM2QIsBqiPvzXpyx1Dk6vA40GGAwIkjy8IFY+i6
8GDAmy0MaD1XV360ZAw50BJtso0Z8HwkIa+kegypkCK88UcZ0LxBTjqlcwy9
Vh63d7/JgMiqJM8FIQpd3sL5pjaEAdsDnTq2r6GQ5h4RMfkwBjToXpa7JUyh
NGeN8h/hDLhJtu6RFKPQg+cu63SjGaAooCCoIEEhr/UT3fPxDLgwdXgjnyyF
DNZNnvTNZYCIa73BtDaFFjRXlDTmMUAvSHcvQ4dCrwzF6OqvcL0DJdoGuhRS
tdeq/F3IgPm7eTHX9Sgknegmb/iWAfstmQ/+6lOIQ3qql7uaAeJ3rt4qNqbQ
e8a0Q2g7A+yiLI2PWVEoztQq5VMHA/Sd0632WlPovF9Rp2AnAyxVZhw2H6YQ
o8/76O1uBjTpCfqKHaGQazbP/jsDDCjjfhZVZEshuZ0S+o8mGFCd9UfzxykK
BV/aIpbDQwC8vZi/y41Ctqnx5pOrCFCKC7eWcKeQdutyuDYfAV8kWmZ6sX9D
BW+BAAHvbfPlfC5TaJOg6dIbYQJE1Y9uT/Kk0FCS7WAlgwBX35RrRb4UMq33
L21WJYAvZMRiXRiFsoaG+HTUCYgtPfO5A1t45cGDURoEqJn40x/cotA3PYXB
3doErAsXWrE6gkKHkmtEi/UIaKxbsu6NxOu7LObwaAcBy1RXy+EYCpVGer1c
MCJgi/yBaa5YCsmk9y4cMiFA/fW3pjTsro6C22t2E8DkSFiYiaPQ6V1Hi/z2
EfDj+oZnfg8odJF8InjChoDzylHRhx9T6KvOaqvSIwTs2uS3kcLWtPBIJI4R
UK9llBCQSKGpoF063+0ISK3hrUlNopAnNWpndIoAEUPHqz0pFLpeppO7/iIB
chniOqznFLrj+PHwSBABKsIpd1+8pNCapwEhGsEEOMe/LxfPplBot0HR5ZsE
VAfmd3hh+9vmS3CGEcCt1f3bKAfP92BSIz2SAO3K5zyfcilkAl6W6D4B+/tj
viW+olCZt25Q4AMCXoQLNM5iG7yZyKt+SMDEOfePewvw/HScaAcTCJiRm3OZ
xJZROdTgmEJAuPPDdq0ivF/XqltEZeH8wEH3f0OhS5bDfo0vCPATKuiuxGZH
PX1JZhOwT7fgEV8xhfqFmMLPcglYOezYHI79fQX/lzeFBJysdzgeUkKhfdsq
lzheE+AZoB9ZiV3j46dq/IaAbfK8GRxvKfRufia8voSAXG+zZ27YmVT33t4y
Akp83dP3llJI8Z8Erw0VBPx9Uqrnh53ibJNxoZKAm3uf5+Zg3++tF1iowus5
8Y8z7R2FbrSW1KyuI0Arv+53DTanpOfCgc8EOLZ21kxjex3S3nDvCwEBYuix
9HsKuX1NC1n3jQAdrjTBi9jHq2J3bmrE+61RfHhFGYUI2i26RxN2Zl6gPPbP
435d+c0EbI8QpBlj711w9NJqI+CIZplYIPYqk2O7XH/hfv4QCEzELou2EM9u
J+DAjv7BEmzdfza/VO3E+8NIOWYSe8JT1ftcF45X4NsmWE6hjA+yuzO6CfDO
15eQx5Y9LtCj1EdAQtljp/3YvzKWXzr2E5D9NDboNHbc/KT3swECkiNHYq5h
r45uWys/TECfbdS9x9jVHfU9J0bw/an8PTQbO1ClMjtplICCMUuX99jIs8in
c4wALjNh03rshcrMPTJsAq4nk8x27HzRJAm7cQJWWGp2D2FftIvpjZ8gYHbA
+dEM9oaM0Jy2SQJ09UvNOCso1Dvn40tME/BAR3GKH/uxkdtemxlcP3dChBi2
TdRpyXuzBIy3klIENr3jSF/jHAG8k/eTWNj1yua54gsEKPuKkuuxw67s8LP8
Q8BIvleoMrZx5SbTO4sETEZ9G1XF5hT9h9HwF8erETTWwC62ZfWLLBNQvk8h
WhPbI52eZ85BQvqii5AWtuYcn/9tThLOSm48pIs9umPJ9DMXCR0+Fvu2Yaf+
N8EQ4iahZ9fgnDn2ifa+/j0rSXh9WuqAA7aUcmteKA8Ji1Gitv7YTR5f/KtX
kfDdsV8yCTu6otyMl4+EYqO3Nz5im4kUEib8JPgVF6VMYfPaZgwECZDgwLXo
plBJofK0x/kVgiRc+p4ydQzbZ/bO9RWrcb7BBoUH2Ho7QvYZriHBcD6Vvx17
KtKb9BcmgXi9/bHCBwo5b3B4tSRKwqTyrs6P2PIeNgH6NBKE9kzekq3C53O5
mbkXnYSM2c4hf+xDx3SH5teSkPVD4K3FRwqJpCkXbJIkQeXSDa0y7NoZ6UAP
BgknfSqObKqm0LZIXqlpkgTdNL7KjTUUWmxbHNKSImF0szlPCfYrpfECV2kS
jN41Lez6RCGV8mYLNosErRC5JfdaCknMpAUNK5BwRbr64pov+Lze8NTOSJGE
MyeshhuwU2wT9RKUSHgiZkcm1FNIrSp2dL8KCfZc55J2fcPzjgu0fK1BghQR
YEj9oNCtWl81mhaeX3mb++BP/HzguMZ3XpsEZ/vvtkONOL6TSwlLl4TTnxVs
OFrw+bXZVj5kKwkVn8bHvdop9Pr84eUufRI8szp7Mjrw8zX5YPNWRILi/SuR
3b9xfIE94extJOQS0qKnuvH62nSnrUxIgJz+ssIBnM9HpFJhPwnVqtYzSVO4
vlzBBL8DJNgGFl03mMH5+1d5thwkQXk+u/r3LIUG9y2pRFiRMJ3bFqz3B+dj
Dd+ZPkpC8B65HiYnG6mWV5ysOI3nsbRU+J6XjdxnSw2knEgQ/OBvU8nHxu8r
bySuOJOw1VzJppafjYzuZNcqnyPhmaWke48gGx099Ug72hXP412HmL4IG4Wt
usJt700Cx6SwSCSDjYZsK8tTfEhwqneMyCPYaPcr0YB+XxLY57f8aSXZiP9U
Jue56yS8CHBO1pJmo9CyriWPYNx/RrIqjxwbhXibzof/R4LJRXGdTapsNPD9
fmF9FAncZZJZYWpstFNlwEPsDv5fYYnepc5GvK3XZ+JiSMh5HZAfq8VGNzcV
TiY/ICGOtVFbQY+Ngidlx4qekLD9SPXG+h1s1Lf7YubiUxJqdH9l7TdmI+Ok
krMolQSDK5skmkzYiMfCergiDV9f1P5meDcb3cgKH/jyggTN3fEmOhZsFOQ0
19VbRMIB4tpla1s2CuioaxT5jOfPjWy/XmWj81KyKRe+kJC/KsmyxYuNrI9d
vlhXj/sh5fW+zwf3v1WKL6SBBFI+ZoYvgI1afl7YzNFMgs74qZ+eYWyk/lkk
fqybhDDz2LPLD9noV7Gl/ad5fH9GWE0llrHRxz/PVZX+kHBPcOiqZCUb5Wxe
WrixSIJ3zNylO1W4/sKn0YbLJLieC62+U8tG2nmzFUXcTLjpH9T39ifud/q9
9alrmPBh9eJs4TAb6d7/NRIoz4TcWC/PHRLjyH7A+VCbAhOOxTr8IYlxdEtn
rlRLkQn+wU+/zjHHUec30eiuDUzgLOC/9nrdOAoT2KkH6kxYX3733Sm1cdTh
lRP0ZzMTokQNhY+ajKNgu2ApV3Mm1CXui6jyHEeNchrmdteYEOKZeDpuYByR
McIJCV5M6Bi8cZBnZBwdX8Ue7fBmgoKpmrwHNY6GBrPCjvsxYex1nMu/M+No
MUul6t8gJjQ1euVbc08gGT1Fg5O3mWC2Zbn9q8wEcjaVVnFKZoJ6zd2TY0cm
0OIlIV63T7g+wQOxdS0TqPbz5InPtUzQXf4xYdoxgR6sbylV+syEu1zvXn7t
nkCbm596/K5nQvfGcwe6RybQla3Qb/oTx5dL1VBbnkBTXG4fFDuZwKrz0XeS
m0Qjt5sC22eYUJ6XMn7KZRK1PU/m3C0rBSsJ73Iv+hTallK2z8ZNCkwZlE/V
mWkUdV5+5GuZFOQWkqauAzPoEWFYIygpDd0Rv/ZdL5hDarf7F/2cpEGQr3ds
4O4CutZr7FL4ThqeJ1f/MP+8iBT818bT+GTgrDvVGyi8jAI9MlM5NGTA6cfd
qQu1HAB2MpZmR2XgTMThBQd7LjBIa0wvDJQBfs7RRYM13HC/70xy4EsZUPo5
kruWzgMj/LKGga0y0NflVlZpxAv+UWTY4xUscAs+xC/gww9uAlPuUmosiDKO
EeqiC0Fq/xq+IisW/Ks7Il2SsQYa0k13BPuyYMC5xztVVQSO/OsoU5DGAsvL
Fz6NFIqCwtWqpysaWBB6YjrDagsNjp1mxRVg10fRDbca0uDOwWshZ76zYI7X
VVF2Fw241NTONvxgQZqNd//4IRq0d8doJDex4MRynHyiKw1iTB2KDdtZkJ5R
amWQRgMe1spv/oMsuBf6xNCFQQf91XblG4dY8P63v40viw7ufwrzBrFdRhYL
IxTp0PXjbKzFCAuOd17ema1Dh7eh34+yKBasOimcuvIAHS5PJfe/m2LBx9+h
UsNhdMjs/NvkPs2C1bELHkLRdOj5bFWjOMOCMxPPRDXu02H/c4HMyFkWaB08
we+VSgdVWzfX4wssuNE3MS9TSYdTe+pO0P6wQGCg94BpLR0eblpv+RF7K4/D
yNUGOvCLteqq/2WB88H8xuZOOmzj2KjUg21m36QkMEiHK6MRjLglFqTuVC/S
x9/hL1oGBPYu4+tnHIJcZunQV2X4dxn7po1CxNMlOvwP0a67pg==
       "]]}}, {{}, {}, 
     {RGBColor[0.8241045714285714, 0.6995635714285714, 0.25042971428571426`], 
      LineBox[CompressedData["
1:eJwV13k4VV0XAHAiZSjJxXXPubhKhAwlU8NepDTxRlHJFKloUmQo80yJ8Eoy
vCEVKUOmJGVskFRKUuZ5PNc8+/b313l+/5y91rPW2uscls0VY7sVHBwcqzg5
OP7/VHO8sZKDgwbfRzZtUAvpQmmc04k6nDRo8kjYvC+0C9GindT9V9CAyy+x
9ERYFxrPv3iOZyUNbuvw3vW+3YVy5y0/CPDR4FqCYv/3yC6kErwnXJxGg7sC
/N737nchhSQBkW1yNDBQydl+K7MLSdcmbTx7hAZ5gvUKil+70Cc+z8CIxzSw
2zPS2S/fjWYFu7THZmjAk7VovyW0Gwl339n9er8ItI9ymb8f7UZ9CeP+B5JF
4IC6X/sPhx6kS7Qz11Ei8IOl+HGqrwcd9wiZva8vCr6nC98oevWik1lOG24l
ikKxZqejB7MPtaX1PswfFoUWTsWKxNI+JO0tYpOqJwbWZ8VcGl37Ub9krcvH
f8WAKzdxtavqAEqIrG460S0G2/00xS3HBhBf1w2vjB10cJSXe9j5YRAtLha6
br9Nh2tVTWUZIUMoc+55rn8nHbrCzEWyDwyjfTX9O7S0xEHUxn/n0PQwsjPL
EpcLFYfqoql3L26NIKiX1/rdKg5JsckdFYxRlCygmlWlwgChE4HHdkWMInLN
6vMbtzLARhjFrrs7iuLWtEr7b2OAfmhJVEfUKIpcGx4H6gxYeVGwxC92FPmt
6/cv2cGASu/08rzEUXSW9tAsZx8D8pyy3H9ljiJFUmh1ojkDigcD+uRrRtEr
BbaNcwgDovOf+/bOjiKXHZwltaEMMPzX5KX1/CjaekhIWOYWAxT1R5N/LYyi
DAfVih/hDDidp/awcnkUPXh6dYNGNAPu7bqTWr2CQh6yY52ziQyYFPf3cFxN
od0bxs945zHA6bu2xX5hCs1t5SptfMmApJyPJynsAl1hEZUCBvAf58y+R6OQ
ks22qrYiBpjy8Np3iVBI8qGTjO4bBjhaCPC70CnEITnRzf2BAR4b1OfdmRR6
x5g8G9bCAI7GAYpLlkJxBsfTPrUygPe+rWQ49mWf4naBdgZs/Fz9SkSOQowe
T/OITgY8UhTUlNlMoWs5PMYxfQxQVpk7uEuBQhv303cljTEgKKC20kiZQsHX
dwjn8hCgsWMhgV+DQpZPEo+MryIgUZf3kB+2WvNyuBovAaGVImdmsNugcnUh
PwGcTaM/OzQppClgsFSyjoDvmXOl2doUGkix7K9iEJDdvOyvsptCBvW+ZU1K
BGyLjb9Tpkeh5wMDvOoqBJSE2HUp7KXQupXHjkWpEpA5zRN6D/ub1qb+g2oE
DK+/8+biPgqZpn5c/1qLgO1FY7/W7sfxuQifTdIj4FmwTqnqIQqVRXpkz+0l
YCiffzYKWyqze85UnwB93xd+49gdrYURggcJuFmo5517mELnDpgX+/xDAI0Y
JOQMKeRIPhKwNSOgJ+ToD/YRCn1VX3u87BQBjCXDXn0jCm01cn1IWBDAVJXd
l4g9EXhAvcGKgNI4pYG9xhRyHx222mtHgJLw3Ic7RynkV66eJ+tIQFXKs79L
JhSKOf/+5FAgAX3BMpwnzCgkmO4fqhpMwG3eItto7LDO3cUuIQTcb6mWq8P2
tcync94ioF5/62+dU7i+x1IaRSIJ6Hbb0sQyp5A+eJigeAKOnpNClRYUKvfU
CAx4QID41tbKSezdJWMvPyQQ0GDr+WyTJa6fuj3tWDIBvO9UHgZhSymafj+f
RsDjSmtJZIX7VUzFKOo5AW9RzNkoawpdNxn0aXyBfbRt5StsKio9m8whIP28
L087du8a5rrHeQS89nyssOU0hRq4+L6UFOH65FRxv8H+R6dqieMVAeFyC1lt
2B+9fJT2lRAwf9WoaIUNhd7OToXXlxKQZ7uL0sPOGu083F2O+0HCYugdttyW
ZA/5SgIov9rEVuw0B7NnV6oIuBS2MXsBO767nn+uBud3wWlazZZCQc2lH9d+
JiCooU4wCZtT3H3uaB0BUi+qagqwPUzV5O9/IUB16XJbHbbT14zQDd8IMO0o
3baIbV1zb79mIwEfJSJOG5+hEEG7LeL6C8d/P/O1HfZPa5+O/CYCuO+4eblh
H54777HtDwG6FnzqCdir9C0OXPtLwCPncoUs7PJoI9GcFhy/l1BIKbbGFu1s
pXYCXLrNnP9gj7kreV7qIOCQ137uQexn1dIHn3USsNs/b24GW9qav2tzDwG5
B/sYwnYU+vtsOft8LwGfDzzSk8SOmx33fNxHwA6l6gZ57LXRf8RkBgnYI8WQ
A+wPrfVdtkMEuDnA4AHsAMWqnJRhAtSEc2hHsZF7sVf7CO7PIru0U9hzVVmH
pCgCsuID42yx89en0K3YeL5WxY07YDtaxXYnjhEgyLGm4Cq2/LOw3D/jBNQd
K21xxe6e8fImJvF86aRd8sT+b6/TYbMpArSXX9v4YZtFnRO/P43z+bHiTRC2
SOupnsYZAmRFrnqHYdcrHMkTnSNgw5kX6eHYt9z0fEzmCbgTb60Wib2vStMg
ZoGAV26KclHYnOu3ML4v4vlQXOsXjf3aktUrtEyAmRenbgy2a6bIyyMcJJyv
/RH8f2+d4fWN4CQhabF5ORZ7WG/JoG4FCXvUNpQlYD+5O8ZYw03CrtLyqkfY
ti09vYdWktD556twLraEQvPLMB4SRn6ee/oO+5frF98Pq0i4qp0Q1IAdXVlh
uJqXBJP0wMwBbEOhIkKfj4SdEdp07rMUWm35rC+Qn4Rq+6+1UtgVGf/lVwqQ
EJ1h/QGwvaZj/LjWkqBXvbTmDLaWXug/uoIkuKmWx4dhT0R6kr7rSPhm/e7K
S2wH+bMFS+tJcGqpHRM6RyEZVzP/XTQS1Gk8D/dit1UYHvEQISHSruGeB7ap
hcbArBgJ99UCrSawhTIUCjXFSZjkjlLZfp5CtVOSAa4MEh4/Djnojq0TuVpi
kiThAm/ISX57Ci38WRjYJkHCZqLE8CR2wWZ24TVJEmLTFMMzsBUrmowoFs6/
UrLH1IFC9KmMwMFNJETNhfA1XsD3tXy61V45Ej6/PHlo/0U8z5YPtZI3kzDx
eMGhFFu55t6wsSIJgUxJ/bxLuN5xASavVElwOJ50/fMVCt2u9VambSPhsk31
CwtHvB84bvJeViOBA0I+sLEt7a+WsjRIeMatlSBzDd9f2pYyoTtJ0M4ZfFvi
TKFXl08ud+wiweyA95zDdbxfU4817UQkeG26QJNwwe/nPxRO6ZCQQTzqj3DF
8f3RmDyuT8LDwvVkyg18npdQ1SZjElbuGCnw8cX55Qkk+xwloUzjMudlP3x+
7yr338dIMB9/t8XKn0L9/ywp3jlOwk0fGUWDQHweazBm0pwEtc6Ud8dD8f6v
qDxTeY4EfaN0C9koCjlPl+2WsCeBM3e+1jgax6tQQndzwPGoy0n6xVBob0xO
rcIlEtYG6l8ciqWQuV2SWvQ1EsY22WWOPsDzssqN28aThKGVhz9lp+P9a1lV
keZFQk1Cn+yKJxQ6WLDev9ebhKcV5b2mTynEZ5fFeckPn3f9zF2+Z3j/lHcs
uQaTcM6wLjw+h0Khngaz4XdJCJKsULcopVBfQ3xRfRSuT5nd5643FNqv2Ocq
HEOCXyn9/ZW3uL+b/abiYnE8QV39ERUUCtEsGk99QIKoZkDbzAf8fTEuPVL8
iIQu0wuPLjVSqOegY9ZCOq5nK/grNOF6p5ReRE9IGI6erRr6TSEeoxODlRkk
zETo3HBvwff78/C+Ly9wfjLlSSXdFAq0n+noLiYhf3t4c8cEhfxbPzcK1ZFA
vxGoVyrCRpclpNOufCFh/9lrDqJ0Njph4eL4uR739/PScCcGGyk1S/CGfidB
tTqoVkuSjX7/vKLN0URCu3KwwpQcG6nUCSWOdJKQ3H/aWWkXG/19bWLzaZYE
6Z9BZonn2ej9/FOlzfMk1MbHa7hcYKNc7aW5oAUSThi8X3/0MhuFFKVH6y6T
cGokpILuzEZqL6cri7mZcA3tEWzwZqOwzPuyTwSZwFDWNOaLYyON+L9DATJM
+OF9wOH6Jzay6XMw/bOJCXDnicWbOja6rT5Ttk2OCS8n2zfzf2Oj9m/rozvk
mVC89+vh7F9sdIt/vxaoMGHTRqnXcj1s1OqRGzivzYSVGY47v3GOoWCrYIlr
R5jQbHIhddXOMdS4UfWI1U0mKG2+0T5XMobI2HXJyR5MkFVoSKbKxpD1Kmq4
1ZMJr54Y5/dXjKGB/ue3rH2YEBYZ3t39aQwtPFesOR3IhMPnnp/k+TOGpLTk
dp+JYMLFn+pBvQtjyMFAUtE+lQlvOzQS5XXG0cL1NaudPjFhXf70hpzv46i2
bty2rpYJB2Zpol2/xtED2d9lm+uYIOE9x2a0jCPtpnTXtnomXPj0+mxM3zhy
2wm9Bj+ZUPLeSadgcRxNrHCqlmtnAtd50/R8uQk0FPEroGWKCe9r9vmn+E6g
P09TOQ9KS4BqlyBLGU0inbTyf8ycJKD7nSpX6scpFHVZZuhruQTw649vuek3
g5II3Y8C4pLwoHDlxXv355ByRO+Cj70kEEX7yl3KF9DN7n1Xi95KwqmBlHs2
R5fRJl+xRBqvFJgcyl/xbZoDAlyznnCoSoHzDYtvHpdXAFhJmRiaS8G/bWvU
nu/hht0ZjZlFAVKwvOdYxZFtPBDfcyE1IFsKDCrXFtWHroYhPmndgGYpaKcq
yr8K8YNvFHnrPy4WnLlgmxmXsgac+CecJZRZ8Chn/0D/kXXwpFeQt/g4C0q6
a4cmvwjh724DvWBvFsRq3RNptRCGU6fPSxVmsED2Pu+hWzIisOlGTTrXdxZc
kbYgZLpEweIcK64Qe4bXJYAcEoWYYzdDLzSwwOhfPSeRCVFYoax88fsPFkia
+rTxc4tBS2esauovFnwt6Bjh2ygGsQZnX+u2sCBq4XuQ0Rkx4GGt/Obbj+Mz
l5lexP+Ru9ZaVWwfYEGzgrGZzIgYOM8XvezHpuiT6oZTYtDx4+I9oyEWtIgI
nUrjocObsAZz1igL2hi1e2xk6eAykdr7doIFPMYpsNGeDlnti7+cJ1lQdbdc
wPYq/u+sO/5RbooFHDS5w6nudDB+yp8VOc0CoafqG+TC6KBk6XTNeo4F2f/e
lt2TSQe7Q59tafMssLbn9A/Po0OCpqzJe+xmoVTDphI68Ak3a6gsssA0o03t
ei0ddDi2b+7CHvQqMKxqoIPb8B1G3BILHNmKjaJ/6fDidx//4WUWqE60fbbv
pkNPje7iMrar+5Wtb4bp8D9L057q
       "]]}}, {{}, {}, 
     {RGBColor[0.8241045714285714, 0.6995635714285714, 0.25042971428571426`], 
      LineBox[CompressedData["
1:eJwV13k4VV0XAHAShTJebu45F5eUKUNkSNpLX2nUSIYMhTRJoqKijJlLkcwS
yZykkKQMDRQKyRCZZ/eYQ+rb71/n+T377rPWXnudvZ/Lsr1w+OQyDg6OFZwc
HP89NZ2vcXNw0KBhfJ2sZmAvSuWcSzDgpMHFilgFw6BeRItw1fJdRgOOrZGl
ZsG9aOqF4ykebhqoVV8Kvxnai/IXrT+t4qMB665Tb0N4L1IL+F+YBI0Gw4Wy
Rx/E9CKlxFViGvI02KfPNROU1YtkPieudThIA8td0hdkvvaiGj5P/ztPaLCY
X9wQpdiH5gV7N0/+psGG4t9blAL7kGjf7a2vd4mB/mOFWxFjfWgwfsp3d5IY
1HB9Ekpy6EfbiC6mECUGRjuNL0l39yNTj8D5mJ3iYNnY+DjOdQCZ57jKhiSI
w+sTKR8PCAyiX6kDyS/GxKF0kM93R8YgkrkpZpuynQ4CxPn2UcshNCT1+Ur1
fTq4ONpUeAsOo/jw9y1mfXQoatIpzvw4jPh6r93I1FsDz07Q10s+GEFLS4Vu
m0LXQJ1DRmOQ0SjKWsjN9+1ZA8l2avJfuceQ4YchPV1dCeBOvyZKZY2hkxY5
EvJBEuDTRARl64wjqFfUbe2UgI6oM7e/vx1HSavUc6rUGKBxsXlloiobkatX
nl67kQHgFGNqoc5G0as7ZXw1GMCasXIW02CjcIGwaNBigPmYyL8ALTbyERry
LdFjgNUjxRBrfTZyoCVbPDNkwK1pTpWve9hImRRemWDJANmaaNkaezZ6pTRh
eymQAcGXw3J57rPRFT3Oks9BDIgy/7XlfBQbbdwrLCoXwgCRI8KR3x6wUeZZ
9YqmMAZ8nzsRHxPLRnEZF2W1IxgwJ7NaSOIhG3msn+yZT2DAj29c1j8z2Wir
7JT9zecM4NPQPX2tjI0WNnKVNhcw4GTpprLit2z0cpuomNpLBtCGnrfMvWMj
FVuNql9FDBi5H2TmXMlGUsmuctveMKBDQvjq4U9sxCE13bf8EwPeh3XJtn1j
o3eMGYfgDgZslXQTW+rF9TEyTa3pZMC0z8lWzn42cvIq7lrV9V89nwZwD7AR
o9/T8k4PA9yXtcbyDrGRyzOew5GDDDidvO7h8jE2WrtrjX7iJAMuLZ7jfz/N
RgGX9UTzeQhY1v6j+hUnhazTEw5OrSBARoOMUlpGIc22f2GavASIl1Q0xGH/
gsqVhfwEKLfypV3jopDOKqO/JUIEDJXyPlbnptDwI+uhKgYB9rZGnP4rKWRU
713WokLAEROe5rcCFModHubVUiOgNzG5dr0ghYS4jY3vqRNwNaiZeRv7m+66
oT2aBIBxfbmZEIWOplSLvNYlwH0bS65fGOd3RdQhcTsB687T9LtoFCoL98hb
2EHALY/qNH0xCkln9S0c3UnAHn75UzHY3Z2FdwT3EHBP+PHIfnEKndptWex1
gADVLK1l+XQKOZOPV9lZEDBnq21hxqDQVy0B07JjBIz36clnYm885JZMWBEQ
e09s3yL2tP9urUYbAh42iN6PIyh0lT1ms+Mkzq+jRrGRpJBPudbz9c4E5J7K
MJeTolDk6Y/mo/4E7kfamZ2yFBJM8w1SDyDg9szetpvYwT1bi68EEqCr9aaw
ENvb+sUazhACQhMVn8qtpZCT8aNmsXACSl9sebCAvRM8TFAsAdwavjsC11Go
3FPb3y+OAGZioGkh9taSyYJP8QRUdOxq6MPW1DpDM04ioH6xdYXBelwf5aMN
p1MJ8LI9b09hL9DVDt3LJWCpNrB3owKFLpuMeDU/JcC7LP62GTZ1Ly2PfIb3
d4Kd7Ik9sJop9OQ5AZ7am5a/x27k4qsrKSJgL5fdywOKFDpgUPWX4xXO/210
hjN29Q0vFcMSAtpn6rjvYr+dnw2rLyXgXY/sfB12DrtnX185Xn9wULWhEoXk
NyR5KFYSEF41udwOO/WsRfaFKtyPT6XSb2DH9tXzL3wgYHX6Y/kC7FttpdUC
Xwh4MB4kvEaZQpwSVxeO1BJgba5zVxXb46imYkwdASHpjlcNsV2/ZgbJfiNA
TXCXrwv28Q8Pduk04/5888K9ApughYq5/SDA9/tCRxP29+Ne3S9aCEg45fV8
AHvfwmkPjXYCNitpPeHdQKEVO612u/wkoIB+7L0EdnnEIfFnHQRE9GYcUcDW
3rA5T6WLAMna3CJD7MmrKp7nuwloEjYPN8bOfi+zJ7uHgIwC8e8nsGWO8/cq
9BOwb6ow6xr2z+x/eacHCBjzuKt3Czt6fsrzySAB+w3O6t7FFohop8uN4P41
4b75GPtTZ32v3SgBQpGl73Ox/ZSrnj0aw/02eNyjEBtdLb7RNU6A+Z7hpDLs
haqcvdIUAcfyjNU/YL8QebTGZoIAD+E4tVpsZ5uovoRJAh7bFyU0YitmB+e3
TxFQ9vCJeyt23+8bN4kZvP7Xdu86sR/ucN1nMUvAuacDbr3YFvdOScTMEVB3
QSV+EFus81h/828CtnLmbxjFrlc6+Fx8Ac+3vLiBjR3ivt3LZJEAzZr+2Als
wyodo8g/BNiUrr4yhc0psoHRsETAm5Ffb6axX1uzBoT/4X7Xtbo8g+2WJVZw
kIOEhqbqwv+88Tev9x1OEjYnpQv9xh7b/teodhkJ1zacDljCTr87yVi9nIRd
T6RJHhUK2XX0D+zlJkFIfKhWGFtSqa0gmIcEaccfSdLYP9zqvD+tIEHMh/vO
RuyIyor9K3lJcBALiN+JvV+4iNjJR8L+z64fbbBXWmcP+vOT8CagW+Q6dkXm
wxeVq0hI6hy+HoN9Yy7Sh0uAhBPZj7hKsHW3Bx3YJkjCwn2pzE7s6XBP0lsI
j293u7BClUJnFR1e/hUhweXOatPj2HJuFr76NBJWerhdvYv9q2L/QQ8xEgy/
iJRUYR+10h6ep5NwV18zXluNQsKZSoU6EiSEZvfpXcb+PCvl58bA86WlFl9g
G4SvlJwhSbAs8PoB6hT60/5nWEOSBBm5xtlg7JcKE4UuUiTsXc+z6Qe2ckXL
IYpFAjlrKuyxkUJrZjP9R9aR8M6sd++QBj6vFdNsdsiTIBlrN2+sib9n62Td
JAUSsjk5TSqxVT88GDusTMK+3D/iuZvwfkf7mbxSJ+H02cqPOdoUCv18U5Wm
QcLacs5hLR18P3Bc53XSxPkTCq8qsK3PXCxlaZMwrR55alAXn1+breWCtuBx
owvzVlso9MrJ/F+3Pq7HtfDI5foU4kgxbtmCSGCQZp252KH8e8MoAxxvQsdP
AOH82rVnTHfifiAaVy8Y4Hg3hKvWHSZBOHKtps8uvL7nq5K8jpBAaFo32u3G
8QdWXG01JuFW/yO53XsoNHTgr/JtUxI6L6a0Se7D8VgjkTOWJHwLaX4we4BC
KhWV9pWnSLh9LsTW1IxCl+bKtkqeISFsXJR5yRznq1Syxv0sCcu3DQZFWlBo
R+Szz0rncT8tvbv2y5JClicTNSNc8PzgvSWpJ/D3ssJ9ua0nCedTBT90nMP3
r3VVReoN/L6fow+kzlNoz0sR34GbJITrNSfbOVGI72QO53kfEqSqxE/MOOP7
p7z7r1sAHh99dxddoVCQp9F82F3cL4mDVU7eFBpsjC2qv0eC7M/3aj0+FNql
POgmGknCSEFMk4Uf7u82n9noKBIMxvW+HAmgUKBO0VRKHAlyJbsvO4ZRKGBK
Zrz4MQkVR7c/1YmlUP8e55w/aSScvchT+isO7/ejUkeUTsIwU4c7NIFCPIfM
RiozSYgbXrlj9CE+33PDBuuektDnr+3b8IRC/md+d/cVk8Bp5cOh/5JCvp1f
moVrSVhlEqfp0YTvS0mZ1At1JATl75kvbKaQmdUV5y/1JKhbdgfNteD6t0ny
BjWQEFs4IeDTQaHW7xc2c7SQkBLwKKNygEJqtcIJ4z14/pF2BY5FfP6+NrGt
mSeh7JtK7MG1E+jjYoaKwiIeH28f514/gfI3/1249YeEMZdsoTKFCRRYlBax
7R8J9JbvJVtUJ5BmwVxl8XImRGSdeHZy8wQKzopZny7IhM7tixJOhyaQduzP
UT85JjjG768w85lAtoNnj7avY8KN7Lff3P0nUKjW7zINeSbAmq6Q+MAJ1PVN
JKJbkQmK/yMXx29PoBD+XbqgxoSCdJ4vZXETqNMj339xMxPqKjj1hF9OoACb
AEmXg0zwrDCQcR2bQM1r1Q/aXGdCg8Z5jY2nJhEZJZSU5MGEqFq1ltmzk+j4
Cmqs05MJFvc+57xxmkTDQ7khx72Y8G7pRo/plUn0J1f5wwl/JtwKtPfK859E
0rryW+3vMKHcp+TKQuokOmskpXwmhQmjN0UnqT78+8urV7rWMMFouG3ZyYtT
6HPtlF3tZyZITc5UmF6ZQnHrW8sUapnQxeWA9l+fQptb0tx+1TPBz/SfvaH/
FHLfAgNG35nAjdacsYuZQtPLXN/LdzFBczV7+8HyKTR654dfxywTwqLDa6bF
p1F7RgrnHhlJuJh4Oc++ZhoZpJYfsHCVhByd0Dvd/5tF95zkRr+WS0L0/dbB
gv45lEhsq14lIQXPDo1z7++dR6p3Bv54nZEC9Tvr1TonF9H1PsOLRW+lwL2/
ojjC/i9a501PoPFKQ3gLwzrUmQP83HLSOdSlwf3WA2PHJk4AG2mT/ZbSwB4J
LjCJ5IKtmc1ZRX7SsOm1ZZOTIzfE9p9L8cuThrwDE+980lbAKJ/MNr82afCY
LJwrFeQD73tkyEMuFtD2JZw39l4FrvzTlyRVWXDQo8NM2lIQ0gcEeYtNWVCH
+JxHGMLQkGW0PeAmC1IuViix74vAsROnpQszWdDuc+bN3E4arLv2IY2rgQXJ
+0M1LSfEwOoUK7oQu9nUs3LytxhEGl8POtfIgq+05A/BHOKwTFXVsaGJBa1t
guvKBMWhoydKPeUHC0oXLunqqohDlJHD620dLEi3yTvjck4ceFjc37yHWJBh
vtthtl8c9AVsKjYNs+Dz9/n0V+Pi+H9GUcEQtkua5hGvWXHobnJ8cGiUBUN3
69oFeejwJrjRksVmweyQ4SskR4cr0ykDb6dZIC2TuLfbjg45XUs/Ls2wwCv/
Wevrc3TorTWtlp9lwejA6ZpoVzoczuDPCZ9jQXjUrnpjXzqoWLu6HF9gwaUj
V61+PqLDyb1f7GiLLMizPMouz6RDvM56k4/YqKCnMyOfDnyibdpqSzj+o/tt
18vpYMCxSaEX29l+qc+hmg7uY7cZ0X9Z0PkxzujINzo8bR3k3/ePBY4nRUQM
WunQ/2Hb0j9sVLdMQ62bDv8HkQ2SFg==
       "]]}}, {{}, {}, 
     {RGBColor[0.8241045714285714, 0.6995635714285714, 0.25042971428571426`], 
      LineBox[CompressedData["
1:eJwV13k4VVsbAHBUZMjUOYaz98GRMmaOqKyXizSIShkSRRTdqBQpY8gc4YoK
FVciMhRK0w0pqRRFKMk87m0uQ771/bWf3/OsvdZ6h73Wszku3nvceLi4uPi4
ubj+/9Q9eX4FFxcDmsbWrdGN6kE53LMZxtwM4Kneomwe3YMYyT56YTwMeF7L
89QupgdNPvz7KO8KBpxZLLscHNeDSued3ggJMEDtfenXpsQepBn5V7w0gwHz
4dd4r6b3INVMIaaOEgOOTUaGRxb0IPmGTAV3awbI+37IE/nYg94KBEYk3GGA
dqfmhTnlXvRbpMdw4hcDpjzvvLC+1ItW9142emLBhGzh+rLMwV40cGMybFsW
E0xDEsDcuQ+ZEF1sUZoJnuFsgagvfcg2IOp3+lYJEM3audHIpR/ZF/qsic2Q
gGHjJRW1mX70I6f/1sNRCfjhv/LVcPQAkg9mumSbSgK/Y4PvsO4gGpRt8K3/
RxJu5UTxvfk+iG4kvvpq1ysJo3/qDKcuDyGBnvNB+Zuk4JTeEZHUvcNocbHC
b0OcFCirCTzL4h5BBXNFpWHdUvCxiXuuoWQEmdcNbjIwkIaEC3tkFqxHkZtD
obRStDQcbRa9pNA6iqBRxaCtUxreJt3x0DgwhrKEtAprNVkw4Vy1g/vVGCJX
rTymoM2C1bNAFtWNobRVnfJhOixooAtq7N+MoUTh+DTQY4HWJ9MbhQ1j6KLo
YFjVJhaIVK44tLVpDLkzbjmUmLNguWfnir9+jCE1UmxlhiMLzhpPatr/HkOP
VcddzkSx4L8KWmBakUK+m7irGqJZcKHkToGVMoW0d4itXhuLx5/5h3NXhUL5
nlrVn+NZ8L1xf5zdegpdv3tqjX4yC6IVztvd1aZQgOJE9+8MFjT1/ZMtvoVC
RmsmjwSXsUDGpqKOZzeF5rSXPW15wIJgJcEK/T0UKjdZzdQsZ8GNq/1nj++l
kLqLTu2PShZc6wk//GEfhWRv+aw1ecaCrIQDw1EOFOKSnepd/oYFVXsbbr10
pdB/rGn3mO8s2J+o52V1lkJplrY5bztZ4Hf3v44dvhTyCnnUJdTFgtNaz7ds
9aMQqy/QMaGbBfEyV74Y+lPodAnvnpQBFtgeXnWIGUghBQupLZkTOJ/KVuVX
wykUeXbT6lJeAuJqNiQ0JlHIKS/DepKPAMEVnasKkimk274Ur8tPwPB+7gvh
KRT6ATUrKwQJ2KdhKqebSqGNQpZ/qkQJ8C6vS76UTqGh206DtSwCygzHeH9l
UciyMfT5V3UCiGVzTkL3KFQ0NMSvp0nAnpiZ4SZs0RU2NklaBLRT7jrXCin0
yWDd4HZdAhjHpcbl71Nof3a9+BMDAsLKx9esLcX7813tnmlKQPpy9raRCgo9
TwwonjMjINOWOJFVSSG5gt65/VsJaB06uW33Iwr97KxIENlOgI5BsUrJYwod
3eb4KMSKgCMWR+IOP6XQSfJfIVcHAl7XvS4Lf0mhj3rCts8PELBl47DVmmrc
H7v9bhEHCViIyLz9AnsqYpteszMB1+XMj8/WUMifGnU2cyPAZG3QpX11FLr4
Uq9M8SQBu5ZVvm16S6GUY6/tRyLw/nnO17c0UUgkNyxaK5IAvqRoM7NmCsV0
Gz3yjcLzbT+eWYId6vRQijuWgKJu58FLn3F9bW63MBMJOOWl9HNNC4W2QsA+
dI0AsyIha8U2Cr0M1I8Iv06AupDszYvYRlUTD97cIIDbfKyhA1tXz4Nhk0WA
1Fzgk/h2nB+1/U3HcvD67MDxrg7cr5Kau5OKCKhiNmbv7aTQ2X3DIS33CYj3
Tqy4gU0n5RaTJQRw7H7l9mD3r2KL3inD8V70lzr1g0LNywQ+VFUS4DF5wDSg
i0JWxrV/uB4TAAE+Ok+w64NC1M2r8H5H7yzOYb/4PRPf+JSAy7rya87+pFAh
1b2z9yUBTDG/4gPdFFJanxWgUkPA3pRE3yTsHE+He961BKjYb5Z8jX2tt1Fw
ro4AR5sVAxo9FLrU/rRe+B0BCZIiz8axuaX95/a+J0A+S8lWthd/r/t1VdI/
ECBjcLp+B7bPx/zoNZ9wv8Q4o1vYh+quWmxsIaDWQvGwUR+FCEYc068V1+ut
sIQL9pdDIT8ffiVgxTbV4nDsnXPHAnQ6cH+Vf05+hc239eC2098IOD6w81sv
9svk3RIl33G8V98KLu+nkP56w2L1LgKsqRLJLdgT/uqBJ34SUPOVZ9oW+94r
+e33unG9atZXnMKWPyTYo9xHwEFWz+At7G/3loqP9RPwrM7OoRI77fdk4J0B
vN6s//132MLJHZJrhwnQOJTCN439prOxx3WEgMg2XwG+AQqFq9WW3B4l4L59
67gkNvJ/FNQ1RoBFUOFTRey52sIdcjQBEwNDJ/SwH4rflnIex/m5Pc9tin3S
ObU3Y4KAyQej562xVe7FlHZMEuAupdZ6ALv3V1AwMU2AXP49aXfsm2Y+Ox1m
COi74oa8sR2SjkqnzxKwVdBymx82s/NAX8svAj7uttcPwm5UtS6TmCNA/FYI
fzh27DnTkH3zBASGVT6Pwjav3WiZskBAsuUv+zhsbvH1rKZFArzq9VovYz9x
4vSLLeH35zwNE7H9CpgPrLlIyJgb7Pm/tX/xhyZwk/CiWNvnH+xR0z+W73lI
+NCjLnwTO+/KBGvVchKG1oiWF2O7fu/r37GChGszvMfrsGVU2x/E8JLg/+Ov
9T3YrX4fQt/wkfDPs5kF3kEKJddU71rJT4KLm1WbBvYusUpiqwAJNncDa52w
VzrdG4gQJKHTqeRZMnZ1/s2HNUIkFNmwXr3HDppNubhMmIT1j/vbRYYoZGAa
bWUiQkKkiAWXLfZUYiAZKkrCwFsPnRxsTxX38j/iJJzeX/DKephCa/0cwrYw
SKgVV1Isxv5Rvcs6gEnCiQrZq8wRfH4e1B/6LUmC1Dvd3AlssXzVio3SJIxl
3DPzHKVQw4xsuB+LhDvaNtP92MaJK2WmSRI8FPojpscotNCxMKQjQwIRqHo0
gsL3mfJ4xWlZEtr+3W1P0BRSq/66m+aQ8Gdw4qT9OIWkZvIjhtfh+cqtT8tM
4fNaJdfZTIkEx7rW8xR2jtMtgyxlEpZLp+TVTVNIo+7q6B41ErouZpyJn8X1
Tgvf91iLBDtZsRaveQrFNQRrMHRIqPGyEPVfwPcD1wV+L10SctSDTsYs4vk9
Tj3l6JOwOT499+USPr8MndZGbyaB/xPyM+Wh0WMv+6WfW0ioULHU7sPmyrb5
uhmRIL3tcmjsMhrFCe6Ip41JKGHzfvuxnEY5HfrTtltJOMA0jSnno9GnILHa
dXtIqK6o/LhKmEZSZUJZIXtJKH6Y2jaA7dTP599mQwKkiPnXidBo0OqP2mVb
vL7hRr8EMbweZzhl2pEEZ8n/zm9n0ki9uuZIzVESrJNCSv9m0+jM7HMjGQ8S
YnteyIbK4P2qVkmd8yTBQZtPIV2WRmYpJQ2qJ0jw4eOaaOLQyNEtUzf5NAnl
l1i5Z9bRKJbv3HKXQBLudh676KJJoyGn2uqcIBLcY4yW0rVotL1cPKw/mIQ0
3dCMZm0aCbgVcp+4SIJr2gWjvRtoFPPy5x+/SBIaGZGrfQ1pFB1o+Tv+Cq73
dSHGHjMaDTRfq2xMIkF3s1RhlTmNLNQG/Fan4H6U23ZMyYJGK9svzqSlkqD4
ysJMcAeNojZWTmZfJ+GvWe7rM9Y0ipyUH3v0LwmLhd7PXQ/SqG/7ycKFXBLe
R24IWXKikfntp3+jPJyfwVbXzEM04t1tN1yTT0K9TV9yryuNLhXFD3y4TwK3
qVNauieNIjx+/ex9RAKf0ZfNaedoFNb5rkXsPR7vrv4XnUojLxn5HO8PJJh9
K48k0mlkd9D35LtGErbdfROw/TrOf7sMf3QTCdtlc8+VZdGo7Yu3IddXEv5N
7KooyaOR5nuxjLFu7Klr9s5VNPr2ZJ/L2984H5z2vcHdNHo9f1ddeZ6ELyFb
Hsr10ajU8M/cpQUSaLnButoBHH9lbrLJEgl5SzrcxBiNdB/M1jxazoYrpqhm
/BfOd0G6Yp4IG9TsjlyxFhlH+te+jYSvZYO3Xbprk9E4chnw3N+xDrv63PkO
43EUp/fruY4SGxQECuUGTcdR1yfx5J8qbFic5ydW7RhHsYIWBqDJhvUqu+qC
bcdRZ0BpxLwhG2T9audFTo2jSOdImdPWbBjly3zZnjuOWhS0rJ0vsGHws4Kw
HHsCkamiWVkBbNgvd1vpjdwEOsRHj3YGsuFA9EeHswoTaGiwKPZQCBvUpRR4
W1Qn0EKRWt3hCDbEfvjX77nhBJIzUDI6ksCGsraoZwr2E8jTUlbNI5sNycL6
WZCGx59dtdLnLRsWPh28WiU7iRreT7q+b2DDhIXBzhiFSXRdse258ns2SKh8
vemoPIkMv+b6/Whkg4aMhLKQziQ6txn6Lb/g+J1tylLNJ9EUj88rpS42XG50
yrD3mkQjCa3h32fYMNucsCn1xSTquJvNvV1eBiLDRMT6vKeQcc5LKwcfGeBV
i95Z8W0aJXmtHfn4UgbcTVMOF52ZRZmESb2QtCwMlQ7kdbr+RhoJ/QshHrIg
MnaiN9F1Hl3oNT9V+UIWiG/MkWvVi2hdqGQGg18OeI6mrGJIckG4X2Eel5Yc
2NVuWNV1ihvAWW7fLkc5+Ej4vlNTWAZG+S0FleFyEBU8tnVibDlc6zueHV4s
B3N6C7FjUnwwIiBvEt4uB0N5w3uenuSH0CQy9uYyDpgjq6n8RkHwEZw6I6PB
AWDaVH1OFYa8fhH+R7YcGHBwvPC7UBSaCixNI4M5kPnUw3i7jDgcOHxMriKf
A8ouZabiNath3fm63GVNHGgqpG6fOcyEg0c5aRXYRW5cB5uPMSHF5kL08WYO
lM9+CN5wkgk8Ghp/N33mgIWR8Z/5ICZ8707Vym7lwMHDYc3pN5iQaun+xOQ7
B0qcjK5KtTKBl7PiU+ggB9I198zLWkvAFmHn6g1DHHA7UsK+ZysBZ+YrHwxi
2xmezzBwloCfn/++unuEA4uXW8vsvCTgWUyzI4figJlqudadOAnwncrufzHF
gdH7RzkRbySgsGux9cw0B97WG1DrPkpAz3vbeqUZDswmPmDUt0rAnruChYmz
HAjt0nFjDEiAupPP6UNzHHDt3ir+iFcS3Ha8c2XMc6A0zzLZTVgSbmxU3Pca
+2cG4bFaQhIEVrfray5yQL0tS8xnrSQYc21Q7sH25snsVlgvCedGL7PS/nCg
nZxa2aorCffbBgR3LnFgGcs8NG6zJPTVmSwuYV8Y0t9pgv+z/wfLc6+G
       "]]}}, {{}, {}, 
     {RGBColor[0.8241045714285714, 0.6995635714285714, 0.25042971428571426`], 
      LineBox[CompressedData["
1:eJwV1nk4Vd33AHCSWSL3XrrnXFxNyNcQmbMXKVNK3kYJkUqpRCUzISFlepsl
kUqpDBWlkqmSUCqhl3DNcg7XLPz276/zfJ7nnLX3XmuvvQ/X/bij5wIBAQFR
QQGB/3/q+QQKCwgwoGFo5TK98zyUJTiRZi7IgATRi2obY3mIkeKnH7mAAevJ
3a93xfEQ/5n3QRFhBrxab3Yp7AIP5c+4fJSSYICp2UBLQyIPacesT1jKYEAp
4zvzyjUeWn1LiqmryoDNdk6TMQ95SKXm1vIDDgzQV6DE5b7w0CeJkOhL9xgw
PdH5haHehaYW84xHJhmgJ5+uc+NcF5LrumhWYs2EvP06Bjr9Xaj3Jj/SJp0J
ws8ZTiZu3ciCaOfI0EzwOM5pb2vsRjuDz09ds2LBOa5m0phHD9qd67csPo0F
6wZO/1Sc7EG/s3oynv1hgZ/hZq/f8b1IJYzpnmkpD0l2to0J+n2oT6nmdPW/
8iASo/TjeVsfuplY1bSrSx4kB61tiy/2IwleYGiOiQKsElOdOL91AM3OvvBf
e0EBRJfZ3z09O4AeTj/Oj+xUgFNxrspzOYNo4/s+EyOjpbDXWo52tPqDPJ1y
l6rGLoXwAPH8Z5/+IKhXN2puWwoUUXX8nd0QSpfSya3UZoPSxjN6vQVDiFwk
dmj5Gja8d47jxT4bQlcXtalE6rJh0rDPR/3FEEqUTrgK+mxYtrucc+jlEDor
0xf5yoQNxc0eZd9Lh9ABRoZT3kY2VPPVJQM/DyENUlYszZkN3r9/mnR1DaGX
q4fdT55nQ/I1gVcmchQ6bSL4qiaWDZ1LDr+7wKDQGjtZuRXxbGge1s78xaRQ
zmGd8u8JbDhy12jyjAKFbjw4scwghQ389f2dmRwKBa8a6ZxKY0OIp0d62SoK
mS3j7w8rYIPPiYQUFRMKTa8Ret1YyIbYrsDizaYUem4hx9R+zobvvJZnAeso
pOmuW/m7CM/fZo9ODaKQUobfCos3bLiwSEjLw5JCAkqjXQs/smF5RpLKbnsK
vWOPHYhrZYOMyUyPhwuFrtrvzPrUxoYN98Rnd7lS6Fh4cbtUOxtObtKVtHej
ELs7xPlSJxsqvx5essadQr55Io6pvWxwrPL+SHlSaLm1wrpbI2zoEqx5Z3SU
QjGnTOTyRQi4nHSKFA2ikMv9NAe+KAHjTn1KLdh6LfMJeuIEHOuSWvo4mEK/
oULshSQBubVjAw6hFDKUsp97JUPAz7mdsnERFOq/49JXySagINptQ3UMhezr
I942aRLQklpREJFCocf9/eL62gQcCrQ0WZ9KIRnhbduSdQhgGW44J/Qvhb4a
reyz1SNAuHT7gfDLFNqRWb2kxIiAR+lxdkeu4fmdljtwy5KAhliBJOF0Cr1N
DH46vYGAjOPC6wuwlR92Te+wIsDT7PVz19sU6mh7cWmxLQFCxNeOwgwKHbRx
Lg7fQoDcsUO2DlkU8iHvSnk4EbDW3tfM7gGFvuhL73y7B4+/wXeOh71mq38G
sZcA6cTA0JAcCo1G2+h/cyVAz9DmTc5DCgVQf1w3eBLwOcjdeDyXQmfL9AtW
+RAwseqOzNZ8CqUe+rB7MJoA869wmfmSQouzI2N1YggYSjz4KAw7rtOs+PR5
ArIo1Qe92BEuzxQE4wnwStTZ8eIVru+2O43MRAL4p7YFW72mkBUEb0fXCViQ
mte7ppRCZSEG0VE3CBAXbHKNxzZ7NVL48SYBMZaBJR3YevpejG3pBIQ+GV1x
8R3Oj8aOhkNZBMQVby1qLMP7VV57a/JjAs68Ha5dW0mhU9sHwhufEPCx6+iV
YGw6OfspmUfA6P4EyzLsnkUcmXsFBHjXhm+yraLQNyGJuldFBCiMvJO1f0+h
LeaVcwIvCdgb2T4bh10dGq658RXeL5pGte+xS6fGE+pf43ro7SHMPlAol+rc
1FVGQFHaiCfnI4VU/5cerF5BQFDmHl9H7KzDTo+OVxIQGJXkfg77ele95PR7
AsoMNYf6sc+1vK6W/kzAfenCp9nVFBJcGjD9Ty0BfslSzV+xg3foqV+rIyAn
v6p7FtvvS07ssq94f6uq5zh8opDb+yvWho0E6CfpN/ZiE4wLTP+fBFDVt45I
1lDoh1t4x7MmAtT2yQ1pYG+aPhSs+wuPR1Il3tiiVnttfP8jIH/OVDweuyxl
KyuvlYCq5/vX38c2+J/xU812Aox2pwe1YY8EaIYc7SCgUNogbAr7UZWK7aNO
Ag4EJPss+UwhFTdJnlo3AcVyR0lz7P8ezT891IPzf/vnjx3YV6f4Ifd6cT8V
/g49gi2d8kt+xQABN9syriRhf2yr53kMEnA4w1YsEztKozLvzh8Ctud6HyjA
RgHFoe1DBETnzuWVYU9X5top0wSs2DTRX4/9bMkdBddhXD9de9lWbB/Xy11p
IwTsWDSxvB9b/VFc/i8+Xk/UwIox7K7J0DBijABNCy5jHvv2Br9NTuMEuA1f
pERrKeSUfHDptQmcb5PVRYuxmW17uhsnCWDXDB5lYdevdihgTRMwZlctQ2LH
n7EM3z5DwBPPl7eVsTdWGtqn/sX1LC/gLMcWXPI/dsMsAQcX58asxC5x4fbI
zhMQrsVtWYXt/5BZ6CBAwpWMUC9V7DWT4hGXBElwe5b7VQP7j+Wcfe0CEqbN
bOQNsO8njbAXLSRh+HKwgRW2R2t3j50wCYkXfHX3YiuubimMEyFB6M52yQDs
n/51ER9FSZif3/L2OnZKRflmMXESFOvit5Rhb5YtIqwkSJg00C2hsMVcHvVG
S5JwzN1HeFkdhcpzbj+rkCLhJHl0tTN26ETqWSFpEj5GOmrewDayjN1isZiE
ogwb6d/Yo4khZIQMCZfCgj6p11PosPqB53NLSFh9Q7f1C/YKf6fIdQy8nn2S
eppf8PlcvtkhmElCeHDpwUTsHXsN+qfkSXh9w93rwFcKyeasfmG4FL9/Jd2g
GbtmXCnKn03CXPFu3j8NFDJPFFMcI0kgm9ubdn2j0N9ff/t1FUkQvzerwsN+
rjb8wleJhJygNXanvlNIo7xpK80lYUHyWaMHPyikMJ4TPbCShIq/3Uk7m/B5
rZ7tukGVBGXTiAFuM+5nlwyjdDUSBiufa/Gxtd5f+eOoQQL3Qe6ZnF+43lej
tr/UIYFSWCfr/ZtCF2rCtBi6JHACnCqOtuP7QSBI/Jgejr/azeN0B47vdeI1
14AECfX3njd5+PwydlkRa0rCvrFT4SZ9FHp5bPd8xzoSTLdZXznZj+/XzG1N
poiEJ9bWNwoHcHxJuwTanISeFL8jNkN4fr8MxnZa4Xwr9mtX8fF4obKVKx1J
ENQcMxIRoJFCgVR6+D8knItwNGzGdukRDWjeRsJ4R/zjPEEa9W2Z07i4k4Rd
yrwFR4RoJMAdSB1zJuHOSw97UVEaaZZX7K84iPebgldQtzSNTk68NVP0IsG3
TFpwZDGN/1deKZw5jOtT8n1eQJZGG1LzalYfJaF3TMFLTY5Gzp639FJ8SQj+
J2kwU55G8aJnFrqH4PV/Gy5HXBr1u1SWZ4WS0MfL1zmqQiPb50sie8JIOHs6
JTttGY0kPHMFj54lgbm/9a7oShrFlXXM+ceQIO9ePTOvTqPYEPuphCQSjhf6
Sp9dS6Peb9eL6pNxvjea8dv0aWSt0esvl0rCjcAfbWBII7GWs+NXL+N+kL5a
L2lCo/OGRfzMGyTMdF6UrQIaxfBVhorvkpApXs6u2USjbluf3L/ZJHSoHYlw
2kyjjXdee6P7JHhLJdADW2gksnXXQEUOCbFuXr3y/9Do3OOE3ronJDiYFaDU
3TSK9prs6ComIex527+KB2kU2fa5UbaWhA1XLZYERtHomKJK1vE6XI8cI8uU
czTatfe0z+d6EmZrt4s+PY/z36IoHttAQoC6vPnoBRo1/zhuLNBEwh9bv8h7
/9JIu1Y2baiTBD0ZY5viezT6r2S7+6cpXK90a5G4Whp9mHmgqTZDgoHcYS/m
FxrlG89Nn/tLgmhKmEtWA15/UXaKxTzun+4rczU/aaRXOFFRvJADM6knWDad
ON8Pr626v5gDzRdEsgYnaWRw/b/BqBUc6Lx1R7t95TBy7z2849dKDmSV6tTV
qw2jC/qTb3VVOXBXMqm1XGMYtX9dktKhzgF+Q8mWwjXDKF7S2gi0ObBndX7Q
G7Nh1BacHz1jzIFLHXum/HcOoxjXGEVfBw6+H+mIsPhh1Lhcx8E1iAMRanyf
ttlhRF6WSU8P5kCrc9IDL8ER5CZK/2kL4cDfUeu28YUjqL/vcbxbOAfGlAfM
2VIj6O9jjff7ojmQJmzXGcUeQcpGqmb7L3HAuOptYp/BCDpsr6ThlcmBgxPG
W+iT+P1Ti8T8PuF4dXnv6IkRVFPL96it4cCh/+iSy39H0I1VzW/VajlQMlVq
CIJ8ZNyU7f+7ngOs2415aRJ8dMYUeux/cCAltPPBWQ4fjS7wq1Jt54D8I07m
6Ho+Grz0M6p1nANSLUjsTAof/XqQKWiroghNE4ZSE6ajyDyrbIuTnyJ01//0
unVrDCUfWzH4pUwRZGruS4ioTqBbhEW11FIlKHuU5fVUZAppXer5G+6lBHEB
TuLWY9MoqGvjiaJSJUgXigyZhVm0MkI+jSGuDNbkw9amy/Moyj/3voCOMjix
mnffZgsCuCpv3+ysDKc0Vzl6vlkAZjmND4uilKFK0tnna8BCuN59JDPqqTJ0
v56SsEoSgUEJFYuoFmWwWpdQJ/xdDCKSyfjbQlzI3iffnKYsCX6SoycVtbgw
JNqRIVq3CO73LBYv3skF1XL2CX0zGWh4aG8ZE8aF1FvWXmvvyMKefYeUX+Rw
ocIc6tqN5GBl4PtsoQYuPAlrPeHzkQF7D3KvvsDeY3pPNKmeAanbgmKPfOPC
sK38dH4jAxZoaXk3fOdC8rtk/nQXA1o7L+tk/sTzqQ3WurGACZftD5RYtHJB
2tAujDRlgghX+GtEHxfsfd8Ryk+ZsE7atXxtPxeuTN1LO/KCCSdnigr7sHfF
Wp4oesOEju/eV7YOckGn30xqx2cmvIn75syluPDnQ7JoRj8TTo9m9pSOckHu
2o6qUytYkNs++/PkGP5+Vt34hwYLeLU7q1XHuXA/Xn3aQI8Fjg8kcxMnuMDz
3rh33oIFmi5+vm7TXNDV0s5Oc2OBp91nD8YMF/S+3DwhdogFNw1Xbf+Abah+
5NzJ4yyQkGsx0J7lQpXVhziHUBaYC6xV42FfepIVUBrNgjN/LrKvznGhkRH6
VCeBBU+aeyU3zXPBzGZGMyuVBd3vLWbnsd0Vy0flb7Lg/wB7yrl5
       "]]}}, {{}, {}, 
     {RGBColor[0.8241045714285714, 0.6995635714285714, 0.25042971428571426`], 
      LineBox[CompressedData["
1:eJwV1Xk8lN0XAHDyylqhYZjnGYx9y1KSJd2Tt0UkKktJSCmlEEpliZCQlxCy
h0qWSqulUiGl0khFpURjG8s8g4iK3/39NZ/vZ+7nnnPvOc+5LC//bd4LBAQE
RAQFBP7/axxwSlhAgAbtYxqqxuc4qERwOm+tIA2663O0N8RzEC0tyCR6AQ0U
uVmPdiRw0MS9wwcWCtPAd1lQyunzHHT7t/tLSXEa7A0y5rSncJBh3L9JCjQa
rOnP2J55iYN08yVlV2jR4OhJ+vf4cg5SeZ2vtt+BBl0579pYbRz0Sjw8Nvka
DSY5ItwLOn1oZgnHfPwXDeIulfPJc31oad9/ax5ay4Laro/7jo/2ocHciehN
BbKwSVtrxnd/P7IiephSlCyE0iVz3/f0I5ewczOXNsqBU6hz6PKgAbSzMkg1
MU8OAu9USLcsGkTfSwYu3xuVg8igALPS0kGkclrWq3gdHfIstlWtdhtCQ0qv
j7dcpIPJjNCJl4u5KDfl+acdfXRI/Fd251QzF4lzTkWUWcgDu4L3LTxjGP39
+yBk5Xl5OHVlpY643Qgqn71xO/qHPCQW3mFHCo+iDc1DFmZmCmCh5tnyoXwU
ebtWKmjFK0C0sDmj2XQMAVvH7HO3AhQttLis9XQMFUgaVTYZMiBBzXZA0ZCH
yEWiPmrLGdBxTHT8ixEPZS3qVolewYCSSNXnmSt4KGVxUhaYMEDzQOFLiVU8
dEZqKLrOggFPpiZX9Vny0H7aZdeqDQxwpwvH7LblIT1SWjTPjQGV9MsHvbx5
qFaX7xV8jgGGmr/+VF3koeMWgnWv4xmg2pOgqJDJQ8ttpZeqJzIg691h0dNZ
PFR2yKjhQxIDbNlHjDfm8FDO9aOqq9IY0LgvZfBFIQ+FaY7/mMljgM6emuwL
5Ty0RnVi3+k7OH5wKd/kCQ/NLhd61HGXASaxpc3Hn/LQfaulsob3GdD+T5Tn
vWc8pO+1oul7NQOO8Fif9Zt4SOlykLrVYwZkv+IPyrTwkIDSZN8/LxkQ57t6
e0E7Dz1l/Nyf8I0Bh64t3fKiD9+PnUvJq24GMO3UQt7085BfZE2PZA8D2mKE
z7UN8BCjP9wt+QcDjqo88vw4xEOBVQu3pQ/ifD0vcd+N8pCatbxl/jgDxoxf
rMv8yUNxxyyW3l5IgOn5NaoaCyjkXprnMCFCgNP4ND0T2/jLfJKxGAHbOewI
ESEKfYdG0QcSBFjWVxT1Y5tK2s3VSRHwPjNnbb4whbhF7kNNDAIOS7LZ46IU
smNH1X/SJ0DwuXen4RIK3eByxUwMCTi257+JTGwpYUfHVCMCgvfPe89hvzPT
GLIxJsCEfsLhpRSFnItbZB6aEaB4SdfcRQbnd3zp/vx1BPQN5Tpul6VQfUrY
rdn1BLgT8V9vYiuX9806byTgdkrXQwk5CvV2P0heYkOAfeyZiKfYBza51UTa
E8C0tZVUl6dQAHlFcq8rAbNjH9a/ZlCozWSxS/0uvH/lK31FgkLLt4ZcJnbj
85bZHfHHnozdZPLeg4CMS/XcJSSFTvJGPdZ7E3BDpKvPmkmhM89M7mgGEHCo
+Q87W4lC6T4vdo7EEtDkKKX8WJVCS65GxxvFEeCSK1U8hZ3wY03N8XMEOCSp
peirUSjK/Z68YCIB8nP7SnOx/RyLOmRTCHBmurCPqlNoI4Q5oWwCArxPTM1r
UOhZ+KrYmBwCVAPL5Aw0KbSmbvzuy1wC6gL3F+7GNjY5SHMsIMC8dydVja2s
59zuU0LA6zDLKB8tCs3SDbem3iBA446/R7k2hY45DUd23CSgQ8+U1oZNpV69
RVYRMMwRWD6FPbCIKXXtDgFdRQGla3Qo9F5I/G1dNQH+ezedfIFtv7ZpTqAW
r093PTaE3RIRqb+hjgDdTaafxXQp9GRmKon9CPeTmOU3a+xK3o/Nfc8I0O4u
ba3H1lpWEKbTSMCralepLuySQ64V/k24H+cLaqexs/vYErPNBIzWtlgv06PQ
2S+PWha/IWDbzSmbC9iCCidnt7fieMkX2aXYYc7GOpfeEvCmMONxPXZQW1m8
6jtcP5Fr7cPYns2Z1qYdBPhede5ZvYxCBO28bEgnAZlCPpvtsT96Rvbe+4T7
0StVfQ/25lmfsBVd+H8zQiUaW2Tj7k2BXwlAln7r07CfpW2Vq/pGgPqOho9F
2KuWmd/S78H9PeT27xPs8ZP64Ud6CWjkXlRsxa54rmJT8YMAUqH2wBdsFU8J
jnY/AXsYlf9OYn+tmL/lM0BANhn0cR47a2Yi/NogAfx/ZTrE9Sm0OK2Lrj5M
QMnaFywl7JfdbM7eEQI+rPrgq4Udo9dUVTRKwNvUa6pG2OhkTUTPGAHhXuab
zLBnmyptlSkCWu6f6wLsezJF8h58AgoLkr5uxA7wyOjLGyeAq7du8xZsnYqE
210TBKT5XdNyxO77FXGa+ElAbPDtwJ3YheuDNrtOEVCxxVPHHds19YDCpWkC
xiUr7L2wZbt39Xf8IsCqPqXXG5ut63BHbpYAP+TW7YOdeGJdpNNvAtyCfex8
sTc0mdql/yHAJ3GB9hFsQZlljPa/+P5ZGoF+2A/dWQPS8wR8o7/V8scOKZe9
6yBAQvDHnuP/9/JfYlHJgiSclXVgH8UeXTdn17qAhIoCd+sQ7NIL44xF/5BQ
c0+l+zT23m/9A7bCJLzrvJmeiK2o++VuwkIShtWZB7OxO0PeRr0UIUHmRZRb
BXZaY8MWUTESHLmTfk+xt0hXExvFSXj8IKnwE7aoe8VgrAQJtF17+ZPYDWWF
9xolSbBti9+z1IBCEdPpZ4QWk7BzGY1vjG22Lt7eagkJl/vphTuxJ1PCySgp
nH9wmV8U9iGd/ffnZEi4Odx26DO2eohrtCWNBM7xC1kShng+N2xxCJMlodZ3
RT/Cdt69ijtDJ6FuPqCnClu6TPeBqQIJ9itNknnYr6eUYkIYJCQ8NdxtaESh
tSmiij9JEow/0F3rsP90/eGuUCShW1Y3Xng5he5r8x8EKpGQ5NDQuQ1br+HT
VopFQrFB+6cpbPmpsthhDRK8Drzy3meM57XOVY/1WiQwrK102dgl7pfNCrRJ
QLjD0EoKGTRnjm7TI0Hvjc9FbRNc76wYp1ojEizvJz/QNqXQ+denDWgrSJi9
UTR1G/udQKiYnzE+r69tHzLD+x88+oi1ioSic/fa9pnj+WXurh6/mgTvMvuh
z6spVOu3c77XkoTlrOBrUZYUEih2/LQakTAm+lVWbw3eX8I2iVpLQnpUu9B5
hPPrWvXTZSOOH3xf44QVjhch3aSxjQStdf45gpvw+e5IFkRuJ2H1kJzPD2z3
AZGTnx1JeLbDs/+FDYWG7Of0/nMhIWbU4Ff+ZhyPNZz+042E8zbqQSEOFNJv
aNzXeICEJ99PdX7aQaHg6fo1igdJmLHrezG1E+erWyd/4hAJ9R2Kh+m7KLQ+
veq17hES3gxZvNq7m0Ju3vnGaYEkLL76fFTLC38vIif+8QrH/eC/t23fYfz+
ujc1lESQkLPy6+crRyhkc18meuA0rtdkFZPrRyFx70rBI2dICL+eZx92FL8/
z3rnQuJwvYQ6vJuPUyg+3G4m6QIJf2Wz9/+KotDg++xqdioJmdsTJI5EU8ha
bzBkaToJyrXZXE4M7u8vZ6ayMv6fv53LtzgKnTOtnijOwffrun1kOolCcRMq
YzVXSAicWLD4eTaF+m0CKv9cJYFlJurql4vrXfToMColIe9d03eFfAot3Lpj
uLGMhDTPuPxTl/F8v5E0+PYmCfmx/C9epRSKPfirt6+GhP1fW/e13qdQdPeb
DulWEioXyfZKf8TvpaJKif9bvL7Se8Kuk0I7dh8PeMMm4ZX2ADvpM77/L4pi
8e04PllEyXdT6PNHf3OBTySE2Ew0uA1SyLBVOm/sB87fSfpx9m88fx86eb2a
IcGQtpxGqfHRi9/X9bV/436yrrp7RZOPbpvPzZ79Q4K77xeWhw4fnau+mmY1
T8LK5xZeXw34yPjudGPNP0xIfRwaKmLBRwnllzRLlzBBHwJkZLbx0arsryMx
6kzQXPKgUyCaj7wGDzl3aTBhXDNKg3WWj86b/KpfocWEoYFa5vp4Pup5J5PW
q8MEez9/0axkPkqUsDYDQyb4SoS2Hszlo+6w27G/zXE8cynGo/t8FOcRpxjo
wITKe8xMlTE+6lAzcvAIZcK0ePSngQPjiMyQKigIY4I7JBdV+I4jTxFqtDuc
CRemUy4F+48j7tCNRM9IJng3OEgvDhlHf27oNe+JZUJIdaPGgbPjSNlMa82+
ZCbwnS/2VF0ZR4fslPQOFjOhc2eay/V+vP7YItGgV0xYGefCZgZOoNetE3tb
XzMhcf3tBKmQCZSj+bleu5UJC3Ky5xaGTSDzT1dDvrOZsNHnicx87AQ6sRoG
7D4ywUmOziWyJ9DkgqDnWj1McJW5YiXaMIFGkjtjvk3hfOX7Rcvpk6jrerGg
jYoiXHRnTC99PYnWljyzdw1ShLtjmpYn102hVD/1kbZnihDJ9bqrMjCN8gmr
FkkFJbgS4BwazplBBskDfyIPKkFGyVbrhvHfKLRvw9HqJ0qgBAG2cvvmkEYU
PY8mpgx3uqwUGQECEBNSWSpgpAyP8qSUn7wXBPBQdtripgxyZa7DnmlCsKas
o7w6Rhkemj91XeYrDNn9vsUxt5RB5Te9hlMiAiPiKlYxX5Rhh6H7vbpF4hCV
SiYWCrHgGp+4MBIhCUESk8GKBiyoKZmsX7tzCZQOLBGrcWGB+EtuLyhIQ3u5
3bq40yyorGqXEUmXgV17fJQflOH1ERm6L9fTQONU81Whdhb4JKilDI7Jwu4D
rKwH2B7HHnPCp2Qh3TE03vc9C26J2VfQ5mRhgYHB4fYPLPg60ZO6YZEcfPuR
YVTcyYJa45t36nTlIMNu/0OrbywwzOGOc33kYCFL+F3UEAtMuzW6XTlyYLnY
o2EllwXSg2PfmCNyEPy7+u4QtseU6IbeCTno/XA4c+sIC3YY11j7C9HhccJ7
NxaPBbkVd2WzVehwfLJ44MkkC/zX+4Yu30OHyp6/ncE/WcAoFmuUOEgHTqtL
i9YUC7RsZPz6A+iw7bpEZco0C3xjBzkFkXTQdw8K9JxlwQHN7dtVC+ngbftm
L+03CxZtHMsVKaVDrqmm0wvsxe/m143epIP40i+rDP+yQMFC8ubDejqsFVip
zcEuYtkEXG2mw4nR/xhZcyyIjIn578JbOtz8PCixeZ4FEwNuYhEddOhvtvo7
j23GDv7u202H/wHYZoOL
       "]]}}, {{}, {}, 
     {RGBColor[0.8241045714285714, 0.6995635714285714, 0.25042971428571426`], 
      LineBox[CompressedData["
1:eJwV1nk8Fd8bB/CLRJYKl8udubi2ChWRJdV5skSkJLQJoVIpvslWlmTJkhK+
2u3ZSlEJqZTlW0lKRJaSfe+OS/b4nd9f83q/Zl7nPHPOZ54zbGcP66O8NBpN
gIdG+/9V2/M8P41Gh4bfKorakT0ok2fq3jYeOgR13F6zPaoH0RO8dEJ56YBW
Jr3aH92Dxovcjy/lp4OV3/e44Cs96MmcwwcRITpcK67sb4jrQRqXjWJl6HRQ
OlPpdeNWD1JLFpHUWk2HnQJ5rdEPepBCbbLSMSs6eEfqma2p70EfhQLDr2XT
4UXK8qE61V40s6JnE3eaDi6yxne+RvYiid6rW1+aSUJyC/cQ93cvGrg7Hroj
RRJOV6ZcJ0/0IUOik7WSkgSp8DaL6d4+tC8gcuaWqRT8K5BWv9G/Hx3I91KM
uScFZ1zFLTokB9CvzP60olEpUMxOnap5MoAUgiWdM4wZYGHl1JjqNogG5Wp9
av5lQPzpzcEbWUPobtx/Lft7GaBhE0Xf+H0ICfWcD8ozkAYjw4UMp5xh9Pdv
se/GK9Lwm697ZMZxBD2YffQktFsaFFQzs8VkRtH2d4MG+voycCOamRBXPoqO
HsyXWR0lAwesLVNtdv5G8EVVv7VDBgZmeJW2Nf5GKSKa+dUaTDimWuidZshB
pKigm9IGJgyVLXl7yJiDbop2KIRqMcHU07+Rvp2D4pbH3gQdJjzMnbMO3cFB
l1YOhpYZMKFoiUHuHisOOkZPO1i4nQmuk1bxTw9zkDopJnjPngkTORb0GF8O
eqE25nwukglJz280BGVzkI8BT1ltFBNmvO8odedw0AYLMQnlGCbIb9Tduj2P
g/JOalZ+i2XCBtc7NYL5HHQn9x9F3QQmtDs2GwU/4aCAVdzumXtMiE1VStJ8
xUFbFcddg58yocsjMS+vnoNmN/C9an7GhLkPtyv7v3LQc0MJSY3nTBAx8k9V
bOSgdc5a1b9KmMCfoHP/RhMHyaV5KRu+xuMXzDZ5tnEQTW6id8kHJgRLD77q
7+Ggt8w/x6J/MuHWJqcHfZN4fSz3ZX7sYIKGjJz74BQHnblY2inSyQThJn6p
4WkOYvYF2l/rZkJxcLvS8CwHnS1cap04wIRvWblqPxc4SMlMeksylwlyh5O7
TPkodNnbQOLJUgICvSpRnBCFHHLuWY0LEEDRXsvQhCmk3bYYq72MgOHRymMe
2L+gSrBYmABvdtWBnSIU0hOxXChbSUBhjG36oiiFhtIdBquZBCTtLX1qIUYh
yy8h5S3rCDjXf+qyP4NCj4aGluloEECby03owF7Jb2MTr0lARE3EtLE0hb7q
qwyaaxOgZ9b1UVSGQnYZNeIv9Qk4ciLyxg0mrs9H4liyMQHCghLPY1gUKo8L
KJg1IcBC5LZJP7b8g95ZO1MC/NSH1Q1lKdTVUXxthTkBaoHlvJPYx3fYl17c
TYBA5OwHW3kKeZL3RVwOEjAUKvzqjwKF6nWW7ys/RMBOpyVV2xUptGGPbxpx
GN83l1K4gT0RvkOn0ZEAT4ED3RuVKOTPGXU0OUrAQxMl/1PKFLpUofN0lScB
2xiKA89XUSjR7f2BkXACysR2RtSpUWhFVmiU5mUC5nk13JaqUyi6e2upTyQB
2eYZRVuwQxyKpHliCLjWJJGQh33GJr1ZMo4A/ify+wLXUsgUAmzRbQIktKLm
l66nUEWgbnjYHQK8vD0SNmJvLeM++3CXAN3DJ/91wdbWOUG3SSHg2LXw1lfY
8up2DW6ZBFSl3Hc7pUGhWYbGnvhHBFy5sPZaniaFvG2HLzY/JiA3KLDxMzYV
n1VAFhIgMxYcNoHdL8pamf2UAPekUKXNGyjUyCf0uayEAKMlrS5V2Lu3VS/Q
XhCwL0NsoQe7Jujiuu1lBBQl1fDya1Hozcxk7JdXBNSOZFsYYedzunf2VhBQ
4evaWoK9em1KgGoVAZGts+8asTNPHnzoUU1AnE+nHIV9u/eL8Ow7An7VRixX
1qZQRNurmuWfsCUi+i5j88j4z+6tI4DuzFVOwQ6w01a99ZmAkLrAz0XYXvV5
UYpfCbh4rsWpE9vp3Q0zvWacF6npC5obKUTQr0j6fifggmvDYyPsJqeLXUUt
BJz8dXavLfbOWbcArXYC7qL+QR9sAdPDO87+ICDrekF7BHZFwh6pwp8EqHJU
UBK27tpNBes6CdDI49v7FJvrvy7wdBeez8dhyVvsh/8pmD/sJuCD2m7lOmwF
J+GeNX0EyBkVFPVh/3i4WODWT4CkXTabi31zZjwwe4CA2B91tL/YyxPaGcrD
BDBzXoiK6VDoQ8eXHpcRvF7GPgZM7DD16sL0UQL+8hd8V8BG/qVBnb8JMC9z
6VXFnq3Ot5Cn/p+n2CMbsIvE06UdxwiQ3bPaUh/b0zGp9x6XAPuDWdkIW/Vh
9JP2cQJ0gqXPmmD3TgcFE39wPmSpB+bYqSZeOw9OEtC0dY3tbuyD8cdlbk0R
INJRfnovtmTHob7maQKSVQr+2GF/UbN6KjVLwHqryZED2DF+xhdt5whwTrq6
1x57e7WeZeI8Aa1a3mscsHnE1zIb/hJg4JJ1xhH7pQO7X2yRABVHWUUnbN8H
ks+saCQY5X1y/783TC8LucZDAvcdT7kz9qjxgmUdLwnpDgYqbtg517lM0SUk
5BdfTffEdvnZ12/BT8Kc6QrtAGxZtbZn0UtJmKZ9aY3G/u77OeSDAAkHWD1J
d7ETqip3CS4joSbNwa0Qe5dYCWEqRIJ2qvXuD9iCDg8HwoVJ8Br8atGDXZmX
WlQlQkJaKPcwry6FgqYSL/EtJ6HA9r9wRWx946jdhitI2DXuVGmKPREXSIas
JCGA1ijlgX1S9djzBXESImaiFv/DVvY9GLqFTsLRtVTiFPavyl1WAZIkfHPy
BjU93D8P6w7NMEg4bafYegdbLE+tWE+GhCQnj/ffsWsn5cJ8mSTsnZX/JK1P
oW1xgrJ/SBKuuM/JpGPPt88PacmSsCzW1HkY+/maseKzciSQn9Bb3U0UUq9s
2UOx8f3NFypbsKUn88KHVUgQqRZuM9yM+7VqlqPJahJk3T/tzsfOdEjTT1lD
gsmJiuPEFgqtf3dj1FqdhG0yN0N4t+L9vhlm+0KTBIX3DMd5RKErtcHr6Vok
/BRO44QCPh9oF5ad0SZh+PGc4optePwT/7xi65KgleDlp2GI+9cmB+WozSQI
yCZ8TTam0IszBxa7tpDwo6w21MiEQrQMm5bNiATfR+dahrGvCFvEUttI0BBx
OGtqiutr1/2zz5SEpT4v7FXN8XxBYtUq1jhP8iaKKVb4/Z6KpFzcS0JqmYhS
0B48f7+Af6sNCTZfHGucrCk0uHtB/eo+El7+GRbQtMHzsYcT/9iT4CHvbfZ3
H4XWVVa5Vh0n4dKv9lFjJwqdmyrfKnuCBOYt2d0OR3C9amXSfidJME4ftLvg
TCGTxMJatdMkCPPZHHzjSiH7o8naCWdJSL68ZIPPCfy9CPgtcQ4k4d++1ZrX
vfD561BdmRmE85nLp1l3jkLmz8VD+4NxfTZ+jst9KCR0NJ/n9CWcD3Ebs5t+
+Pyp6FrwvUxCPK3J/GsghaICLWdir5MAEkJERySFBhpvl3yJJ+H1+GfB3dEU
MlMf8JVIJCHnQoVyRQzOd9ulyZtJOI+a1qOFVykUqVcynnGHBJ5I9Kw4Ef9f
jCv8Lr1PQpnzGzX7NAr1mXvmz2eRMBQiKLaYjvc7/ZU7yiHBv4NH5X4mhZbu
2T9clUfCx25mx2w27u+PYgc+Pyahefz41dpHFAo/Md3VW4rzvj2wV/AVhUI7
PjWL1ZHAshdN6m3D56WsQqbHZxLEnkqYMX9SaP9hH89PX0gQaqBKrH/h9W+T
XRbVQMJZUdPmuh4KtTZ5bKK1kHDnnaDAxCiFNOrE7v3uJqFtrYgelzaGfry0
df44QwI9LZX/9Zox9H4ud92aORJ26ATdPak+hp5sWpiNmCehQeMOl7l+DEWW
ZCUYLpJQ6BLZHqE9hrSfTVWVLmFBgXx3VgwaQ9EPbq3KWcECxRltiR12Y0j3
9o+RMGUW7F+voJsQMYacB07atauwYPbl3umcqDF0RWe6XGs1C1LJl7YVV8ZQ
51fxhC5VFpyeVOldjB9DMcJm+qDBAt4E0i4rZQx1BDwJn9vEghVuRkGppWPo
suNl2bNWLLBTj6vbQY2hZiVNK8cLLHjUMup+xo2LyKSVKSkBLHjDdTZUceci
JwFqtCOQBdJG5KZODy4aGnwU43SRBeXVenFOvlw0/0j93ZFwFthOKTeFRXCR
vP7qra7XWKCgofPW5T4XnbSUUz+RwYLWus768734eW9RQa+PLPAQFK0T8hhH
tXXjLnW1LCjdVmg64jWO7qxqLV9Tx4JfXePu9X7jaFNLlu+vLyyQLF36IuvS
OPLbDP2WTSx4v8nIPjBpHE3wev23upMFBm+JgtbX42jk2vewn5Ms8BFJF7QV
n0DtuRk85gqyIMNt+GFYNYG2ZVbsPuglC96u/wR76k6i+DPKI/UVsuCQN6oI
jVMomTCsEZGRg+rNbvs9ambQ+mv98xdPyIGAtNt54/o5dKF3+z8lb7CJK1El
+gtIJYRxj75MHkyMm7jH7GgQ5pufQ9OUhwPhe9Tni3gAHOVtd9nLgySRssTk
DB9szWt+UBImD1e3lvA5IH643XcqI6xAHrZrs5v+egrAiJCCYVibPDB1DvCI
1y+DkHgyJpWPDc2lsWlH9EXAS3jinOx6NmRdrt+7b9kKyOlfsax0Hxue5yt3
s0ZWQsMDS+PLwWwIfa7ReumIOBw64iZfnMcGppn2R0KUDirn32XxNbCBL/eY
u2aBJBw+zr5ZjJ3bubj2QbEkJNpciDrVyIa6c1aHVcolgXf9eveGb2wIr3/E
x66ThJ/dSZoZ39mg433p6KoRSUiyPPbS8CcbNs7IrPNbLQVL2fxfQwbZ0Ktg
brEqXQq2LHes3DjEBnF1C/G6XCk4N1fybBA7eTHIwKdQCrq+ud/YM8IG12fC
T2veSMHr6EZ7NocNMcx49bAOKfCZyOh/M8EGb0GZaT0WA/I7/34/94cNVuqV
z/8oMaCnbl/N6kk2VDd+rX+qzgDrXOH8uCk2CDs/JrQ3M2Cdg9dZp1k2/NbS
mTA+xICjFp9c6HNsCDLsjRFxYcBdvVW277GrN0gEfjvJACGJNl2Nv2wQPO53
8tR5BmyjbVzTg23OO3lU7xID/EavMm8usOHr2uDSpdEMeNw6ILxzkQ1GksWu
TdcZ0PfO8O8itmEPHM++xYD/AdIDa08=
       "]]}}}, {{{}, {}, 
     {RGBColor[0.9023275714285715, 0.49078171428571427`, 0.199022], 
      LineBox[CompressedData["
1:eJwl1nk8VdsXAHBDhmSKe53rHs52jdEgkcSLRaVSRIWiKJWQVMYUITzzUJEp
KSJJIkkoFU/JUBJuSk8RumbxKiS/7f7+OJ/9+X72OWvvtdY+53NYTid3HeXj
4eFpw9fCqHPqrAAPDw1uqJi9pmTF4Sbvz0xjXhrY5Uu1HabEgXbZSzeUjwaf
Mmr6bymJw2SZ+zFBARpoGR/WXLlKHO7POrwSFaHBAcXTu1ZsFIfVERvjZGk0
OKa5jGfOXRyWXxOlay+jQWKcswznqTgoNl1TdrakQVwYT/SUkwQ0igSGJ9yi
gWvbJs0Ze0mYlviq//0XDR7keB8qmZQE6b54w8db6XDrQumqwpCl8O3qZOi2
LDpIfrzteIgmBSbkF3nJcTrM++U53r4iBbYBkdNpW2TAWq7Jni0nDfvueinF
ZMpArIhRXVGaNHy+OXCjbEQGPHVt2IrCNFAMojvlbCLgBOPo4AV/GnBQk29D
MgHdLiPVPp9ocDXxRefePgL4Xva+4NGng8jXs+cLDBiwZxMteWcqHebmyv3W
xjKA6WSWuH+QDndmiu6H9jLAQvm6XuVfMmD6kmOwfr0sKHPiqjr/loGjdndl
l0XJwrQzY1FPnQxAi8b6D92ysM9ogBbCT0CWqNbdutVMmJhbLZamS0Dl8gkn
70gm2Anp//zgTICvAW9VUxQTmsIWpUYdI2DN9qXSKjFMqD7DX7fOhYACN63a
9jgmfFINqb3kSkDG7dNK6y4zYataodVGdwIC1L73TmcyQUp6c2H8aQIMlSaP
BJUywdwlV/X1OQKeM/9zjv6XCbx9sYmj8QSkmtvebOxmQsoRi82+CQR4BFd8
Ef3ChBPmty/PYTP7A/cn9DLhV5bUnMhFAjxLBHclfWPCyRWCfKzLBChvZWy4
9h3vh1f4zfoUAiJ8DKTvC5Lw7oqmGZVFgEN+puWkEAkjFUqqadg6H+fjdBaT
sOXkULr0dQI+wz/C5UtI+NjeZSF0gwA9UfM/VZIkuPimd3OyCRjMduDUMUkI
urI0KyOPAPOWkKedq0hInI91LblLQNHg4GLd1SRMWwYnLisiQFJgz55LWiTQ
[truncated: 525,509 more chars]
