# Supplementary material for: Parameter estimation in tree graph metabolic networks
Source: PeerJ. 2016 Sep 20;4:e2417. doi: 10.7717/peerj.2417 (PMC5036115; doi:10.7717/peerj.2417)
Supplement: Supplemental Information 4 [file peerj-04-2417-s004.zip]

Archive with 7 entries (7 files):
- QuercetinControlCotyledon/metabolite1.csv
- QuercetinControlCotyledon/metabolite2.csv
- QuercetinControlCotyledon/metabolite3.csv
- QuercetinControlCotyledon/metabolite4.csv
- QuercetinControlCotyledon/metabolite5.csv
- QuercetinControlCotyledon/metabolite6.csv
- QuercetinControlCotyledon/metabolite7.csv
