# Supplementary material for: Parameter estimation in tree graph metabolic networks
Source: PeerJ. 2016 Sep 20;4:e2417. doi: 10.7717/peerj.2417 (PMC5036115; doi:10.7717/peerj.2417)
Supplement: Supplemental Information 4 [file peerj-04-2417-s004.zip › QuercetinControlCotyledon/metabolite1.csv]

experiment	time	sample	metabolite1	metabolite2	metabolite3	metabolite4	metabolite5	metabolite6	metabolite7	elongation	Pred	StdErrPred	DF	Alpha	Lower	Upper	Resid
1	1	1	12.446958982	29.079091455	27.548717949	1.6836428999	1.441857112	3.4100845235	2.40234375	1.427	12.227044626	0.6900584545	37	0.05	10.828853386	13.625235865	0.2199143558
1	1	2	12.605374823	36.864601364	21.993162393	1.8394248053	1.3481363997	3.0238997377	2.052734375	1.373	12.177114209	0.681404193	37	0.05	10.796458168	13.557770249	0.4282606146
1	1	3	11.994342291	27.765021725	26.912820513	1.5757938886	1.1066253334	2.7105800058	2.330078125	1.373	12.177114209	0.681404193	37	0.05	10.796458168	13.557770249	-0.182771917
1	2	1	16.758132956	52.135363312	24.495726496	2.127022169	1.4382524692	3.5266686097	2.296875	1.663	15.873557102	0.681417604	37	0.05	14.492873889	17.254240315	0.8845758542
1	2	2	16.141442716	63.866614857	22.844444444	2.0131815458	2.1483670968	3.9128533955	2.115234375	1.735	15.940130991	0.6949392099	37	0.05	14.532050402	17.348211581	0.2013117243
1	2	3	12.848656294	51.739729415	18.372649573	1.6716596765	1.3373224713	3.0821917808	1.783203125	1.7	15.907768684	0.6847511737	37	0.05	14.520331017	17.295206351	-3.05911239
1	3	1	13.629420085	68.734324773	15.948717949	1.9652486519	1.6761588927	2.6887204897	1.6484375	1.9	11.586734294	0.6903939605	37	0.05	10.187863255	12.985605333	2.0426857907
1	3	2	12.933521924	64.611960861	18.24957265	2.0251647693	1.6329031793	3.8181288254	1.58203125	2.025	11.702313963	0.6945978883	37	0.05	10.294924957	13.10970297	1.2312079601
1	3	3	11.592644979	67.014023809	16.38974359	1.8753744757	1.5463917526	2.9437481784	1.982421875	1.942	11.625569063	0.6819934116	37	0.05	10.243719153	13.007418973	-0.032924084
1	4	1	9.8274398868	67.935992087	14.222222222	2.0611144398	1.5463917526	2.7105800058	1.3515625	1.987	9.6368551507	0.8854395731	37	0.05	7.8427841612	11.43092614	0.1905847361
1	4	2	12.107496464	74.559327422	22.369230769	2.5284601558	2.0402278134	3.5266686097	2.1328125	2.236	9.867089852	0.6855886286	37	0.05	8.4779553399	11.256224364	2.2404066119
1	4	3	9.0749646393	64.905153838	15.056410256	2.1390053925	1.7915074616	3.104051297	1.48046875	2.292	9.9188695439	0.6822693448	37	0.05	8.5364605396	11.301278548	-0.843904905
1	5	1	7.8585572843	74.527535413	13.271794872	2.9598562013	1.7302285344	2.8781696298	1.451171875	2.233	7.4555370396	0.9331432595	37	0.05	5.5648092001	9.346264879	0.4030202447
1	5	2	5.4483734088	50.404465011	9.5282051282	1.9592570401	1.3769735419	2.2078111338	0.9140625	2.46	7.6654297191	0.7076801765	37	0.05	6.2315334792	9.0993259589	-2.21705631
1	5	3	8.0961810467	62.220495249	13.039316239	2.2228879569	1.4058106842	2.5065578549	1.158203125	2.469	7.6737514553	0.7031075461	37	0.05	6.2491202446	9.098382666	0.4224295914
2	1	1	11.032531825	24.440990498	26.208547009	1.3301378071	0.6236032009	3.0821917808	2.3515625	1.532	11.295088421	0.6859393082	37	0.05	9.9052433644	12.684933477	-0.262556596
2	1	2	9.8444130127	22.890246918	19.84957265	1.0605152786	0.5370917742	2.3316817254	1.962890625	1.545	11.307108706	0.6893445279	37	0.05	9.9103640195	12.703853393	-1.462695694
2	1	3	13.878359264	26.818326327	34.841025641	1.3600958658	0.7281378415	4.8382395803	2.5546875	1.606	11.363511585	0.7173788734	37	0.05	9.9099639186	12.817059251	2.5148476795
2	2	1	16.446958982	35.826062383	21.569230769	1.4080287597	0.9191839089	3.81084232	1.7890625	1.625	14.809377755	0.7513309323	37	0.05	13.287036683	16.331718827	1.6375812265
2	2	2	16.390381895	43.226535731	23.21025641	1.5218693829	0.9516256939	4.925677645	2.046875	1.843	15.010948698	0.6905793904	37	0.05	13.611701942	16.410195454	1.3794331969
2	2	3	15.111739745	36.748030662	18.170940171	1.5218693829	0.9696489078	3.7744097931	1.642578125	1.86	15.026667533	0.6967947846	37	0.05	13.614827193	16.438507874	0.0850722119
2	3	1	9.414427157	24.370341587	11.131623932	0.7609346914	0.5443010598	2.5502768872	1.099609375	2.026	10.674195474	0.6886924111	37	0.05	9.2787721008	12.069618846	-1.259768317
2	3	2	8.4978783593	26.588717369	10.01025641	0.8927501498	0.5298824886	2.7032935004	1.029296875	2.126	10.766659209	0.6882280678	37	0.05	9.3721766853	12.161141733	-2.26878085
2	3	3	9.946251768	34.473135752	13.285470085	1.0185739964	0.7245331988	3.3809385019	1.37890625	2.24	10.872067867	0.7531943557	37	0.05	9.3459511408	12.398184594	-0.925816099
2	4	1	12.294200849	51.36529019	14.953846154	1.4319952067	0.9552303367	3.643252696	1.30078125	2.325	8.9203394493	0.6951007836	37	0.05	7.5119314805	10.328747418	3.3738613994
2	4	2	6.6534653465	32.191175951	11.001709402	1.0185739964	0.7353471271	2.8417371029	1.0234375	2.3	8.8972235154	0.7064619915	37	0.05	7.4657955528	10.328651478	-2.243758169
2	4	3	8.775106082	34.882899431	10.092307692	1.2462552427	0.7389517699	3.0530457593	1.021484375	2.312	8.9083191637	0.700601046	37	0.05	7.4887666046	10.327871723	-0.133213082
2	5	1	8.2319660537	51.305238617	14.355555556	1.7076093469	1.0056953356	3.104051297	1.1640625	2.684	6.8435053592	0.6815187286	37	0.05	5.462617248	8.2243934705	1.3884606945
2	5	2	5.1654879774	25.253452965	6.335042735	0.9286998203	0.6344171293	1.8070533372	0.767578125	2.764	6.9174763476	0.7023195405	37	0.05	5.494441788	8.3405109072	-1.75198837
2	5	3	2.6534653465	17.517397294	4.3452991453	0.6710605153	0.4289524908	1.2168464005	0.466796875	2.522	6.6937141078	0.7468827128	37	0.05	5.1803859842	8.2070422313	-4.040248761
3	1	1	13.233380481	25.21812851	39.900854701	1.4080287597	0.7569749838	5.1369863014	2.748046875	1.489	12.303967233	0.7138210635	37	0.05	10.857628374	13.750306092	0.9294132479
3	1	2	12.022630835	29.771450775	21.664957265	1.4140203715	0.6632542715	2.9437481784	1.763671875	1.515	12.328007804	0.7002877206	37	0.05	10.909090103	13.746925506	-0.30537697
3	1	3	10.455445545	21.618566534	21.179487179	1.0185739964	0.5046499892	3.2060623725	1.6640625	1.522	12.334480266	0.6972403094	37	0.05	10.921737206	13.747223325	-1.879034721
3	2	1	17.674681754	64.728531562	24.160683761	1.9352905932	1.0345324778	5.0422617313	2.14453125	1.796	16.016128961	0.7066243321	37	0.05	14.584372065	17.447885857	1.6585527925
3	2	2	13.097595474	46.592956304	21.299145299	1.3241461953	0.8903467666	4.4957738269	1.814453125	1.945	16.153899927	0.6895841763	37	0.05	14.756669667	17.551130188	-3.056304453
3	2	3	16.345120226	54.703451199	22.970940171	1.6956261234	0.9516256939	4.3646167298	1.865234375	1.861	16.076230389	0.6839720458	37	0.05	14.690371385	17.462089394	0.2688898369
3	3	1	12.446958982	61.969691618	23.511111111	1.9712402636	0.9912767645	4.1241620519	2.0703125	2.135	11.823619164	0.6876475887	37	0.05	10.430312802	13.216925525	0.6233398178
3	3	2	11.813295615	59.737186054	19.223931624	1.6776512882	0.9119746233	4.7508015156	1.642578125	2.085	11.777387296	0.7076171907	37	0.05	10.343618678	13.211155914	0.0359083192
3	3	3	12.407355021	67.593344873	20.697435897	2.0191731576	0.9408117656	4.422908773	1.859375	2.167	11.853207559	0.6820392678	37	0.05	10.471264735	13.235150383	0.5541474621
3	4	1	10.172560113	52.937228443	18.738461538	1.6896345117	0.9408117656	4.3208976975	1.423828125	2.761	10.372119555	0.8530918653	37	0.05	8.6435912467	12.100647862	-0.199559441
3	4	2	9.5558698727	52.873644424	22.427350427	1.5398442181	0.9732535506	4.8819586126	1.890625	2.516	10.145583403	0.6821223469	37	0.05	8.7634722445	11.527694561	-0.58971353
3	4	3	8.5940594059	47.15461514	19.811965812	1.659676453	1.1174392618	5.5231710871	1.38671875	2.779	10.388763027	0.8748499624	37	0.05	8.6161486269	12.161377427	-1.794703621
3	5	1	10.562942008	63.410929386	20.362393162	2.2049131216	1.3192992574	5.5158845818	1.18359375	3.017	8.2000478169	0.8226022946	37	0.05	6.5332972475	9.8667983864	2.3628941916
3	5	2	8.5091937765	46.193789961	11.658119658	1.611743559	1.1426717612	4.4374817837	0.8671875	3.063	8.2425811352	0.876497072	37	0.05	6.466629374	10.018532896	0.2666126413
3	5	3	11.202263083	62.88106256	15.158974359	2.2947872978	1.3697642564	5.1151267852	1.095703125	2.84	8.0363870051	0.6906573477	37	0.05	6.6369822928	9.4357917175	3.1658760783
