# Supplementary material for: Parameter estimation in tree graph metabolic networks
Source: PeerJ. 2016 Sep 20;4:e2417. doi: 10.7717/peerj.2417 (PMC5036115; doi:10.7717/peerj.2417)
Supplement: Supplemental Information 4 [file peerj-04-2417-s004.zip › QuercetinControlCotyledon/metabolite2.csv]

experiment	time	sample	metabolite1	metabolite2	metabolite3	metabolite4	metabolite5	metabolite6	metabolite7	elongation	Pred	StdErrPred	DF	Alpha	Lower	Upper	Resid
1	1	1	12.446958982	29.079091455	27.548717949	1.6836428999	1.441857112	3.4100845235	2.40234375	1.427	36.279815898	3.8719984853	37	0.05	28.43440175	44.125230046	-7.200724443
1	1	2	12.605374823	36.864601364	21.993162393	1.8394248053	1.3481363997	3.0238997377	2.052734375	1.373	36.784326848	3.7447743925	37	0.05	29.196693198	44.371960498	0.0802745153
1	1	3	11.994342291	27.765021725	26.912820513	1.5757938886	1.1066253334	2.7105800058	2.330078125	1.373	36.784326848	3.7447743925	37	0.05	29.196693198	44.371960498	-9.019305124
1	2	1	16.758132956	52.135363312	24.495726496	2.127022169	1.4382524692	3.5266686097	2.296875	1.663	59.61068151	3.7393752945	37	0.05	52.033987472	67.187375548	-7.475318198
1	2	2	16.141442716	63.866614857	22.844444444	2.0131815458	2.1483670968	3.9128533955	2.115234375	1.735	58.938000242	3.9207577082	37	0.05	50.993790525	66.88220996	4.928614615
1	2	3	12.848656294	51.739729415	18.372649573	1.6716596765	1.3373224713	3.0821917808	1.783203125	1.7	59.264998081	3.8107494852	37	0.05	51.543686195	66.986309966	-7.525268666
1	3	1	13.629420085	68.734324773	15.948717949	1.9652486519	1.6761588927	2.6887204897	1.6484375	1.9	62.950315624	3.7229556957	37	0.05	55.406890853	70.493740395	5.7840091491
1	3	2	12.933521924	64.611960861	18.24957265	2.0251647693	1.6329031793	3.8181288254	1.58203125	2.025	61.782466202	3.9174787834	37	0.05	53.844900217	69.720032187	2.8294946589
1	3	3	11.592644979	67.014023809	16.38974359	1.8753744757	1.5463917526	2.9437481784	1.982421875	1.942	62.557918218	3.726710582	37	0.05	55.006885325	70.108951111	4.4561055907
1	4	1	9.8274398868	67.935992087	14.222222222	2.0611144398	1.5463917526	2.7105800058	1.3515625	1.987	65.521012493	4.7153391839	37	0.05	55.966827778	75.075197208	2.414979594
1	4	2	12.107496464	74.559327422	22.369230769	2.5284601558	2.0402278134	3.5266686097	2.1328125	2.236	63.194656444	3.7167148072	37	0.05	55.663876915	70.725435974	11.364670978
1	4	3	9.0749646393	64.905153838	15.056410256	2.1390053925	1.7915074616	3.104051297	1.48046875	2.292	62.671459903	3.7722544734	37	0.05	55.02814632	70.314773486	2.2336939351
1	5	1	7.8585572843	74.527535413	13.271794872	2.9598562013	1.7302285344	2.8781696298	1.451171875	2.233	63.07569716	4.9890700643	37	0.05	52.966880998	73.184513322	11.451838252
1	5	2	5.4483734088	50.404465011	9.5282051282	1.9592570401	1.3769735419	2.2078111338	0.9140625	2.46	60.954882609	3.7799365701	37	0.05	53.29600362	68.613761598	-10.5504176
1	5	3	8.0961810467	62.220495249	13.039316239	2.2228879569	1.4058106842	2.5065578549	1.158203125	2.469	60.870797451	3.7622819076	37	0.05	53.247690206	68.493904696	1.3496977978
2	1	1	11.032531825	24.440990498	26.208547009	1.3301378071	0.6236032009	3.0821917808	2.3515625	1.532	13.171464561	3.7434399872	37	0.05	5.5865346731	20.756394449	11.269525937
2	1	2	9.8444130127	22.890246918	19.84957265	1.0605152786	0.5370917742	2.3316817254	1.962890625	1.545	13.050008221	3.7644670022	37	0.05	5.4224735538	20.677542888	9.840238697
2	1	3	13.878359264	26.818326327	34.841025641	1.3600958658	0.7281378415	4.8382395803	2.5546875	1.606	12.480097703	3.9398476705	37	0.05	4.4972080475	20.462987358	14.338228624
2	2	1	16.446958982	35.826062383	21.569230769	1.4080287597	0.9191839089	3.81084232	1.7890625	1.625	37.838349912	4.170028554	37	0.05	29.389069485	46.287630339	-2.012287529
2	2	2	16.390381895	43.226535731	23.21025641	1.5218693829	0.9516256939	4.925677645	2.046875	1.843	35.801620519	3.7721323337	37	0.05	28.158554415	43.444686623	7.4249152113
2	2	3	15.111739745	36.748030662	18.170940171	1.5218693829	0.9696489078	3.7744097931	1.642578125	1.86	35.642792998	3.8108769918	37	0.05	27.92122276	43.364363236	1.1052376637
2	3	1	9.414427157	24.370341587	11.131623932	0.7609346914	0.5443010598	2.5502768872	1.099609375	2.026	39.645765584	3.7664941607	37	0.05	32.014123504	47.277407665	-15.275424
2	3	2	8.4978783593	26.588717369	10.01025641	0.8927501498	0.5298824886	2.7032935004	1.029296875	2.126	38.711486046	3.757551686	37	0.05	31.097963141	46.325008952	-12.12276868
2	3	3	9.946251768	34.473135752	13.285470085	1.0185739964	0.7245331988	3.3809385019	1.37890625	2.24	37.646407373	4.1643138783	37	0.05	29.208705979	46.084108767	-3.173271621
2	4	1	12.294200849	51.36529019	14.953846154	1.4319952067	0.9552303367	3.643252696	1.30078125	2.325	40.235789833	3.8085446459	37	0.05	32.518945377	47.95263429	11.129500357
2	4	2	6.6534653465	32.191175951	11.001709402	1.0185739964	0.7353471271	2.8417371029	1.0234375	2.3	40.469359718	3.882381578	37	0.05	32.602907426	48.33581201	-8.278183767
2	4	3	8.775106082	34.882899431	10.092307692	1.2462552427	0.7389517699	3.0530457593	1.021484375	2.312	40.357246173	3.8443740013	37	0.05	32.567804547	48.1466878	-5.474346742
2	5	1	8.2319660537	51.305238617	14.355555556	1.7076093469	1.0056953356	3.104051297	1.1640625	2.684	36.734738623	3.7171366614	37	0.05	29.203104335	44.26637291	14.570499994
2	5	2	5.1654879774	25.253452965	6.335042735	0.9286998203	0.6344171293	1.8070533372	0.767578125	2.764	35.987314992	3.8454393367	37	0.05	28.195714791	43.778915193	-10.73386203
2	5	3	2.6534653465	17.517397294	4.3452991453	0.6710605153	0.4289524908	1.2168464005	0.466796875	2.522	38.248271474	4.1417052967	37	0.05	29.856379417	46.64016353	-20.73087418
3	1	1	13.233380481	25.21812851	39.900854701	1.4080287597	0.7569749838	5.1369863014	2.748046875	1.489	32.155869651	4.0785249104	37	0.05	23.891993218	40.419746085	-6.937741141
3	1	2	12.022630835	29.771450775	21.664957265	1.4140203715	0.6632542715	2.9437481784	1.763671875	1.515	31.912956971	3.9636151903	37	0.05	23.881909747	39.944004196	-2.141506196
3	1	3	10.455445545	21.618566534	21.179487179	1.0185739964	0.5046499892	3.2060623725	1.6640625	1.522	31.847557404	3.936074371	37	0.05	23.872313179	39.822801628	-10.22899087
3	2	1	17.674681754	64.728531562	24.160683761	1.9352905932	1.0345324778	5.0422617313	2.14453125	1.796	54.823396791	4.0186380657	37	0.05	46.680862631	62.965930952	9.9051347711
3	2	2	13.097595474	46.592956304	21.299145299	1.3241461953	0.8903467666	4.4957738269	1.814453125	1.945	53.43132028	3.7223281173	37	0.05	45.889167104	60.973473456	-6.838363976
3	2	3	16.345120226	54.703451199	22.970940171	1.6956261234	0.9516256939	4.3646167298	1.865234375	1.861	54.216115092	3.796115042	37	0.05	46.524455405	61.907774778	0.4873361076
3	3	1	12.446958982	61.969691618	23.511111111	1.9712402636	0.9912767645	4.1241620519	2.0703125	2.135	57.210065777	3.840891033	37	0.05	49.427681315	64.992450239	4.7596258405
3	3	2	11.813295615	59.737186054	19.223931624	1.6776512882	0.9119746233	4.7508015156	1.642578125	2.085	57.677205546	4.0270425018	37	0.05	49.517642381	65.836768711	2.059980508
3	3	3	12.407355021	67.593344873	20.697435897	2.0191731576	0.9408117656	4.422908773	1.859375	2.167	56.911096325	3.764295457	37	0.05	49.283909241	64.538283408	10.682248548
3	4	1	10.172560113	52.937228443	18.738461538	1.6896345117	0.9408117656	4.3208976975	1.423828125	2.761	54.744995937	4.5432480896	37	0.05	45.539500901	63.950490974	-1.807767494
3	4	2	9.5558698727	52.873644424	22.427350427	1.5398442181	0.9732535506	4.8819586126	1.890625	2.516	57.033980805	3.7242046813	37	0.05	49.488025349	64.579936261	-4.160336381
3	4	3	8.5940594059	47.15461514	19.811965812	1.659676453	1.1174392618	5.5231710871	1.38671875	2.779	54.576825621	4.6667721896	37	0.05	45.121046983	64.032604258	-7.422210481
3	5	1	10.562942008	63.410929386	20.362393162	2.2049131216	1.3192992574	5.5158845818	1.18359375	3.017	52.206252651	4.3722709399	37	0.05	43.347190226	61.065315075	11.204676736
3	5	2	8.5091937765	46.193789961	11.658119658	1.611743559	1.1426717612	4.4374817837	0.8671875	3.063	51.776484063	4.6761650542	37	0.05	42.301673675	61.251294452	-5.582694102
3	5	3	11.202263083	62.88106256	15.158974359	2.2947872978	1.3697642564	5.1151267852	1.095703125	2.84	53.859927433	3.7247427694	37	0.05	46.312881707	61.406973159	9.021135127
