# Supplementary material for: Parameter estimation in tree graph metabolic networks
Source: PeerJ. 2016 Sep 20;4:e2417. doi: 10.7717/peerj.2417 (PMC5036115; doi:10.7717/peerj.2417)
Supplement: Supplemental Information 4 [file peerj-04-2417-s004.zip › QuercetinControlCotyledon/metabolite3.csv]

experiment	time	sample	metabolite1	metabolite2	metabolite3	metabolite4	metabolite5	metabolite6	metabolite7	elongation	Pred	StdErrPred	DF	Alpha	Lower	Upper	Resid
1	1	1	12.446958982	29.079091455	27.548717949	1.6836428999	1.441857112	3.4100845235	2.40234375	1.427	26.971291454	1.6796909891	37	0.05	23.567914231	30.374668676	0.5774264951
1	1	2	12.605374823	36.864601364	21.993162393	1.8394248053	1.3481363997	3.0238997377	2.052734375	1.373	26.726863505	1.6451245615	37	0.05	23.393524518	30.060202492	-4.733701112
1	1	3	11.994342291	27.765021725	26.912820513	1.5757938886	1.1066253334	2.7105800058	2.330078125	1.373	26.726863505	1.6451245615	37	0.05	23.393524518	30.060202492	0.1859570081
1	2	1	16.758132956	52.135363312	24.495726496	2.127022169	1.4382524692	3.5266686097	2.296875	1.663	21.930410152	1.6442227831	37	0.05	18.598898342	25.261921963	2.5653163434
1	2	2	16.141442716	63.866614857	22.844444444	2.0131815458	2.1483670968	3.9128533955	2.115234375	1.735	22.256314084	1.6952636704	37	0.05	18.821383612	25.691244556	0.5881303602
1	2	3	12.848656294	51.739729415	18.372649573	1.6716596765	1.3373224713	3.0821917808	1.783203125	1.7	22.097888562	1.6613546185	37	0.05	18.731664355	25.464112768	-3.725238989
1	3	1	13.629420085	68.734324773	15.948717949	1.9652486519	1.6761588927	2.6887204897	1.6484375	1.9	16.281356936	1.654717991	37	0.05	12.928579815	19.634134058	-0.332638988
1	3	2	12.933521924	64.611960861	18.24957265	2.0251647693	1.6329031793	3.8181288254	1.58203125	2.025	16.847162374	1.6941969522	37	0.05	13.414393278	20.279931469	1.4024102758
1	3	3	11.592644979	67.014023809	16.38974359	1.8753744757	1.5463917526	2.9437481784	1.982421875	1.942	16.471467563	1.6429146589	37	0.05	13.142606264	19.800328863	-0.081723974
1	4	1	9.8274398868	67.935992087	14.222222222	2.0611144398	1.5463917526	2.7105800058	1.3515625	1.987	15.260819713	2.111854853	37	0.05	10.981795327	19.5398441	-1.038597491
1	4	2	12.107496464	74.559327422	22.369230769	2.5284601558	2.0402278134	3.5266686097	2.1328125	2.236	16.387904145	1.6465362756	37	0.05	13.051704753	19.724103536	5.9813266247
1	4	3	9.0749646393	64.905153838	15.056410256	2.1390053925	1.7915074616	3.104051297	1.48046875	2.292	16.64138498	1.6510993382	37	0.05	13.295939946	19.986830015	-1.584974724
1	5	1	7.8585572843	74.527535413	13.271794872	2.9598562013	1.7302285344	2.8781696298	1.451171875	2.233	10.581649739	2.2288765377	37	0.05	6.0655168968	15.09778258	2.6901451332
1	5	2	5.4483734088	50.404465011	9.5282051282	1.9592570401	1.3769735419	2.2078111338	0.9140625	2.46	11.609152413	1.6900163317	37	0.05	8.1848540591	15.033450766	-2.080947285
1	5	3	8.0961810467	62.220495249	13.039316239	2.2228879569	1.4058106842	2.5065578549	1.158203125	2.469	11.649890404	1.6802417569	37	0.05	8.2453972203	15.054383588	1.3894258351
2	1	1	11.032531825	24.440990498	26.208547009	1.3301378071	0.6236032009	3.0821917808	2.3515625	1.532	24.578469187	1.6541284979	37	0.05	21.226886491	27.930051882	1.630077822
2	1	2	9.8444130127	22.890246918	19.84957265	1.0605152786	0.5370917742	2.3316817254	1.962890625	1.545	24.637312952	1.6627229189	37	0.05	21.268316306	28.006309598	-4.787740302
2	1	3	13.878359264	26.818326327	34.841025641	1.3600958658	0.7281378415	4.8382395803	2.5546875	1.606	24.913426005	1.7338779779	37	0.05	21.400255515	28.426596496	9.9275996355
2	2	1	16.446958982	35.826062383	21.569230769	1.4080287597	0.9191839089	3.81084232	1.7890625	1.625	18.890306465	1.8231298357	37	0.05	15.196294533	22.584318397	2.6789243042
2	2	2	16.390381895	43.226535731	23.21025641	1.5218693829	0.9516256939	4.925677645	2.046875	1.843	19.877071148	1.6658464847	37	0.05	16.501745556	23.25239674	3.3331852625
2	2	3	15.111739745	36.748030662	18.170940171	1.5218693829	0.9696489078	3.7744097931	1.642578125	1.86	19.954020687	1.6815966333	37	0.05	16.546782263	23.361259112	-1.783080516
2	3	1	9.414427157	24.370341587	11.131623932	0.7609346914	0.5443010598	2.5502768872	1.099609375	2.026	13.983589983	1.6621056645	37	0.05	10.615844013	17.351335953	-2.851966051
2	3	2	8.4978783593	26.588717369	10.01025641	0.8927501498	0.5298824886	2.7032935004	1.029296875	2.126	14.436234333	1.6599014441	37	0.05	11.072954537	17.799514128	-4.425977923
2	3	3	9.946251768	34.473135752	13.285470085	1.0185739964	0.7245331988	3.3809385019	1.37890625	2.24	14.952248892	1.8248849348	37	0.05	11.254680791	18.649816992	-1.666778806
2	4	1	12.294200849	51.36529019	14.953846154	1.4319952067	0.9552303367	3.643252696	1.30078125	2.325	13.922658782	1.6787031798	37	0.05	10.521283051	17.324034512	1.0311873723
2	4	2	6.6534653465	32.191175951	11.001709402	1.0185739964	0.7353471271	2.8417371029	1.0234375	2.3	13.809497694	1.7080115497	37	0.05	10.348737565	17.270257823	-2.807788292
2	4	3	8.775106082	34.882899431	10.092307692	1.2462552427	0.7389517699	3.0530457593	1.021484375	2.312	13.863815016	1.6929055834	37	0.05	10.433662482	17.29396755	-3.771507324
2	5	1	8.2319660537	51.305238617	14.355555556	1.7076093469	1.0056953356	3.104051297	1.1640625	2.684	9.754976922	1.6431405095	37	0.05	6.4256580059	13.084295838	4.6005786335
2	5	2	5.1654879774	25.253452965	6.335042735	0.9286998203	0.6344171293	1.8070533372	0.767578125	2.764	10.117092402	1.6956185652	37	0.05	6.6814428449	13.552741959	-3.782049667
2	5	3	2.6534653465	17.517397294	4.3452991453	0.6710605153	0.4289524908	1.2168464005	0.466796875	2.522	9.0216930753	1.8117475035	37	0.05	5.3507439388	12.692642212	-4.67639393
3	1	1	13.233380481	25.21812851	39.900854701	1.4080287597	0.7569749838	5.1369863014	2.748046875	1.489	28.425952842	1.7504173345	37	0.05	24.879270431	31.972635252	11.474901859
3	1	2	12.022630835	29.771450775	21.664957265	1.4140203715	0.6632542715	2.9437481784	1.763671875	1.515	28.543640373	1.7107134177	37	0.05	25.077405739	32.009875006	-6.878683108
3	1	3	10.455445545	21.618566534	21.179487179	1.0185739964	0.5046499892	3.2060623725	1.6640625	1.522	28.575325477	1.7014892078	37	0.05	25.127780869	32.022870086	-7.395838298
3	2	1	17.674681754	64.728531562	24.160683761	1.9352905932	1.0345324778	5.0422617313	2.14453125	1.796	23.706449029	1.7295115001	37	0.05	20.202125863	27.210772195	0.4542347317
3	2	2	13.097595474	46.592956304	21.299145299	1.3241461953	0.8903467666	4.4957738269	1.814453125	1.945	24.38088911	1.6536278524	37	0.05	21.030320819	27.731457401	-3.081743811
3	2	3	16.345120226	54.703451199	22.970940171	1.6956261234	0.9516256939	4.3646167298	1.865234375	1.861	24.000667856	1.6579124566	37	0.05	20.641418133	27.35991758	-1.029727685
3	3	1	12.446958982	61.969691618	23.511111111	1.9712402636	0.9912767645	4.1241620519	2.0703125	2.135	18.51909305	1.6710071034	37	0.05	15.133311051	21.904875049	4.9920180612
3	3	2	11.813295615	59.737186054	19.223931624	1.6776512882	0.9119746233	4.7508015156	1.642578125	2.085	18.292770875	1.7324199463	37	0.05	14.782554637	21.802987113	0.9311607489
3	3	3	12.407355021	67.593344873	20.697435897	2.0191731576	0.9408117656	4.422908773	1.859375	2.167	18.663939242	1.6496158534	37	0.05	15.321500033	22.006378451	2.0334966555
3	4	1	10.172560113	52.937228443	18.738461538	1.6896345117	0.9408117656	4.3208976975	1.423828125	2.761	19.938308873	2.0349498376	37	0.05	15.815108849	24.061508896	-1.199847334
3	4	2	9.5558698727	52.873644424	22.427350427	1.5398442181	0.9732535506	4.8819586126	1.890625	2.516	18.829330215	1.6428980158	37	0.05	15.500502638	22.158157793	3.5980202119
3	4	3	8.5940594059	47.15461514	19.811965812	1.659676453	1.1174392618	5.5231710871	1.38671875	2.779	20.019784856	2.0880951271	37	0.05	15.788902247	24.250667464	-0.207819044
3	5	1	10.562942008	63.410929386	20.362393162	2.2049131216	1.3192992574	5.5158845818	1.18359375	3.017	15.304403333	1.9608355544	37	0.05	11.331373111	19.277433554	5.0579898296
3	5	2	8.5091937765	46.193789961	11.658119658	1.611743559	1.1426717612	4.4374817837	0.8671875	3.063	15.512619734	2.092125407	37	0.05	11.273571002	19.751668465	-3.854500076
3	5	3	11.202263083	62.88106256	15.158974359	2.2947872978	1.3697642564	5.1151267852	1.095703125	2.84	14.503222833	1.6556281422	37	0.05	11.14860157	17.857844097	0.6557515255
