# Supplementary material for: Parameter estimation in tree graph metabolic networks
Source: PeerJ. 2016 Sep 20;4:e2417. doi: 10.7717/peerj.2417 (PMC5036115; doi:10.7717/peerj.2417)
Supplement: Supplemental Information 4 [file peerj-04-2417-s004.zip › QuercetinControlCotyledon/metabolite4.csv]

experiment	time	sample	metabolite1	metabolite2	metabolite3	metabolite4	metabolite5	metabolite6	metabolite7	elongation	Pred	StdErrPred	DF	Alpha	Lower	Upper	Resid
1	1	1	12.446958982	29.079091455	27.548717949	1.6836428999	1.441857112	3.4100845235	2.40234375	1.427	1.7699037435	0.1294735308	37	0.05	1.5075654513	2.0322420358	-0.086260844
1	1	2	12.605374823	36.864601364	21.993162393	1.8394248053	1.3481363997	3.0238997377	2.052734375	1.373	1.7835902866	0.1252215161	37	0.05	1.5298673944	2.0373131788	0.0558345186
1	1	3	11.994342291	27.765021725	26.912820513	1.5757938886	1.1066253334	2.7105800058	2.330078125	1.373	1.7835902866	0.1252215161	37	0.05	1.5298673944	2.0373131788	-0.207796398
1	2	1	16.758132956	52.135363312	24.495726496	2.127022169	1.4382524692	3.5266686097	2.296875	1.663	2.0655441219	0.1250411304	37	0.05	1.8121867259	2.318901518	0.061478047
1	2	2	16.141442716	63.866614857	22.844444444	2.0131815458	2.1483670968	3.9128533955	2.115234375	1.735	2.0472953978	0.1311033824	37	0.05	1.7816547126	2.3129360831	-0.034113852
1	2	3	12.848656294	51.739729415	18.372649573	1.6716596765	1.3373224713	3.0821917808	1.783203125	1.7	2.0561663054	0.1274263197	37	0.05	1.7979760568	2.3143565539	-0.384506629
1	3	1	13.629420085	68.734324773	15.948717949	1.9652486519	1.6761588927	2.6887204897	1.6484375	1.9	1.9666933496	0.1244939476	37	0.05	1.7144446513	2.2189420478	-0.001444698
1	3	2	12.933521924	64.611960861	18.24957265	2.0251647693	1.6329031793	3.8181288254	1.58203125	2.025	1.9350115369	0.1309937772	37	0.05	1.6695929327	2.200430141	0.0901532325
1	3	3	11.592644979	67.014023809	16.38974359	1.8753744757	1.5463917526	2.9437481784	1.982421875	1.942	1.9560482605	0.1246180836	37	0.05	1.7035480387	2.2085484823	-0.080673785
1	4	1	9.8274398868	67.935992087	14.222222222	2.0611144398	1.5463917526	2.7105800058	1.3515625	1.987	2.1484022475	0.1576804648	37	0.05	1.8289112782	2.4678932168	-0.087287808
1	4	2	12.107496464	74.559327422	22.369230769	2.5284601558	2.0402278134	3.5266686097	2.1328125	2.236	2.0852920766	0.1242846818	37	0.05	1.833467391	2.3371167622	0.4431680792
1	4	3	9.0749646393	64.905153838	15.056410256	2.1390053925	1.7915074616	3.104051297	1.48046875	2.292	2.0710986245	0.126139782	37	0.05	1.8155151489	2.3266821001	0.0679067679
1	5	1	7.8585572843	74.527535413	13.271794872	2.9598562013	1.7302285344	2.8781696298	1.451171875	2.233	2.296168384	0.1668333927	37	0.05	1.958131821	2.6342049469	0.6636878174
1	5	2	5.4483734088	50.404465011	9.5282051282	1.9592570401	1.3769735419	2.2078111338	0.9140625	2.46	2.2386342121	0.1264004216	37	0.05	1.9825226305	2.4947457937	-0.279377172
1	5	3	8.0961810467	62.220495249	13.039316239	2.2228879569	1.4058106842	2.5065578549	1.158203125	2.469	2.2363531216	0.1258098528	37	0.05	1.9814381461	2.4912680971	-0.013465165
2	1	1	11.032531825	24.440990498	26.208547009	1.3301378071	0.6236032009	3.0821917808	2.3515625	1.532	0.9654278231	0.125178268	37	0.05	0.7117925599	1.2190630863	0.364709984
2	1	2	9.8444130127	22.890246918	19.84957265	1.0605152786	0.5370917742	2.3316817254	1.962890625	1.545	0.9621329145	0.1258813193	37	0.05	0.7070731341	1.217192695	0.0983823641
2	1	3	13.878359264	26.818326327	34.841025641	1.3600958658	0.7281378415	4.8382395803	2.5546875	1.606	0.9466721899	0.1317452275	37	0.05	0.6797310028	1.213613377	0.4134236758
2	2	1	16.446958982	35.826062383	21.569230769	1.4080287597	0.9191839089	3.81084232	1.7890625	1.625	1.2973121952	0.1394409715	37	0.05	1.0147779498	1.5798464406	0.1107165645
2	2	2	16.390381895	43.226535731	23.21025641	1.5218693829	0.9516256939	4.925677645	2.046875	1.843	1.2420591138	0.1261376135	37	0.05	0.9864800321	1.4976381955	0.279810269
2	2	3	15.111739745	36.748030662	18.170940171	1.5218693829	0.9696489078	3.7744097931	1.642578125	1.86	1.2377503873	0.1274330563	37	0.05	0.9795464891	1.4959542855	0.2841189955
2	3	1	9.414427157	24.370341587	11.131623932	0.7609346914	0.5443010598	2.5502768872	1.099609375	2.026	1.1568948846	0.1259489461	37	0.05	0.9016980793	1.4120916898	-0.395960193
2	3	2	8.4978783593	26.588717369	10.01025641	0.8927501498	0.5298824886	2.7032935004	1.029296875	2.126	1.1315494344	0.125650102	37	0.05	0.8769581448	1.386140724	-0.238799285
2	3	3	9.946251768	34.473135752	13.285470085	1.0185739964	0.7245331988	3.3809385019	1.37890625	2.24	1.1026556212	0.1392503254	37	0.05	0.8205076613	1.3848035811	-0.084081625
2	4	1	12.294200849	51.36529019	14.953846154	1.4319952067	0.9552303367	3.643252696	1.30078125	2.325	1.2848714281	0.1273548683	37	0.05	1.0268259538	1.5429169025	0.1471237786
2	4	2	6.6534653465	32.191175951	11.001709402	1.0185739964	0.7353471271	2.8417371029	1.0234375	2.3	1.2912077907	0.1298235616	37	0.05	1.0281602687	1.5542553127	-0.272633794
2	4	3	8.775106082	34.882899431	10.092307692	1.2462552427	0.7389517699	3.0530457593	1.021484375	2.312	1.2881663367	0.128552799	37	0.05	1.0276936242	1.5486390491	-0.041911094
2	5	1	8.2319660537	51.305238617	14.355555556	1.7076093469	1.0056953356	3.104051297	1.1640625	2.684	1.4039972059	0.124298775	37	0.05	1.1521439648	1.655850447	0.303612141
2	5	2	5.1654879774	25.253452965	6.335042735	0.9286998203	0.6344171293	1.8070533372	0.767578125	2.764	1.3837208458	0.1285886591	37	0.05	1.123175474	1.6442662177	-0.455021026
2	5	3	2.6534653465	17.517397294	4.3452991453	0.6710605153	0.4289524908	1.2168464005	0.466796875	2.522	1.4450568352	0.1384939845	37	0.05	1.1644413676	1.7256723028	-0.77399632
3	1	1	13.233380481	25.21812851	39.900854701	1.4080287597	0.7569749838	5.1369863014	2.748046875	1.489	1.497956748	0.1363775218	37	0.05	1.2216296413	1.7742838548	-0.089927988
3	1	2	12.022630835	29.771450775	21.664957265	1.4140203715	0.6632542715	2.9437481784	1.763671875	1.515	1.491366931	0.1325361719	37	0.05	1.2228231384	1.7599107236	-0.07734656
3	1	3	10.455445545	21.618566534	21.179487179	1.0185739964	0.5046499892	3.2060623725	1.6640625	1.522	1.4895927495	0.131615533	37	0.05	1.2229143484	1.7562711506	-0.471018753
3	2	1	17.674681754	64.728531562	24.160683761	1.9352905932	1.0345324778	5.0422617313	2.14453125	1.796	1.7756018568	0.1343755246	37	0.05	1.5033311816	2.0478725321	0.1596887363
3	2	2	13.097595474	46.592956304	21.299145299	1.3241461953	0.8903467666	4.4957738269	1.814453125	1.945	1.7378371361	0.1244729068	37	0.05	1.4856310704	1.9900432017	-0.413690941
3	2	3	16.345120226	54.703451199	22.970940171	1.6956261234	0.9516256939	4.3646167298	1.865234375	1.861	1.7591273142	0.1269373016	37	0.05	1.5019279105	2.016326718	-0.063501191
3	3	1	12.446958982	61.969691618	23.511111111	1.9712402636	0.9912767645	4.1241620519	2.0703125	2.135	1.6508987253	0.1284338781	37	0.05	1.3906669696	1.911130481	0.3203415383
3	3	2	11.813295615	59.737186054	19.223931624	1.6776512882	0.9119746233	4.7508015156	1.642578125	2.085	1.6635714504	0.1346564794	37	0.05	1.3907315067	1.9364113941	0.0140798378
3	3	3	12.407355021	67.593344873	20.697435897	2.0191731576	0.9408117656	4.422908773	1.859375	2.167	1.6427881812	0.1258738826	37	0.05	1.387743469	1.8978328934	0.3763849763
3	4	1	10.172560113	52.937228443	18.738461538	1.6896345117	0.9408117656	4.3208976975	1.423828125	2.761	1.6959956469	0.1519258058	37	0.05	1.3881647243	2.0038265695	-0.006361135
3	4	2	9.5558698727	52.873644424	22.427350427	1.5398442181	0.9732535506	4.8819586126	1.890625	2.516	1.7580919998	0.1245344345	37	0.05	1.5057612671	2.0104227324	-0.218247782
3	4	3	8.5940594059	47.15461514	19.811965812	1.659676453	1.1174392618	5.5231710871	1.38671875	2.779	1.6914334658	0.1560562012	37	0.05	1.3752335671	2.0076333645	-0.031757013
3	5	1	10.562942008	63.410929386	20.362393162	2.2049131216	1.3192992574	5.5158845818	1.18359375	3.017	1.8412272383	0.146208618	37	0.05	1.5449804385	2.1374740382	0.3636858833
3	5	2	8.5091937765	46.193789961	11.658119658	1.611743559	1.1426717612	4.4374817837	0.8671875	3.063	1.8295683312	0.1563702784	37	0.05	1.5127320517	2.1464046108	-0.217824772
3	5	3	11.202263083	62.88106256	15.158974359	2.2947872978	1.3697642564	5.1151267852	1.095703125	2.84	1.8860886851	0.12455375	37	0.05	1.6337188156	2.1384585546	0.4086986127
