# Supplementary material for: Parameter estimation in tree graph metabolic networks
Source: PeerJ. 2016 Sep 20;4:e2417. doi: 10.7717/peerj.2417 (PMC5036115; doi:10.7717/peerj.2417)
Supplement: Supplemental Information 4 [file peerj-04-2417-s004.zip › QuercetinControlCotyledon/metabolite5.csv]

experiment	time	sample	metabolite1	metabolite2	metabolite3	metabolite4	metabolite5	metabolite6	metabolite7	elongation	Pred	StdErrPred	DF	Alpha	Lower	Upper	Resid
1	1	1	12.446958982	29.079091455	27.548717949	1.6836428999	1.441857112	3.4100845235	2.40234375	1.427	1.370160805	0.0804235633	37	0.05	1.2072071871	1.5331144229	0.0716963069
1	1	2	12.605374823	36.864601364	21.993162393	1.8394248053	1.3481363997	3.0238997377	2.052734375	1.373	1.3487357281	0.0775660695	37	0.05	1.1915719427	1.5058995135	-0.000599328
1	1	3	11.994342291	27.765021725	26.912820513	1.5757938886	1.1066253334	2.7105800058	2.330078125	1.373	1.3487357281	0.0775660695	37	0.05	1.1915719427	1.5058995135	-0.242110395
1	2	1	16.758132956	52.135363312	24.495726496	2.127022169	1.4382524692	3.5266686097	2.296875	1.663	1.6727680831	0.0774388079	37	0.05	1.5158621543	1.829674012	-0.234515614
1	2	2	16.141442716	63.866614857	22.844444444	2.0131815458	2.1483670968	3.9128533955	2.115234375	1.735	1.7013348524	0.0814939974	37	0.05	1.536212329	1.8664573758	0.4470322444
1	2	3	12.848656294	51.739729415	18.372649573	1.6716596765	1.3373224713	3.0821917808	1.783203125	1.7	1.6874482285	0.0790659005	37	0.05	1.5272454968	1.8476509601	-0.350125757
1	3	1	13.629420085	68.734324773	15.948717949	1.9652486519	1.6761588927	2.6887204897	1.6484375	1.9	1.5244235617	0.0769118301	37	0.05	1.3685853911	1.6802617322	0.151735331
1	3	2	12.933521924	64.611960861	18.24957265	2.0251647693	1.6329031793	3.8181288254	1.58203125	2.025	1.5740186472	0.0814222211	37	0.05	1.4090415565	1.7389957379	0.0588845321
1	3	3	11.592644979	67.014023809	16.38974359	1.8753744757	1.5463917526	2.9437481784	1.982421875	1.942	1.5410875104	0.0771317409	37	0.05	1.3848037584	1.6973712624	0.0053042422
1	4	1	9.8274398868	67.935992087	14.222222222	2.0611144398	1.5463917526	2.7105800058	1.3515625	1.987	1.5817637451	0.0972478222	37	0.05	1.3847209407	1.7788065496	-0.035371993
1	4	2	12.107496464	74.559327422	22.369230769	2.5284601558	2.0402278134	3.5266686097	2.1328125	2.236	1.6805571556	0.0768401572	37	0.05	1.5248642082	1.8362501029	0.3596706579
1	4	3	9.0749646393	64.905153838	15.056410256	2.1390053925	1.7915074616	3.104051297	1.48046875	2.292	1.7027757539	0.0781991181	37	0.05	1.5443292901	1.8612222177	0.0887317077
1	5	1	7.8585572843	74.527535413	13.271794872	2.9598562013	1.7302285344	2.8781696298	1.451171875	2.233	1.5199549814	0.1029538964	37	0.05	1.3113505724	1.7285593904	0.210273553
1	5	2	5.4483734088	50.404465011	9.5282051282	1.9592570401	1.3769735419	2.2078111338	0.9140625	2.46	1.6100196567	0.0779830991	37	0.05	1.4520108891	1.7680284243	-0.233046115
1	5	3	8.0961810467	62.220495249	13.039316239	2.2228879569	1.4058106842	2.5065578549	1.158203125	2.469	1.6135905029	0.07763886	37	0.05	1.4562792299	1.7709017759	-0.207779819
2	1	1	11.032531825	24.440990498	26.208547009	1.3301378071	0.6236032009	3.0821917808	2.3515625	1.532	0.5197283797	0.0773941645	37	0.05	0.3629129069	0.6765438525	0.1038748212
2	1	2	9.8444130127	22.890246918	19.84957265	1.0605152786	0.5370917742	2.3316817254	1.962890625	1.545	0.5248862686	0.0778368609	37	0.05	0.3671738077	0.6825987294	0.0122055056
2	1	3	13.878359264	26.818326327	34.841025641	1.3600958658	0.7281378415	4.8382395803	2.5546875	1.606	0.5490886703	0.0815345479	37	0.05	0.383883984	0.7142933567	0.1790491712
2	2	1	16.446958982	35.826062383	21.569230769	1.4080287597	0.9191839089	3.81084232	1.7890625	1.625	0.7655988799	0.0864300185	37	0.05	0.5904750277	0.9407227321	0.153585029
2	2	2	16.390381895	43.226535731	23.21025641	1.5218693829	0.9516256939	4.925677645	2.046875	1.843	0.8520927091	0.0779983428	37	0.05	0.6940530549	1.0101323633	0.0995329848
2	2	3	15.111739745	36.748030662	18.170940171	1.5218693829	0.9696489078	3.7744097931	1.642578125	1.86	0.8588376407	0.078814943	37	0.05	0.6991433972	1.0185318842	0.1108112671
2	3	1	9.414427157	24.370341587	11.131623932	0.7609346914	0.5443010598	2.5502768872	1.099609375	2.026	0.6823231107	0.0778947713	37	0.05	0.5244933122	0.8401529092	-0.138022051
2	3	2	8.4978783593	26.588717369	10.01025641	0.8927501498	0.5298824886	2.7032935004	1.029296875	2.126	0.7219991791	0.0776912156	37	0.05	0.5645818236	0.8794165346	-0.19211669
2	3	3	9.946251768	34.473135752	13.285470085	1.0185739964	0.7245331988	3.3809385019	1.37890625	2.24	0.7672298971	0.086267099	37	0.05	0.5924361513	0.942023643	-0.042696698
2	4	1	12.294200849	51.36529019	14.953846154	1.4319952067	0.9552303367	3.643252696	1.30078125	2.325	0.8237765592	0.0787862541	37	0.05	0.664140445	0.9834126735	0.1314537774
2	4	2	6.6534653465	32.191175951	11.001709402	1.0185739964	0.7353471271	2.8417371029	1.0234375	2.3	0.8138575421	0.08034979	37	0.05	0.6510534032	0.9766616811	-0.078510415
2	4	3	8.775106082	34.882899431	10.092307692	1.2462552427	0.7389517699	3.0530457593	1.021484375	2.312	0.8186186703	0.0795451791	37	0.05	0.657444828	0.9797925127	-0.0796669
2	5	1	8.2319660537	51.305238617	14.355555556	1.7076093469	1.0056953356	3.104051297	1.1640625	2.684	0.8068017528	0.0768428725	37	0.05	0.6511033038	0.9625002018	0.1988935828
2	5	2	5.1654879774	25.253452965	6.335042735	0.9286998203	0.6344171293	1.8070533372	0.767578125	2.764	0.8385426076	0.0795436684	37	0.05	0.6773718261	0.999713389	-0.204125478
2	5	3	2.6534653465	17.517397294	4.3452991453	0.6710605153	0.4289524908	1.2168464005	0.466796875	2.522	0.7425265219	0.0858318797	37	0.05	0.5686146142	0.9164384297	-0.313574031
3	1	1	13.233380481	25.21812851	39.900854701	1.4080287597	0.7569749838	5.1369863014	2.748046875	1.489	0.675195482	0.0849042111	37	0.05	0.5031632094	0.8472277546	0.0817795018
3	1	2	12.022630835	29.771450775	21.664957265	1.4140203715	0.6632542715	2.9437481784	1.763671875	1.515	0.6855112598	0.082413135	37	0.05	0.5185263868	0.8524961329	-0.022256988
3	1	3	10.455445545	21.618566534	21.179487179	1.0185739964	0.5046499892	3.2060623725	1.6640625	1.522	0.6882885846	0.0818129889	37	0.05	0.5225197231	0.8540574461	-0.183638595
3	2	1	17.674681754	64.728531562	24.160683761	1.9352905932	1.0345324778	5.0422617313	2.14453125	1.796	1.0059727687	0.0836082194	37	0.05	0.8365664246	1.1753791127	0.0285597091
3	2	2	13.097595474	46.592956304	21.299145299	1.3241461953	0.8903467666	4.4957738269	1.814453125	1.945	1.0650901107	0.07690371	37	0.05	0.9092683931	1.2209118283	-0.174743344
3	2	3	16.345120226	54.703451199	22.970940171	1.6956261234	0.9516256939	4.3646167298	1.865234375	1.861	1.0317622132	0.078728003	37	0.05	0.8722441268	1.1912802996	-0.080136519
3	3	1	12.446958982	61.969691618	23.511111111	1.9712402636	0.9912767645	4.1241620519	2.0703125	2.135	0.898097837	0.0797239622	37	0.05	0.7365617458	1.0596339283	0.0931789274
3	3	2	11.813295615	59.737186054	19.223931624	1.6776512882	0.9119746233	4.7508015156	1.642578125	2.085	0.8782598028	0.0837903672	37	0.05	0.7084843923	1.0480352133	0.0337148205
3	3	3	12.407355021	67.593344873	20.697435897	2.0191731576	0.9408117656	4.422908773	1.859375	2.167	0.9107941789	0.0780095146	37	0.05	0.7527318884	1.0688564694	0.0300175866
3	4	1	10.172560113	52.937228443	18.738461538	1.6896345117	0.9408117656	4.3208976975	1.423828125	2.761	1.1692920294	0.0936930469	37	0.05	0.979451884	1.3591321748	-0.228480264
3	4	2	9.5558698727	52.873644424	22.427350427	1.5398442181	0.9732535506	4.8819586126	1.890625	2.516	1.0720856617	0.0770646661	37	0.05	0.9159378161	1.2282335073	-0.098832111
3	4	3	8.5940594059	47.15461514	19.811965812	1.659676453	1.1174392618	5.5231710871	1.38671875	2.779	1.1764337217	0.0962644924	37	0.05	0.9813833328	1.3714841107	-0.05899446
3	5	1	10.562942008	63.410929386	20.362393162	2.2049131216	1.3192992574	5.5158845818	1.18359375	3.017	1.1114508725	0.0901396034	37	0.05	0.9288106874	1.2940910576	0.207848385
3	5	2	8.5091937765	46.193789961	11.658119658	1.611743559	1.1426717612	4.4374817837	0.8671875	3.063	1.129701864	0.096460142	37	0.05	0.9342550512	1.3251486767	0.0129698973
3	5	3	11.202263083	62.88106256	15.158974359	2.2947872978	1.3697642564	5.1151267852	1.095703125	2.84	1.0412242313	0.076943772	37	0.05	0.8853213405	1.1971271222	0.328540025
