# Supplementary material for: Parameter estimation in tree graph metabolic networks
Source: PeerJ. 2016 Sep 20;4:e2417. doi: 10.7717/peerj.2417 (PMC5036115; doi:10.7717/peerj.2417)
Supplement: Supplemental Information 4 [file peerj-04-2417-s004.zip › QuercetinControlCotyledon/metabolite6.csv]

experiment	time	sample	metabolite1	metabolite2	metabolite3	metabolite4	metabolite5	metabolite6	metabolite7	elongation	Pred	StdErrPred	DF	Alpha	Lower	Upper	Resid
1	1	1	12.446958982	29.079091455	27.548717949	1.6836428999	1.441857112	3.4100845235	2.40234375	1.427	3.1532823385	0.2750248847	37	0.05	2.5960289899	3.7105356872	0.2568021849
1	1	2	12.605374823	36.864601364	21.993162393	1.8394248053	1.3481363997	3.0238997377	2.052734375	1.373	3.0185161856	0.2676536962	37	0.05	2.4761982835	3.5608340876	0.0053835521
1	1	3	11.994342291	27.765021725	26.912820513	1.5757938886	1.1066253334	2.7105800058	2.330078125	1.373	3.0185161856	0.2676536962	37	0.05	2.4761982835	3.5608340876	-0.30793618
1	2	1	16.758132956	52.135363312	24.495726496	2.127022169	1.4382524692	3.5266686097	2.296875	1.663	3.703180355	0.2673868488	37	0.05	3.1614031372	4.2449575727	-0.176511745
1	2	2	16.141442716	63.866614857	22.844444444	2.0131815458	2.1483670968	3.9128533955	2.115234375	1.735	3.8828685589	0.2780392042	37	0.05	3.3195076189	4.4462294989	0.0299848366
1	2	3	12.848656294	51.739729415	18.372649573	1.6716596765	1.3373224713	3.0821917808	1.783203125	1.7	3.7955201264	0.2713382336	37	0.05	3.2457366426	4.3453036103	-0.713328346
1	3	1	13.629420085	68.734324773	15.948717949	1.9652486519	1.6761588927	2.6887204897	1.6484375	1.9	2.9517673754	0.2676504216	37	0.05	2.4094561084	3.4940786425	-0.263046886
1	3	2	12.933521924	64.611960861	18.24957265	2.0251647693	1.6329031793	3.8181288254	1.58203125	2.025	3.2637260628	0.2778349114	37	0.05	2.7007790594	3.8266730662	0.5544027626
1	3	3	11.592644979	67.014023809	16.38974359	1.8753744757	1.5463917526	2.9437481784	1.982421875	1.942	3.0565854944	0.2668265049	37	0.05	2.5159436412	3.5972273476	-0.112837316
1	4	1	9.8274398868	67.935992087	14.222222222	2.0611144398	1.5463917526	2.7105800058	1.3515625	1.987	2.6221992928	0.340284264	37	0.05	1.9327178818	3.3116807037	0.0883807131
1	4	2	12.107496464	74.559327422	22.369230769	2.5284601558	2.0402278134	3.5266686097	2.1328125	2.236	3.243620998	0.2667623027	37	0.05	2.7031092308	3.7841327652	0.2830476117
1	4	3	9.0749646393	64.905153838	15.056410256	2.1390053925	1.7915074616	3.104051297	1.48046875	2.292	3.38337849	0.2691244932	37	0.05	2.8380804703	3.9286765097	-0.279327193
1	5	1	7.8585572843	74.527535413	13.271794872	2.9598562013	1.7302285344	2.8781696298	1.451171875	2.233	1.9955380707	0.3595796106	37	0.05	1.2669605739	2.7241155675	0.8826315592
1	5	2	5.4483734088	50.404465011	9.5282051282	1.9592570401	1.3769735419	2.2078111338	0.9140625	2.46	2.562055047	0.2725581269	37	0.05	2.0097998245	3.1143102695	-0.354243913
1	5	3	8.0961810467	62.220495249	13.039316239	2.2228879569	1.4058106842	2.5065578549	1.158203125	2.469	2.5845160725	0.2711320419	37	0.05	2.0351503727	3.1338817722	-0.077958218
2	1	1	11.032531825	24.440990498	26.208547009	1.3301378071	0.6236032009	3.0821917808	2.3515625	1.532	3.1037251211	0.268481552	37	0.05	2.559729824	3.6477204183	-0.02153334
2	1	2	9.8444130127	22.890246918	19.84957265	1.0605152786	0.5370917742	2.3316817254	1.962890625	1.545	3.1361688246	0.2699310342	37	0.05	2.5892365977	3.6831010516	-0.804487099
2	1	3	13.878359264	26.818326327	34.841025641	1.3600958658	0.7281378415	4.8382395803	2.5546875	1.606	3.2884046641	0.2819788346	37	0.05	2.7170612747	3.8597480534	1.5498349162
2	2	1	16.446958982	35.826062383	21.569230769	1.4080287597	0.9191839089	3.81084232	1.7890625	1.625	3.2967423992	0.2974595873	37	0.05	2.6940320253	3.8994527731	0.5140999208
2	2	2	16.390381895	43.226535731	23.21025641	1.5218693829	0.9516256939	4.925677645	2.046875	1.843	3.84079835	0.2704586736	37	0.05	3.2927970239	4.3887996761	1.084879295
2	2	3	15.111739745	36.748030662	18.170940171	1.5218693829	0.9696489078	3.7744097931	1.642578125	1.86	3.8832247315	0.2731226111	37	0.05	3.3298257555	4.4366237075	-0.108814938
2	3	1	9.414427157	24.370341587	11.131623932	0.7609346914	0.5443010598	2.5502768872	1.099609375	2.026	2.9546192175	0.2699536119	37	0.05	2.4076412436	3.5015971914	-0.40434233
2	3	2	8.4978783593	26.588717369	10.01025641	0.8927501498	0.5298824886	2.7032935004	1.029296875	2.126	3.2041861674	0.2694547377	37	0.05	2.6582190087	3.7501533262	-0.500892667
2	3	3	9.946251768	34.473135752	13.285470085	1.0185739964	0.7245331988	3.3809385019	1.37890625	2.24	3.4886924903	0.2973956586	37	0.05	2.8861116483	4.0912733324	-0.107753988
2	4	1	12.294200849	51.36529019	14.953846154	1.4319952067	0.9552303367	3.643252696	1.30078125	2.325	3.1541330687	0.2728046812	37	0.05	2.6013782797	3.7068878577	0.4891196273
2	4	2	6.6534653465	32.191175951	11.001709402	1.0185739964	0.7353471271	2.8417371029	1.0234375	2.3	3.0917413312	0.2778245368	37	0.05	2.5288153488	3.6546673136	-0.250004228
2	4	3	8.775106082	34.882899431	10.092307692	1.2462552427	0.7389517699	3.0530457593	1.021484375	2.312	3.1216893652	0.2752389427	37	0.05	2.5640022939	3.6793764365	-0.068643606
2	5	1	8.2319660537	51.305238617	14.355555556	1.7076093469	1.0056953356	3.104051297	1.1640625	2.684	2.8094825	0.2666491676	37	0.05	2.2691999663	3.3497650336	0.294568797
2	5	2	5.1654879774	25.253452965	6.335042735	0.9286998203	0.6344171293	1.8070533372	0.767578125	2.764	3.0091360599	0.2754967824	37	0.05	2.4509265558	3.5673455639	-1.202082723
2	5	3	2.6534653465	17.517397294	4.3452991453	0.6710605153	0.4289524908	1.2168464005	0.466796875	2.522	2.4051840411	0.2955222185	37	0.05	1.8063991494	3.0039689329	-1.188337641
3	1	1	13.233380481	25.21812851	39.900854701	1.4080287597	0.7569749838	5.1369863014	2.748046875	1.489	3.9392054619	0.2881898035	37	0.05	3.3552774542	4.5231334697	1.1977808394
3	1	2	12.022630835	29.771450775	21.664957265	1.4140203715	0.6632542715	2.9437481784	1.763671875	1.515	4.0040928689	0.2808424978	37	0.05	3.4350519166	4.5731338213	-1.060344691
3	1	3	10.455445545	21.618566534	21.179487179	1.0185739964	0.5046499892	3.2060623725	1.6640625	1.522	4.0215625554	0.2791052992	37	0.05	3.4560415017	4.5870836091	-0.815500183
3	2	1	17.674681754	64.728531562	24.160683761	1.9352905932	1.0345324778	5.0422617313	2.14453125	1.796	4.6662960128	0.2843432657	37	0.05	4.0901618309	5.2424301947	0.3759657185
3	2	2	13.097595474	46.592956304	21.299145299	1.3241461953	0.8903467666	4.4957738269	1.814453125	1.945	5.0381507681	0.2675519381	37	0.05	4.4960390476	5.5802624887	-0.542376941
3	2	3	16.345120226	54.703451199	22.970940171	1.6956261234	0.9516256939	4.3646167298	1.865234375	1.861	4.8285145302	0.2705458018	37	0.05	4.2803366656	5.3766923948	-0.4638978
3	3	1	12.446958982	61.969691618	23.511111111	1.9712402636	0.9912767645	4.1241620519	2.0703125	2.135	4.1694413222	0.2732152323	37	0.05	3.6158546777	4.7230279666	-0.04527927
3	3	2	11.813295615	59.737186054	19.223931624	1.6776512882	0.9119746233	4.7508015156	1.642578125	2.085	4.0446578472	0.2848810124	37	0.05	3.467434087	4.6218816074	0.7061436684
3	3	3	12.407355021	67.593344873	20.697435897	2.0191731576	0.9408117656	4.422908773	1.859375	2.167	4.2493027461	0.2687309156	37	0.05	3.7048021904	4.7938033019	0.1736060268
3	4	1	10.172560113	52.937228443	18.738461538	1.6896345117	0.9408117656	4.3208976975	1.423828125	2.761	5.1850390995	0.3278917424	37	0.05	4.5206673224	5.8494108766	-0.864141402
3	4	2	9.5558698727	52.873644424	22.427350427	1.5398442181	0.9732535506	4.8819586126	1.890625	2.516	4.5736000722	0.2667479585	37	0.05	4.0331173691	5.1140827753	0.3083585404
3	4	3	8.5940594059	47.15461514	19.811965812	1.659676453	1.1174392618	5.5231710871	1.38671875	2.779	5.2299611505	0.3366261417	37	0.05	4.5478917994	5.9120305015	0.2932099367
3	5	1	10.562942008	63.410929386	20.362393162	2.2049131216	1.3192992574	5.5158845818	1.18359375	3.017	4.5833345724	0.3157570284	37	0.05	3.9435500613	5.2231190835	0.9325500094
3	5	2	8.5091937765	46.193789961	11.658119658	1.611743559	1.1426717612	4.4374817837	0.8671875	3.063	4.6981353693	0.337289426	37	0.05	4.0147220765	5.3815486622	-0.260653586
3	5	3	11.202263083	62.88106256	15.158974359	2.2947872978	1.3697642564	5.1151267852	1.095703125	2.84	4.1416010711	0.2678008789	37	0.05	3.5989849487	4.6842171935	0.9735257141
