# Supplementary material for: Parameter estimation in tree graph metabolic networks
Source: PeerJ. 2016 Sep 20;4:e2417. doi: 10.7717/peerj.2417 (PMC5036115; doi:10.7717/peerj.2417)
Supplement: Supplemental Information 4 [file peerj-04-2417-s004.zip › QuercetinControlCotyledon/metabolite7.csv]

experiment	time	sample	metabolite1	metabolite2	metabolite3	metabolite4	metabolite5	metabolite6	metabolite7	elongation	Pred	StdErrPred	DF	Alpha	Lower	Upper	Resid
1	1	1	12.446958982	29.079091455	27.548717949	1.6836428999	1.441857112	3.4100845235	2.40234375	1.427	2.3189564857	0.1168743669	37	0.05	2.0821465243	2.555766447	0.0833872643
1	1	2	12.605374823	36.864601364	21.993162393	1.8394248053	1.3481363997	3.0238997377	2.052734375	1.373	2.3195320688	0.1144595614	37	0.05	2.0876149681	2.5514491695	-0.266797694
1	1	3	11.994342291	27.765021725	26.912820513	1.5757938886	1.1066253334	2.7105800058	2.330078125	1.373	2.3195320688	0.1144595614	37	0.05	2.0876149681	2.5514491695	0.0105460562
1	2	1	16.758132956	52.135363312	24.495726496	2.127022169	1.4382524692	3.5266686097	2.296875	1.663	2.0604601213	0.1143961451	37	0.05	1.8286715142	2.2922487283	0.2364148787
1	2	2	16.141442716	63.866614857	22.844444444	2.0131815458	2.1483670968	3.9128533955	2.115234375	1.735	2.0596926771	0.1179605537	37	0.05	1.8206818922	2.2987034619	0.0555416979
1	2	3	12.848656294	51.739729415	18.372649573	1.6716596765	1.3373224713	3.0821917808	1.783203125	1.7	2.0600657402	0.1155946442	37	0.05	1.8258487433	2.2942827371	-0.276862615
1	3	1	13.629420085	68.734324773	15.948717949	1.9652486519	1.6761588927	2.6887204897	1.6484375	1.9	1.7049147284	0.1151182522	37	0.05	1.4716629934	1.9381664635	-0.056477228
1	3	2	12.933521924	64.611960861	18.24957265	2.0251647693	1.6329031793	3.8181288254	1.58203125	2.025	1.70358236	0.1178861629	37	0.05	1.4647223053	1.9424424147	-0.12155111
1	3	3	11.592644979	67.014023809	16.38974359	1.8753744757	1.5463917526	2.9437481784	1.982421875	1.942	1.7044670526	0.1143031809	37	0.05	1.4728668091	1.9360672962	0.2779548224
1	4	1	9.8274398868	67.935992087	14.222222222	2.0611144398	1.5463917526	2.7105800058	1.3515625	1.987	1.5650158342	0.1469137106	37	0.05	1.267340381	1.8626912873	-0.213453334
1	4	2	12.107496464	74.559327422	22.369230769	2.5284601558	2.0402278134	3.5266686097	2.1328125	2.236	1.5623617563	0.1145514905	37	0.05	1.3302583896	1.7944651229	0.5704507437
1	4	3	9.0749646393	64.905153838	15.056410256	2.1390053925	1.7915074616	3.104051297	1.48046875	2.292	1.5617648552	0.1148780616	37	0.05	1.3289997927	1.7945299178	-0.081296105
1	5	1	7.8585572843	74.527535413	13.271794872	2.9598562013	1.7302285344	2.8781696298	1.451171875	2.233	1.1272556206	0.1550568929	37	0.05	0.8130805129	1.4414307283	0.3239162544
1	5	2	5.4483734088	50.404465011	9.5282051282	1.9592570401	1.3769735419	2.2078111338	0.9140625	2.46	1.1248360395	0.1175694611	37	0.05	0.8866176835	1.3630543955	-0.21077354
1	5	3	8.0961810467	62.220495249	13.039316239	2.2228879569	1.4058106842	2.5065578549	1.158203125	2.469	1.124740109	0.1168903137	37	0.05	0.8878978364	1.3615823815	0.033463016
2	1	1	11.032531825	24.440990498	26.208547009	1.3301378071	0.6236032009	3.0821917808	2.3515625	1.532	2.0396059117	0.1150833236	37	0.05	1.8064249488	2.2727868745	0.3119565883
2	1	2	9.8444130127	22.890246918	19.84957265	1.0605152786	0.5370917742	2.3316817254	1.962890625	1.545	2.0394673454	0.1156815606	37	0.05	1.8050742392	2.2738604516	-0.07657672
2	1	3	13.878359264	26.818326327	34.841025641	1.3600958658	0.7281378415	4.8382395803	2.5546875	1.606	2.0388171496	0.1206347634	37	0.05	1.7943879011	2.283246398	0.5158703504
2	2	1	16.446958982	35.826062383	21.569230769	1.4080287597	0.9191839089	3.81084232	1.7890625	1.625	1.7826337768	0.1268497995	37	0.05	1.525611669	2.0396558845	0.0064287232
2	2	2	16.390381895	43.226535731	23.21025641	1.5218693829	0.9516256939	4.925677645	2.046875	1.843	1.7803101262	0.1158989893	37	0.05	1.5454764677	2.0151437847	0.2665648738
2	2	3	15.111739745	36.748030662	18.170940171	1.5218693829	0.9696489078	3.7744097931	1.642578125	1.86	1.7801289241	0.1169953624	37	0.05	1.5430738025	2.0171840457	-0.137550799
2	3	1	9.414427157	24.370341587	11.131623932	0.7609346914	0.5443010598	2.5502768872	1.099609375	2.026	1.4253403166	0.1156393059	37	0.05	1.1910328265	1.6596478066	-0.325730942
2	3	2	8.4978783593	26.588717369	10.01025641	0.8927501498	0.5298824886	2.7032935004	1.029296875	2.126	1.4242744218	0.115485162	37	0.05	1.190279257	1.6582695867	-0.394977547
2	3	3	9.946251768	34.473135752	13.285470085	1.0185739964	0.7245331988	3.3809385019	1.37890625	2.24	1.4230593018	0.1269699399	37	0.05	1.1657937665	1.6803248371	-0.044153052
2	4	1	12.294200849	51.36529019	14.953846154	1.4319952067	0.9552303367	3.643252696	1.30078125	2.325	1.2831817254	0.1167949108	37	0.05	1.0465327574	1.5198306935	0.0175995246
2	4	2	6.6534653465	32.191175951	11.001709402	1.0185739964	0.7353471271	2.8417371029	1.0234375	2.3	1.2834481991	0.1188354306	37	0.05	1.0426647453	1.5242316529	-0.260010699
2	4	3	8.775106082	34.882899431	10.092307692	1.2462552427	0.7389517699	3.0530457593	1.021484375	2.312	1.2833202918	0.117783726	37	0.05	1.0446677939	1.5219727896	-0.261835917
2	5	1	8.2319660537	51.305238617	14.355555556	1.7076093469	1.0056953356	3.104051297	1.1640625	2.684	0.8442170508	0.1143185928	37	0.05	0.6125855797	1.0758485219	0.3198454492
2	5	2	5.1654879774	25.253452965	6.335042735	0.9286998203	0.6344171293	1.8070533372	0.767578125	2.764	0.843364335	0.1179714485	37	0.05	0.6043314752	1.0823971948	-0.07578621
2	5	3	2.6534653465	17.517397294	4.3452991453	0.6710605153	0.4289524908	1.2168464005	0.466796875	2.522	0.8459438003	0.1260573998	37	0.05	0.590527247	1.1013603536	-0.379146925
3	1	1	13.233380481	25.21812851	39.900854701	1.4080287597	0.7569749838	5.1369863014	2.748046875	1.489	2.2515986577	0.1218046101	37	0.05	2.0047990747	2.4983982407	0.4964482173
3	1	2	12.022630835	29.771450775	21.664957265	1.4140203715	0.6632542715	2.9437481784	1.763671875	1.515	2.251321525	0.1190371818	37	0.05	2.0101292844	2.4925137657	-0.48764965
3	1	3	10.455445545	21.618566534	21.179487179	1.0185739964	0.5046499892	3.2060623725	1.6640625	1.522	2.2512469124	0.1183940698	37	0.05	2.0113577406	2.4911360843	-0.587184412
3	2	1	17.674681754	64.728531562	24.160683761	1.9352905932	1.0345324778	5.0422617313	2.14453125	1.796	1.992345508	0.1203475631	37	0.05	1.7484981826	2.2361928334	0.152185742
3	2	2	13.097595474	46.592956304	21.299145299	1.3241461953	0.8903467666	4.4957738269	1.814453125	1.945	1.9907573249	0.1150429239	37	0.05	1.7576582195	2.2238564302	-0.1763042
3	2	3	16.345120226	54.703451199	22.970940171	1.6956261234	0.9516256939	4.3646167298	1.865234375	1.861	1.9916526764	0.1153539221	37	0.05	1.7579234289	2.225381924	-0.126418301
3	3	1	12.446958982	61.969691618	23.511111111	1.9712402636	0.9912767645	4.1241620519	2.0703125	2.135	1.6357129026	0.1162680203	37	0.05	1.4001315162	1.871294289	0.4345995974
3	3	2	11.813295615	59.737186054	19.223931624	1.6776512882	0.9119746233	4.7508015156	1.642578125	2.085	1.6362458499	0.120550284	37	0.05	1.3919877731	1.8805039268	0.0063322751
3	3	3	12.407355021	67.593344873	20.697435897	2.0191731576	0.9408117656	4.422908773	1.859375	2.167	1.6353718162	0.1147740682	37	0.05	1.4028174642	1.8679261682	0.2240031838
3	4	1	10.172560113	52.937228443	18.738461538	1.6896345117	0.9408117656	4.3208976975	1.423828125	2.761	1.4900688357	0.1415637936	37	0.05	1.2032333439	1.7769043274	-0.066240711
3	4	2	9.5558698727	52.873644424	22.427350427	1.5398442181	0.9732535506	4.8819586126	1.890625	2.516	1.4926802778	0.1143016745	37	0.05	1.2610830864	1.7242774692	0.3979447222
3	4	3	8.5940594059	47.15461514	19.811965812	1.659676453	1.1174392618	5.5231710871	1.38671875	2.779	1.4898769746	0.1452618507	37	0.05	1.1955485076	1.7842054417	-0.103158225
3	5	1	10.562942008	63.410929386	20.362393162	2.2049131216	1.3192992574	5.5158845818	1.18359375	3.017	1.0522020326	0.1364068891	37	0.05	0.775815422	1.3285886431	0.1313917174
3	5	2	8.5091937765	46.193789961	11.658119658	1.611743559	1.1426717612	4.4374817837	0.8671875	3.063	1.051711721	0.1455422984	37	0.05	0.7568150129	1.3466084292	-0.184524221
3	5	3	11.202263083	62.88106256	15.158974359	2.2947872978	1.3697642564	5.1151267852	1.095703125	2.84	1.0540886663	0.1151816657	37	0.05	0.8207084434	1.2874688891	0.0416144587
