# Supplementary material for: Parameter estimation in tree graph metabolic networks
Source: PeerJ. 2016 Sep 20;4:e2417. doi: 10.7717/peerj.2417 (PMC5036115; doi:10.7717/peerj.2417)
Supplement: Supplemental Information 5 — This dataset was used to compare the estimated enzymatic rates from the mathematical model to the actual expression rates of the enzymes that are potentially involved in the reactions. [file peerj-04-2417-s005.xlsx]

## Sheet: Sheet1
					cot	cot	cot	hyp	hyp	cot	cot	cot	hyp	hyp	hyp	cot	cot	cot	hyp	hyp	hyp	cot	cot	cot	hyp	hyp	hyp	cot	cot	hyp	hyp	cot	cot	cot	hyp	hyp	hyp	cot	cot	cot	hyp	hyp	hyp	cot	cot	cot	hyp	hyp
					control	control	control	control	control	control	control	control	control	control	control	control	control	control	control	control	control	control	control	control	control	control	control	dark	dark	dark	dark	dark	dark	dark	dark	dark	dark	dark	dark	dark	dark	dark	dark	24hl	24hl	24hl	24hl	24hl
					d5	d5	d5	d5	d5	d6	d6	d6	d6	d6	d6	d7	d7	d7	d7	d7	d7	d9	d9	d9	d9	d9	d9	d6	d6	d6	d6	d7	d7	d7	d7	d7	d7	d9	d9	d9	d9	d9	d9	d9	d9	d9	d9	d9
Name			m/z	Rtime	M24536	M24689	M24582	M24574	M24644	M24608	M24637	M24614	M24542	M24587	M24621	M24490	M24618	M24606	M24471	M24669	M24565	M24602	M24686	M24535	M24664	M24660	M24687	M24624	M24666	M24667	M24517	M24498	M24543	M24652	M24557	M24629	M24655	M24486	M24502	M24638	M24527	M24473	M24651	M24663	M24593	M24586	M24489	M24625
Delphinidin - Hexose - Deoxy - Coum - Hexose + H2O	Comp5	Antho 1	935.247	20.714	360	260	428	1911	2128	305	271	203	1685	1422	1954	182	215	184	1467	1452	989				335	827	700	320	266	922	1878	392	376	369	1945	1466	1977	225	273	157	944	650	1581	116	104	242	1735	1195
Petunidin - Hexose - Deoxy - Coum - Hexose + H2O	Comp6	Antho 2	949.263	22.93	4211	2858	4455	24105	25076	3466	2802	2282	25487	23070	25238	1786	2295	1961	23912	23400	19835	591	802	1261	8411	19698	18053	3391	2891	16874	25417	4355	4010	4007	25309	24072	24982	2392	2940	1444	20458	15168	24292	1907	1427	3540	27100	23725
Petunidin - Hexose - Deoxy - Coum - Hexose + H2O	Comp7	Antho 3	949.263	23.5805	412	508	544	6848	7757	1084	791	713	13665	10567	13782	685	1015	820	11884	11365	9092	315	407	706	3448	8006	6910	625	541	4496	12054	833	693	686	12154	8974	10187	304	390	204	5400	3830	9415	684	541	1235	13129	8594
Petunidin - Hexose - Deoxy -Feruloyl- Hexose + H2O	Comp8	Antho 4	979.273	23.894	655	472	669	1785	2198	665	563	465	3416	2407	3494	406	468	383	3213	2936	1791	175	224	337	979	2332	1802	593	528	1001	2448	746	725	703	2348	1837	2225	469	511	286	1028	695	1879	367	282	599	4082	2509
Malvidin - Hexose - Deoxy - Coum - Hexose + H2O	Comp9	Antho 5	963.278	25.1692	404	290	461	3872	4695	382	290	249	4583	3559	4459	186	264	219	3534	3637	2461			149	1192	2848	2433	365	290	2069	4360	417	392	417	4624	3983	4509	244	286	153	2526	1991	4486	260	185	442	6490	4451
Petunidin - Hexose - Deoxy - Coum - Hexose + H2O	Comp10	Antho 6	949.263	25.935		105	113	1297	1389	260	174	158	2544	1983	2379	214	244	201	2926	2281	1999		121	174	834	1953	1432	145	179	1043	2182	219	160	160	2381	1714	1927				1154	1360	1949	175	114	244	2017	1412
Myricetin Deoxy - Hexose	Comp11	Flavonol 1	625.141	21.0179	1909	1091	1911	3260	3536	3095	2996	2802	5091	4555	6504	2786	3098	2924	5140	5079	3483	2224	2321	3120	1391	3483	2791	2910	2805	2511	5798	3087	3470	3338	6720	3819	5747	2636	2841	1968	2606	1652	3272	2907	2514	3913	4789	2831
Methylated myricetin	Comp12	Flavonol 2	331.046	33.2915	234	166	254	555	507	381	393	400	1298	896	1605	285	289	222	823	691	532	219	226	347	163	402	339	304	170	315	925	238	343	248	740	388	582	216	178	146	192	115	219	264	303	466	630	444
Methylated myricetin + hexose I	Comp13	Flavonol 3	493.099	28.3091	1646	1119	1702	3749	3943	3544	3500	3235	7659	6456	9908	3594	4295	4487	7971	9296	6567	3793	4065	5470	3439	7646	6373	3667	4390	4129	8781	4206	4826	4408	11971	7238	10183	4855	5174	4356	6293	3578	8103	4113	4022	6011	9149	6168
wag34-n419 quercetin 3-o-glucoside	Comp14	Flavonol 4	463.088	25.2764	2339	1848	2125	311	384	3124	2889	2315	953	606	810	2200	2193	2088	592	621	424	1504	1980	1867	145	344	315	2825	2818	344	635	2857	3822	2849	583	434	499	2461	2282	1621	197	126	238	2131	1875	2558	661	379
WAG40 Que-hex-hex (3-O)	Comp15	Flavonol 5	625.141	20.8195	11671	6195	6337	1309	1332	7067	6719	6230	1523	1081	1466	6877	6054	5623	1601	1354	1163	3410	4434	5956	610	1250	1008	7360	7601	873	1689	8953	10047	8352	1639	1410	1594	13419	11865	11700	1437	1086	2414	4847	3494	7554	1584	1180
WAG89-N362 Quercetin 3-O-rutinoside	Comp16	Flavonol 6	609.146	24.2846	7139	6120	8428	1938	2437	18324	15486	13190	4263	3544	4451	17543	19135	16911	5024	5465	3865	13077	17801	17951	2780	7454	5065	13182	16074	1959	2993	16271	16087	17835	4268	3262	3675	14818	13964	11258	2184	1607	2829	21303	21331	24131	8248	5499
WAG135 Quercetin - Hex-Hex-Hex	Comp17	Flavonol 7	787.196	11.7948	705	440	404			692	599	617				566	607	652				609	702	757				638	644			653	801	804				621	579	746			119	794	494	1149
WAG123 Isorhamnetin - Hexose ,- Hexose 1	Comp18	Flavonol 8	639.157	23.5626	1407	852	903	178	183	1098	955	929	173	149	172	1060	952	841	199	150	143	444	561	606		132	100	1026	1033	116	194	1067	1310	1192	173	170	182	1559	1576	1573	157	129	252	481	534	667	150	106
wag33-n555 kaempferol-3-o-glucoside	Comp19	Flavonol 9	447.094	28.4181	1643	1246	1549			1640	1479	1070	101			851	881	680				491	690	494				1430	1123			1093	1804	1210				643	630	547				564	483	700
WAG54 Kaempferol-Hexose-Hexose (3-O) ?	Comp20	Flavonol 10	609.146	23.039	5046	3386	3553	565	624	3939	3900	3509	616	527	705	3264	3536	3059	575	641	614	1774	2175	2744	333	580	516	3934	4086	441	782	3998	5422	4394	772	683	718	5309	5736	6310	677	586	1208	1985	1989	3072	532	460
wag83-n442 kaempferol 3-o-rutinoside	Comp21	Flavonol 11	593.15	27.3173	4941	4018	5276	877	1082	9680	7938	6449	1383	1066	1365	8673	9130	6710	1335	1327	978	4675	7657	7361	404	1140	821	7542	7796	625	1233	8881	8981	9097	1705	1246	1370	7361	7176	4956	727	567	1200	9319	7705	12342	1466	888
3-caffeoylquinic acid	Comp22	Phenolic 1	353.087	13.8695	16022	10781	13425	15894	18395	11534	11104	9086	18142	15631	19593	8328	8413	8600	14234	15381	11693	6572	7979	7554	5686	12159	9116	10453	10307	10606	19604	11773	12620	14242	21025	16018	19094	13211	14353	13208	5964	10052	14358	7974	5388	6683	12414	2063
5-caffeoylquinic acid	Comp23	Phenolic 2	353.087	17.1184	2449	1989	2235	4355	4736	2669	2472	1910	4993	4231	5657	1779	1878	1878	4327	4108	3567	1336	1482	1617	1490	3535	2486	2377	2574	2732	5810	3358	3270	3755	5881	4797	5844	2433	2823	1842	2111	3483	5450	1536	1047	1105	3734	371
Benzyl alcohol-hexose-pentose	Comp24	Phenolic 3	401.146	16.1623	1454	1088	1313	2517	2772	1711	1655	1334	3850	3180	3820	1612	1496	1254	3538	3672	2838	1404	1497	1723	1890	3636	2565	1785	1787	2141	4430	2077	2073	2406	4235	3344	3740	2358	2127	2016	1855	3303	4303	1670	1346	1542	4513	832
Ferulic acid-hexose	Comp25	Phenolic 4	355.104	16.325	952	539	642	39	53	842	804	697	119	106	146	799	671	748	172	146	149	852	853	884	109	169	173	836	834	54	148	1013	1059	1220	93	58	97	2328	2841	2320	22	120	284	895	693	660	278	32
Sinapic acid-hexose	Comp26	Phenolic 5	385.115	16.9379	737	440	532	22	22	1126	962	900	27	22	27	1140	997	960	41	22	22	944	967	1051	22	22	22	825	851	22	33	1074	1037	1339	22	22	22	1127	1193	788	22	22	31	800	543	501	22	22
3-feruloylquinic acid	Comp27	Phenolic 6	367.104	22.569	1084	217	295	273	698	430	450	330	1636	331	567	384	328	291	304	185	169	323	239	773	114	214	215	364	177	123	1211	545	508	1199	1773	562	849	399	651	369	149	731	583	419	275	331	578	69
ID					A243_01_133_Cot5dA_(EUTOM3_EXON).CEL	A243_25_134_Cot5dB_(EUTOM3_EXON).CEL	A243_26_135_Cot5dC_(EUTOM3_EXON).CEL	A243_02_136_Hyp5dA_(EUTOM3_EXON).CEL	A243_27_138_Hyp5dC_(EUTOM3_EXON).CEL	A243_04_142_Cot6dA_(EUTOM3_EXON).CEL	A243_05_143_Cot6dB_(EUTOM3_EXON).CEL	A243_28_144_Cot6dC_(EUTOM3_EXON).CEL	A243_06_145_Hyp6dA_(EUTOM3_EXON).CEL	A243_29_146_Hyp6dB_(EUTOM3_EXON).CEL	A243_30_147_Hyp6dC_(EUTOM3_EXON).CEL	A243_07_151_Cot7dA_(EUTOM3_EXON).CEL	A243_31_152_Cot7dB_(EUTOM3_EXON).CEL	A243_32_153_Cot7dC_(EUTOM3_EXON).CEL	A243_08_154_Hyp7dA_(EUTOM3_EXON).CEL	A243_09_155_Hyp7dB_(EUTOM3_EXON).CEL	A243_33_156_Hyp7dC_(EUTOM3_EXON).CEL	A243_22_220_Cot9dA_(EUTOM3_EXON).CEL	A243_46_221_Cot9dB_(EUTOM3_EXON).CEL	A243_47_222_Cot9dC_(EUTOM3_EXON).CEL	A243_23_223_Hyp9dA_(EUTOM3_EXON).CEL	A243_24_224_Hyp9dB_(EUTOM3_EXON).CEL	A243_48_225_Hyp9dC_(EUTOM3_EXON).CEL	A243_16_184_D_Cot6dA_(EUTOM3_EXON).CEL	A243_37_179_D_Cot6dB_(EUTOM3_EXON).CEL	A243_15_182_D_Hyp6dB_(EUTOM3_EXON).CEL	A243_39_183_D_Hyp_6dC_(EUTOM3_EXON).CEL	A243_13_178_D_Cot7dA_(EUTOM3_EXON).CEL	A243_17_185_D_Cot7dB_(EUTOM3_EXON).CEL	A243_40_186_D_Cot7dC_(EUTOM3_EXON).CEL	A243_18_187_D_Hyp7dA_(EUTOM3_EXON).CEL	A243_41_188_D_Hyp7dB_(EUTOM3_EXON).CEL	A243_42_189_D_Hyp7dC_(EUTOM3_EXON).CEL	A243_19_196_D_Cot9dA_(EUTOM3_EXON).CEL	A243_43_197_D_Cot9dB_(EUTOM3_EXON).CEL	A243_44_198_D_Cot9dC_(EUTOM3_EXON).CEL	A243_20_199_D_Hyp9dA_(EUTOM3_EXON).CEL	A243_21_200_D_Hyp9dB_(EUTOM3_EXON).CEL	A243_45_201_D_Hyp9dC_(EUTOM3_EXON).CEL	A243_10_169_24hL_Cot9dA_(EUTOM3_EXON).CEL	A243_11_170_24hL_Cot9dB_(EUTOM3_EXON).CEL	A243_34_171_24hL_Cot9dC_(EUTOM3_EXON).CEL	A243_12_172_24hL_Hyp9dA_(EUTOM3_EXON).CEL	A243_36_174_24hL_Hyp9dC_(EUTOM3_EXON).CEL
Solyc00g006550		at1g78270.1	| symbols: atugt85a4 ugt85a4 | udp-glucosyl transferase 85a4 | chr1:29450691-29452223 reverse length=489	udp-glucosyltransferase family 1 protein (ahrd v1 ***- c6ki45_citsi); contains interpro domain(s) ipr002213 udp-glucuronosyl/udp-glucosyltransferase	3.55646	3.36963	2.78003	3.53284	2.90338	3.5178	3.15079	3.94075	3.05157	3.23172	3.02007	3.78714	2.92138	3.26522	3.42293	3.10595	2.92854	3.53817	4.24808	3.3622	3.08069	2.8221	2.82106	3.08234	3.80247	3.04553	2.93425	3.16102	3.16525	3.40558	3.2874	3.077	3.2982	3.41112	4.09916	3.8242	3.073	3.32342	3.49515	3.80544	3.61689	3.78585	3.68295	3.12399
Solyc00g006560		at1g22400.1	| symbols: ugt85a1 atugt85a1 | udp-glycosyltransferase superfamily protein | chr1:7903851-7906607 reverse length=489	glucosyltransferase-12 (ahrd v1 **** q8s997_phaan); contains interpro domain(s) ipr002213 udp-glucuronosyl/udp-glucosyltransferase	3.77395	4.50044	3.07753	3.68329	2.92579	2.97447	3.33494	2.9235	3.21369	3.56361	3.17367	3.71596	3.6953	3.0567	2.97721	3.08547	4.01237	3.21136	4.4211	3.78039	3.47045	3.51761	3.40274	3.89806	3.3052	3.60538	3.24325	3.30374	3.33963	3.85737	3.23074	3.3224	3.13513	4.23442	3.03754	3.7134	3.12904	3.04587	3.41391	3.84728	3.539	3.16281	3.36927	3.23078
Solyc00g050130		at4g34135.1	| symbols: ugt73b2 | udp-glucosyltransferase 73b2 | chr4:16345476-16347016 reverse length=483	udp-glucose glucosyltransferase (ahrd v1 **** d2ktv5_lotja); contains interpro domain(s) ipr002213 udp-glucuronosyl/udp-glucosyltransferase	11.2479	9.28658	6.7138	44.2555	52.3814	7.86985	6.77163	6.57023	36.5626	24.0346	38.8664	10.3931	12.7773	8.50049	27.9896	29.637	29.7891	13.2369	9.26521	9.30081	33.7992	26.395	21.3367	11.7218	8.04873	13.7748	33.2473	8.97196	10.4753	8.55831	15.2108	13.7937	15.9798	7.78517	8.99389	8.5452	15.1878	26.101	12.8043	9.12729	6.94673	9.53737	16.6939	17.6565
Solyc00g227860		at2g22590.1	| symbols: | udp-glycosyltransferase superfamily protein | chr2:9593012-9594424 forward length=470	udp-glucosyltransferase (ahrd v1 ***- b3vi56_stere); contains interpro domain(s) ipr002213 udp-glucuronosyl/udp-glucosyltransferase	44.3178	44.9185	51.5626	31.5646	38.9509	45.1819	42.3621	38.894	37.5103	36.434	41.6596	42.1763	73.9147	44.7499	25.54	33.833	28.3516	46.0827	14.045	25.6128	30.5007	31.6747	38.2417	26.7688	28.6741	25.3995	37.6123	28.6127	23.7024	34.3452	15.2193	14.5854	17.4897	10.7669	17.6749	12.9994	9.3657	13.7893	9.46652	31.2991	32.5876	25.7595	21.1089	14.9401
Solyc01g006670		at5g12890.1	| symbols: | udp-glycosyltransferase superfamily protein | chr5:4069658-4071124 reverse length=488	udp-glucosyltransferase hvugt5876 (ahrd v1 ***- d3wyw1_horvd); contains interpro domain(s) ipr002213 udp-glucuronosyl/udp-glucosyltransferase	15.3247	12.6459	13.2852	25.8721	14.9501	7.32358	7.01705	5.88202	7.06636	8.08197	7.08175	20.5377	12.1761	5.98329	19.4512	11.0056	7.94201	12.011	9.63582	12.8694	8.2099	7.51499	7.98092	13.0814	17.6744	9.04558	6.26572	18.2297	14.1899	17.4803	16.6729	14.0165	11.1758	11.1378	15.4409	14.9233	12.5877	17.1489	15.9894	15.0643	9.97499	22.1717	12.2894	19.2628
Solyc01g067350		at5g65550.1	| symbols: | udp-glycosyltransferase superfamily protein | chr5:26198410-26199810 reverse length=466	udp-glucosyltransferase (ahrd v1 **-- q8lkg3_stere); contains interpro domain(s) ipr002213 udp-glucuronosyl/udp-glucosyltransferase	5.22428	5.0036	5.10889	4.45795	5.05521	4.97663	5.2368	5.92156	5.15817	4.48854	4.82442	4.94717	5.25386	5.48977	5.24252	5.51371	4.27713	4.5405	6.46672	5.5007	4.57102	4.8626	4.86317	5.44016	5.71453	4.84094	4.80009	5.74475	5.34679	4.09387	7.04091	5.60514	5.86827	9.38652	5.56777	7.80646	7.50484	6.26723	7.20811	5.72105	4.95785	4.95918	5.18483	4.40825
Solyc01g095620		at4g01070.1	| symbols: gt72b1 ugt72b1 | udp-glycosyltransferase superfamily protein | chr4:461858-463300 reverse length=480	udp-glucosyltransferase (ahrd v1 **-* b8qi32_9magn); contains interpro domain(s) ipr002213 udp-glucuronosyl/udp-glucosyltransferase	153.112	151.021	160.918	260.133	273.957	249.407	204.689	221.331	344.956	246.748	373.624	231.465	173.86	237.921	269.073	220.207	279.199	198.468	94.6189	250.132	278.933	261.49	241.064	161.008	116.905	99.9259	334.106	124.971	132.044	103.829	121.548	119.408	131.281	160.428	136.826	103.336	132.881	109.319	115.791	219.697	215.063	219.849	385.332	379.608
Solyc01g095760		at5g49690.1	| symbols: | udp-glycosyltransferase superfamily protein | chr5:20189968-20191350 reverse length=460	udp-glucosyltransferase (ahrd v1 ***- q8lkg3_stere); contains interpro domain(s) ipr002213 udp-glucuronosyl/udp-glucosyltransferase	5.01711	5.30381	6.00526	5.1385	4.27232	5.75364	4.61246	9.04623	4.39966	4.72008	4.3567	6.4812	8.14935	8.31732	4.94371	5.69533	4.61903	4.68429	6.86605	5.51893	5.16812	5.09775	5.62591	5.6503	6.77046	4.86462	4.74423	5.18723	6.21138	5.83542	4.04474	4.54169	5.33412	8.42499	7.56685	5.62274	5.55558	5.04198	5.38025	5.56098	5.37039	6.41689	4.27908	4.49078
Solyc01g105350		at1g22340.1	| symbols: atugt85a7 ugt85a7 | udp-glucosyl transferase 85a7 | chr1:7890464-7892090 reverse length=487	udp-glucuronosyltransferase (ahrd v1 **-* q5ub81_arath); contains interpro domain(s) ipr002213 udp-glucuronosyl/udp-glucosyltransferase	4.68659	3.18956	4.53388	2.86411	3.08789	3.47443	3.00586	2.72506	2.49037	2.97339	4.49107	3.31662	3.64782	3.81103	2.82224	2.61616	3.18979	3.04147	6.43329	4.79303	2.6129	2.85709	2.80743	4.84861	3.07754	3.55752	2.83829	3.26025	3.79495	2.95645	3.16465	4.17217	3.61702	3.02661	2.94382	5.16757	3.8341	3.9626	3.04095	2.7738	3.8995	3.05648	3.12619	2.94146
Solyc01g105360		at1g22370.2	| symbols: atugt85a5 ugt85a5 | udp-glucosyl transferase 85a5 | chr1:7898116-7899879 reverse length=479	udp-glucuronosyltransferase (ahrd v1 **** q5ub81_arath); contains interpro domain(s) ipr002213 udp-glucuronosyl/udp-glucosyltransferase	121.48	96.1105	98.4223	28.7549	34.1861	36.9369	27.887	30.5052	16.671	9.70729	17.5345	44.337	78.7389	24.9433	6.53471	11.6829	7.57049	18.8386	5.33123	28.9193	7.36707	7.09326	7.00173	6.61909	8.91508	4.51671	13.6204	8.79054	8.91367	9.37329	4.29014	4.19761	3.6927	6.20081	5.50377	6.83612	4.17929	4.16116	3.53529	21.8731	19.6066	36.0616	4.87599	5.06858
Solyc01g107560		at4g15480.1	| symbols: ugt84a1 | udp-glycosyltransferase superfamily protein | chr4:8849000-8850472 reverse length=490	udp-glucosyltransferase 1 (ahrd v1 **** c6zrh7_capan); contains interpro domain(s) ipr002213 udp-glucuronosyl/udp-glucosyltransferase	24.2621	22.6528	20.3823	8.61695	8.49996	38.7785	41.8685	25.152	13.3353	7.41833	10.7959	49.6778	38.4118	46.781	10.5442	8.44171	8.4946	33.5327	37.4461	74.7887	14.8691	14.2782	16.356	30.7611	26.2555	9.14073	7.45297	28.316	30.8528	30.4963	8.36014	7.35899	8.79459	53.826	36.991	31.9201	15.6935	18.1919	14.9254	83.4702	78.3265	108.628	29.2849	21.9038
Solyc01g107770		at4g34131.1	| symbols: ugt73b3 | udp-glucosyl transferase 73b3 | chr4:16343268-16344713 reverse length=481	udp-glucosyltransferase family 1 protein (ahrd v1 **** c6ki43_citsi); contains interpro domain(s) ipr002213 udp-glucuronosyl/udp-glucosyltransferase	3.35138	5.92554	3.45771	3.60077	4.02845	4.95772	4.50755	4.61436	4.20455	4.56201	3.98218	3.75871	8.58254	5.18415	3.03641	3.38795	4.87233	3.60458	4.83088	5.62988	4.70224	3.12235	4.37524	6.97981	5.09213	3.79227	4.16082	4.83101	4.45879	6.30121	4.1093	3.3991	5.59417	4.23555	3.67859	4.17485	4.46775	3.56591	4.29004	6.38432	4.35269	5.77227	3.10957	3.37323
Solyc01g107780		at4g34131.1	| symbols: ugt73b3 | udp-glucosyl transferase 73b3 | chr4:16343268-16344713 reverse length=481	udp-glucosyltransferase family 1 protein (ahrd v1 **** c6ki43_citsi); contains interpro domain(s) ipr002213 udp-glucuronosyl/udp-glucosyltransferase	4.71359	5.22354	6.18893	4.97059	5.61885	5.59969	5.16776	6.22159	6.16538	4.85825	4.86493	8.25729	6.50591	8.90411	4.32709	4.93421	5.41508	12.2667	17.9097	29.7734	5.9017	9.6522	8.58138	6.27631	8.03697	4.37685	5.00025	5.4385	5.9192	8.13003	6.72567	5.84901	6.73675	13.3145	18.4667	19.1773	5.33658	5.8891	6.51656	33.7591	26.7173	24.2873	44.1187	39.819
Solyc01g107810		at4g34131.1	| symbols: ugt73b3 | udp-glucosyl transferase 73b3 | chr4:16343268-16344713 reverse length=481	udp-glucosyltransferase family 1 protein (ahrd v1 **** c6ki43_citsi); contains interpro domain(s) ipr002213 udp-glucuronosyl/udp-glucosyltransferase	4.3295	5.12462	5.07765	4.43595	4.56912	4.98203	5.76026	5.29841	5.09025	3.93148	4.26686	5.33641	6.59664	7.49961	4.86389	4.83516	4.47263	5.70184	5.18355	5.37843	4.37896	4.55349	4.81828	5.22781	6.16895	4.5923	5.32303	5.54933	6.18135	6.60415	4.58364	5.31268	4.46118	6.07762	5.97818	6.66329	4.59156	4.71832	4.76708	5.55483	5.50018	6.25473	4.99172	5.46005
Solyc01g107820		at4g34135.1	| symbols: ugt73b2 | udp-glucosyltransferase 73b2 | chr4:16345476-16347016 reverse length=483	udp-glucosyltransferase family 1 protein (ahrd v1 **** c6ki43_citsi); contains interpro domain(s) ipr002213 udp-glucuronosyl/udp-glucosyltransferase	206.691	238.887	215.349	150.088	179.208	94.6818	97.5089	67.2635	70.5741	39.1489	54.1356	205.586	126.984	134.031	105.702	148.433	105.127	310.131	550.921	395.272	235.754	268.455	207.653	203.838	181.639	37.3928	57.2078	202.29	192.299	226.956	113.186	102.034	171.583	568.027	708.857	482.017	334.331	343.029	348.093	406.644	393.026	370.233	597.502	536.063
Solyc01g107830		at4g34135.1	| symbols: ugt73b2 | udp-glucosyltransferase 73b2 | chr4:16345476-16347016 reverse length=483	udp-glucosyltransferase family 1 protein (ahrd v1 **** c6ki43_citsi); contains interpro domain(s) ipr002213 udp-glucuronosyl/udp-glucosyltransferase	4.86056	5.58017	5.18139	6.20954	4.86187	4.39871	6.12596	4.42114	4.84676	4.03413	4.7309	5.9892	4.36665	6.15897	4.44333	4.54845	4.42938	4.65667	5.96089	4.4906	5.87198	4.89188	4.50122	4.96342	6.13797	3.19991	5.30217	3.84324	5.7566	5.21909	4.45789	4.85725	5.48612	5.03532	8.27332	5.63899	4.84762	5.65584	8.77489	6.20285	5.0454	6.36975	5.74681	5.61997
Solyc01g107850		at4g34131.1	| symbols: ugt73b3 | udp-glucosyl transferase 73b3 | chr4:16343268-16344713 reverse length=481	udp-glucosyltransferase hvugt5876 (ahrd v1 ***- d3wyw1_horvd); contains interpro domain(s) ipr002213 udp-glucuronosyl/udp-glucosyltransferase	6.71365	8.10154	7.15296	7.626	6.36324	11.2987	8.47524	13.5933	5.42405	6.71243	9.25829	14.1452	8.30185	12.1036	4.77244	8.18819	4.81516	6.44685	9.09061	12.0269	5.96978	5.02878	5.78931	10.9827	6.93463	7.53756	13.3988	4.62338	15.3695	15.7099	4.06564	8.39568	7.80024	10.6534	13.2149	11.2337	8.88564	13.682	16.1556	4.17059	6.2293	9.82614	5.11762	7.55242
Solyc02g062990		at2g18570.1	| symbols: | udp-glycosyltransferase superfamily protein | chr2:8063429-8064841 forward length=470	glucosyltransferase (ahrd v1 ***- a7m6j8_9eric); contains interpro domain(s) ipr002213 udp-glucuronosyl/udp-glucosyltransferase	4.42165	4.99667	4.92318	8.25773	7.40647	4.31847	4.04922	4.25826	4.57865	6.31249	6.76511	4.83718	4.38129	4.54861	4.93422	4.16094	6.39027	3.76784	5.57755	4.9269	5.505	4.91475	5.57219	4.48296	5.08354	7.58537	6.83437	4.65352	4.54358	4.41151	11.5045	9.13313	6.96958	5.03936	4.66035	4.0739	4.43646	3.54516	4.9132	3.72715	4.30695	4.87	3.81732	4.31769
Solyc02g063000		at2g18570.1	| symbols: | udp-glycosyltransferase superfamily protein | chr2:8063429-8064841 forward length=470	glucosyltransferase (ahrd v1 **** a7m6j8_9eric); contains interpro domain(s) ipr002213 udp-glucuronosyl/udp-glucosyltransferase	6.36854	8.4347	7.89839	6.59864	5.28699	24.3398	7.10245	11.516	9.47159	6.85963	7.78496	6.86395	8.84341	19.075	9.16725	7.28449	10.6837	7.14177	14.0684	8.24085	6.14299	9.82678	6.45734	6.98962	15.3629	6.58785	6.81301	8.23624	9.43352	7.78217	4.89547	6.45032	6.33767	9.5081	7.27193	9.94826	6.53397	6.77424	5.16977	8.48637	6.9767	7.9106	11.1849	6.39365
Solyc02g065670		at2g15490.3	| symbols: ugt73b4 | udp-glycosyltransferase 73b4 | chr2:6761750-6763398 forward length=481	glucosyltransferase-like protein (ahrd v1 **** o49492_arath); contains interpro domain(s) ipr002213 udp-glucuronosyl/udp-glucosyltransferase	5.06274	3.6656	2.92345	3.25148	2.6712	6.4883	3.49254	3.3524	2.78865	3.63701	2.91434	3.89425	4.29156	3.40765	2.8623	5.63779	3.04008	2.82091	4.63413	3.26649	3.84107	2.97545	2.71896	2.91039	4.48862	3.92154	3.42681	3.71893	2.94752	5.32114	3.03676	4.71513	4.36377	4.34502	3.84783	3.99372	4.75649	6.17007	3.95194	4.32391	3.04773	3.76192	3.20851	3.22886
Solyc02g066960		at3g02100.1	| symbols: | udp-glycosyltransferase superfamily protein | chr3:368840-370484 reverse length=464	udp-glycosyltransferase (ahrd v1 **** d7klq4_araly); contains interpro domain(s) ipr002213 udp-glucuronosyl/udp-glucosyltransferase	6.52073	5.59364	5.09954	6.53607	7.09769	6.10452	5.33177	4.8991	7.78781	8.53033	8.07808	6.65383	6.24966	6.6664	5.94187	5.81347	7.52304	5.18876	6.61476	5.28107	7.4579	6.44608	5.6672	6.18811	5.22066	8.58368	8.43329	5.87577	5.63217	6.00718	8.11309	6.20434	9.68846	4.98603	4.95541	4.76582	6.43329	12.3435	8.64841	6.3007	5.56664	6.17749	6.4249	6.41983
Solyc02g067690		at2g16890.2	| symbols: | udp-glycosyltransferase superfamily protein | chr2:7316938-7319022 forward length=478	glucosyltransferase-like protein (ahrd v1 **** q9leq4_arath); contains interpro domain(s) ipr002213 udp-glucuronosyl/udp-glucosyltransferase	615.724	772.681	685.053	35.4705	62.809	416.309	596.617	394.043	43.3904	54.9586	47.3016	1224.34	1334.17	374.83	53.4698	54.4906	30.5063	1266.38	64.5749	340.958	52.4911	51.6408	92.4471	120.202	220.149	55.8735	85.0216	242.383	186.192	165.341	8.11545	43.0932	60.5751	81.2769	89.7875	55.6182	34.4376	27.3885	10.5452	522.415	352.894	672.277	28.9845	20.4817
Solyc02g068210		at2g30140.2	| symbols: | udp-glycosyltransferase superfamily protein | chr2:12872200-12873691 forward length=454	indole-3-acetate beta-glucosyltransferase (ahrd v1 *-*- b6u5u7_maize); contains interpro domain(s) ipr002213 udp-glucuronosyl/udp-glucosyltransferase	4.28777	4.31173	5.14394	4.0495	3.77856	5.42119	4.08401	5.20401	3.75118	5.14186	4.15096	5.01195	4.05364	3.77737	4.7167	4.71509	5.68699	5.46486	6.6375	4.34545	4.29075	3.29041	4.36463	5.00578	3.58915	4.42741	4.12692	5.42868	4.2648	4.50453	3.88265	4.56858	4.11548	6.30225	4.91602	5.78721	7.92562	5.77934	5.37551	5.68978	4.92634	4.10261	5.19733	6.49739
Solyc02g070020		at5g49690.1	| symbols: | udp-glycosyltransferase superfamily protein | chr5:20189968-20191350 reverse length=460	udp-glucosyltransferase (ahrd v1 **-* q8lkg3_stere); contains interpro domain(s) ipr002213 udp-glucuronosyl/udp-glucosyltransferase	5.05413	5.46815	6.57276	11.3389	6.98785	5.32675	6.64609	4.81399	9.72139	9.11667	8.42227	12.3963	5.17157	19.8539	20.1903	17.0699	22.5801	109.905	225.7	39.1238	56.7319	60.1966	36.6453	33.7583	15.3449	14.6515	10.8245	19.7083	27.2107	46.2064	47.8787	52.3988	58.5113	209.975	235.444	164.825	233.244	200.001	222.022	58.4072	41.7189	51.8815	46.1829	56.2572
Solyc02g081690		at3g21800.1	| symbols: ugt71b8 | udp-glucosyl transferase 71b8 | chr3:7680243-7681685 reverse length=480	glucosyltransferase (ahrd v1 **** q94if2_tobac); contains interpro domain(s) ipr002213 udp-glucuronosyl/udp-glucosyltransferase	17.4653	10.4286	11.3296	11.0144	8.70246	7.87866	11.0216	8.5484	8.22025	8.95291	9.90282	9.17132	10.9727	10.4978	7.67608	7.74753	7.2996	10.3537	8.70436	9.61933	9.97513	7.26044	7.22346	12.0923	10.1092	6.6411	8.78288	11.2694	9.87714	10.5415	7.27686	7.88959	6.7439	9.06159	9.71882	9.47326	7.55531	8.17277	10.5167	8.11008	8.78257	10.3183	6.63704	8.49874
Solyc02g085660		at3g50740.1	| symbols: ugt72e1 | udp-glucosyl transferase 72e1 | chr3:18855348-18856811 reverse length=487	udp-glucosyltransferase (ahrd v1 **** b8qi32_9magn); contains interpro domain(s) ipr002213 udp-glucuronosyl/udp-glucosyltransferase	6.23271	6.98091	7.00874	6.15012	7.05877	4.5143	6.52792	7.95826	6.23444	6.31662	6.25095	8.08738	6.77167	8.9664	5.2274	5.34795	5.3343	7.12315	8.79956	6.3398	6.12435	7.07167	6.21319	7.99171	9.12045	6.45255	6.56921	5.86837	10.7935	7.95476	6.80347	7.99663	6.04194	6.50872	7.53492	6.78989	6.11006	6.27834	7.55217	7.50234	7.12364	7.62855	6.06304	6.28102
Solyc02g088500		at3g21750.1	| symbols: ugt71b1 | udp-glucosyl transferase 71b1 | chr3:7664565-7665986 forward length=473	c-glucosyltransferase (ahrd v1 **** c3w7b0_orysj); contains interpro domain(s) ipr002213 udp-glucuronosyl/udp-glucosyltransferase	5.92032	4.36465	5.56388	12.4567	19.7174	6.16842	5.66204	6.90751	26.1014	21.2861	30.6626	6.61272	5.55411	5.14152	18.1097	18.3534	18.7447	6.39612	9.22841	5.4219	25.0416	16.0197	14.4782	6.46338	8.43825	15.9574	26.0052	6.85126	7.01017	7.84174	15.2795	12.7558	13.5216	6.44935	6.32584	4.39772	10.1934	18.9252	14.7975	5.26349	6.42472	5.14023	17.779	11.5523
Solyc02g088750		at3g02100.1	| symbols: | udp-glycosyltransferase superfamily protein | chr3:368840-370484 reverse length=464	udp-glucuronosyltransferase (ahrd v1 **** q5ub81_arath); contains interpro domain(s) ipr002213 udp-glucuronosyl/udp-glucosyltransferase	5.70255	5.92016	6.9594	4.61228	4.14782	6.58812	5.36871	6.33761	4.69183	5.51868	4.29542	4.88556	5.11262	6.53664	5.16842	4.91069	4.39374	5.31628	5.14462	4.3635	3.87214	4.89854	4.34999	7.10515	6.26818	4.93976	5.64578	6.46326	6.05334	6.35069	4.181	4.27926	4.21992	7.97124	7.01528	5.60254	6.15076	4.88244	5.64943	5.22863	6.73495	6.30043	3.96813	4.30132
Solyc02g091350		at1g22400.1	| symbols: ugt85a1 atugt85a1 | udp-glycosyltransferase superfamily protein | chr1:7903851-7906607 reverse length=489	glucosyltransferase-2 (ahrd v1 ***- q8s9a7_phaan); contains interpro domain(s) ipr002213 udp-glucuronosyl/udp-glucosyltransferase	141.184	153.674	114.142	48.744	75.5984	144.942	177.815	128.174	70.1297	81.8213	104.71	108.826	129.829	50.6963	88.4535	118.755	71.3723	65.0924	77.7774	94.3496	67.4736	95.8091	75.8394	197.652	121.212	103.25	92.1652	129.129	267.93	231.522	95.4091	111.891	91.5054	120.55	123.92	129.858	130.858	113.043	91.5547	78.928	125.232	54.4561	88.9708	76.316
Solyc02g091370		at1g22400.1	| symbols: ugt85a1 atugt85a1 | udp-glycosyltransferase superfamily protein | chr1:7903851-7906607 reverse length=489	glucosyltransferase-2 (ahrd v1 ***- q8s9a7_phaan); contains interpro domain(s) ipr002213 udp-glucuronosyl/udp-glucosyltransferase	8.08469	6.68528	8.87555	7.02672	5.68973	13.6001	17.5888	14.6616	6.55471	12.7712	12.5116	13.3564	14.1985	9.78393	14.956	12.5924	12.7822	9.50853	16.245	12.0654	15.3897	13.754	15.1236	11.2705	12.121	11.0286	11.5479	15.4529	15.28	9.81715	11.8781	17.1893	11.049	17.096	19.1166	18.9444	17.3052	11.6565	14.0724	7.32485	13.1926	11.3595	6.56671	9.86998
Solyc03g058370		at1g05530.1	| symbols: ugt75b2 ugt2 | udp-glucosyl transferase 75b2 | chr1:1636496-1637863 reverse length=455	udp-glucosyltransferase family 1 protein (ahrd v1 **** c6ki44_citsi); contains interpro domain(s) ipr002213 udp-glucuronosyl/udp-glucosyltransferase	29.2991	15.6097	50.0928	7.28373	4.91704	7.7181	26.9328	6.90382	3.62108	2.6749	3.44793	3.96092	2.58099	7.22929	4.52238	4.14915	3.3595	4.04002	4.44715	3.06767	5.30454	3.794	3.22012	5.42705	5.21649	4.05378	6.20905	28.5844	4.71377	7.15258	3.61971	3.36539	3.95354	6.50033	3.62916	20.6508	4.22585	3.36565	3.28544	4.4453	3.16285	6.44989	4.31238	3.03903
Solyc03g071850		at5g49690.1	| symbols: | udp-glycosyltransferase superfamily protein | chr5:20189968-20191350 reverse length=460	udp-glucuronosyltransferase 1-6 (ahrd v1 *-*- ud16_human); contains interpro domain(s) ipr002213 udp-glucuronosyl/udp-glucosyltransferase	8.66619	9.4053	8.84158	7.61024	5.82618	7.85649	6.7399	8.48887	9.21024	6.13589	6.56348	16.6854	9.97655	7.77329	15.2819	10.565	13.9647	11.5338	15.2382	18.8688	12.1196	9.46361	8.94629	8.79125	11.4341	9.50467	6.10289	8.43226	11.5519	10.9398	7.95456	12.6231	8.5438	38.06	27.0815	10.3915	16.8808	11.7068	11.3841	16.9832	22.9053	16.0743	15.5902	20.3672
Solyc03g078240		at5g49690.1	| symbols: | udp-glycosyltransferase superfamily protein | chr5:20189968-20191350 reverse length=460	udp-glucosyltransferase (ahrd v1 ***- q8lkg3_stere); contains interpro domain(s) ipr002213 udp-glucuronosyl/udp-glucosyltransferase	3.99759	4.30514	4.50353	3.99209	3.42566	3.8024	3.86708	4.55845	3.42583	3.73842	3.60671	4.70283	4.18192	5.57026	3.94005	4.28542	3.52898	4.99682	4.5534	4.29531	3.92382	3.96046	3.51522	3.90756	4.49603	4.30245	3.90205	5.44157	4.58173	4.51576	5.48341	3.06545	4.89396	5.23173	4.61806	3.74577	4.42079	3.29832	4.28704	3.99197	3.20294	3.93774	4.33947	4.88431
Solyc03g078490		at1g22340.1	| symbols: atugt85a7 ugt85a7 | udp-glucosyl transferase 85a7 | chr1:7890464-7892090 reverse length=487	udp-glucuronosyltransferase (ahrd v1 **-* q5ub81_arath); contains interpro domain(s) ipr002213 udp-glucuronosyl/udp-glucosyltransferase	4.71829	6.86313	5.73912	5.42162	4.76109	5.45344	5.78775	5.43945	5.83443	5.58581	8.01497	25.6254	6.3023	13.7252	7.30677	7.05719	6.7594	84.5385	136.378	61.5108	10.6203	9.12835	9.60341	6.186	4.16952	6.55404	6.94663	5.73281	7.64095	5.45409	7.04542	9.14685	8.64983	109.437	171.695	58.2031	9.17272	8.4213	12.0841	143.822	38.347	32.9584	14.5463	20.6623
Solyc03g078500		at1g22400.1	| symbols: ugt85a1 atugt85a1 | udp-glycosyltransferase superfamily protein | chr1:7903851-7906607 reverse length=489	udp-glucuronosyltransferase (ahrd v1 **-* q5ub81_arath); contains interpro domain(s) ipr002213 udp-glucuronosyl/udp-glucosyltransferase	6.95194	7.09012	9.78216	5.90212	6.26988	7.9528	7.20363	8.06149	6.20864	6.17485	6.73162	10.4803	7.82109	9.33564	6.28211	5.66227	6.5484	7.8181	6.01195	8.04467	5.57962	4.85782	5.58479	9.10832	10.9346	6.09411	7.15779	8.13657	6.1897	8.59687	6.35123	5.4834	7.93608	12.232	7.19257	6.12335	7.99617	6.823	8.17168	6.49645	5.15379	8.33818	5.55559	6.70124
Solyc03g078720		at1g22400.1	| symbols: ugt85a1 atugt85a1 | udp-glycosyltransferase superfamily protein | chr1:7903851-7906607 reverse length=489	glucosyltransferase-2 (ahrd v1 ***- q8s9a7_phaan); contains interpro domain(s) ipr002213 udp-glucuronosyl/udp-glucosyltransferase	10.765	8.44859	7.21186	14.9648	12.7481	12.6076	11.08	8.73527	11.1715	7.86555	13.5798	7.08533	7.5804	12.2378	7.13649	7.72433	8.45582	9.3601	7.68363	11.9082	8.10014	7.70618	9.37683	5.72133	5.14708	5.89668	11.9578	5.36985	5.50308	6.23835	4.44558	5.42296	4.7255	4.29861	5.16422	5.44226	5.92718	4.47783	5.17689	10.3445	6.0621	6.28275	8.18284	7.7
Solyc03g078730		at3g11340.1	| symbols: | udp-glycosyltransferase superfamily protein | chr3:3556728-3558149 forward length=447	udp-glucuronosyltransferase (ahrd v1 **** q8l5c7_pea); contains interpro domain(s) ipr002213 udp-glucuronosyl/udp-glucosyltransferase	18.4686	27.4277	15.0403	13.3431	21.1678	16.8812	13.3846	28.941	15.2761	11.4559	11.6539	25.838	22.2976	32.6544	14.6037	16.1888	14.6107	17.7399	22.248	18.7792	12.1264	16.0893	13.6613	17.9106	25.6327	14.1809	20.1673	15.321	26.1749	26.6015	6.82223	14.2889	20.3043	19.6841	15.2759	11.453	14.5985	13.6141	17.5366	27.155	13.4301	27.6004	16.9416	15.6484
Solyc03g078770		at1g22360.1	| symbols: atugt85a2 ugt85a2 | udp-glucosyl transferase 85a2 | chr1:7895068-7897527 reverse length=481	udp-glucuronosyltransferase (ahrd v1 **** q5ub81_arath); contains interpro domain(s) ipr002213 udp-glucuronosyl/udp-glucosyltransferase	5.45623	4.70164	5.76515	14.4597	15.2928	4.58967	5.23759	3.81943	6.9895	7.544	6.7063	4.82579	4.6025	4.75079	6.76348	4.99156	5.55037	5.03489	4.3622	4.38493	5.58492	4.79873	4.35646	6.01125	4.42362	5.28856	7.58397	5.22608	3.40736	4.9249	5.11286	4.51883	7.13604	4.87808	5.50295	3.51813	3.57468	6.75081	6.54433	4.47161	4.15257	5.39251	4.85611	5.69518
Solyc03g078790		at3g11340.1	| symbols: | udp-glycosyltransferase superfamily protein | chr3:3556728-3558149 forward length=447	udp-glucosyltransferase family 1 protein (ahrd v1 **-- c6ki45_citsi); contains interpro domain(s) ipr002213 udp-glucuronosyl/udp-glucosyltransferase	4.58011	5.9356	5.43331	5.30674	5.26423	7.24064	4.7191	6.80703	6.71047	5.00726	5.1258	6.79102	6.38541	8.07327	6.1154	4.36866	5.4371	5.17643	8.21544	6.55018	5.3955	5.85012	5.24862	5.33103	5.47015	4.92503	5.19157	4.39582	4.20546	4.66919	4.62271	4.2191	4.98031	11.1164	6.6106	5.05519	6.85083	7.54321	6.08085	5.12887	7.56922	6.22102	8.12335	7.36688
Solyc03g078800		at1g22400.1	| symbols: ugt85a1 atugt85a1 | udp-glycosyltransferase superfamily protein | chr1:7903851-7906607 reverse length=489	glucosyltransferase-2 (ahrd v1 ***- q8s9a7_phaan); contains interpro domain(s) ipr002213 udp-glucuronosyl/udp-glucosyltransferase	3.65757	3.87204	3.91813	3.24867	4.02983	3.4844	3.69009	5.27078	3.61676	3.2522	3.2049	4.33874	5.03251	4.02001	3.77129	6.47471	2.94473	2.87688	3.7764	3.18188	3.50427	3.36441	3.61835	3.50913	8.3506	2.74058	3.24341	2.90391	4.91026	3.42914	4.02292	2.50684	3.3	3.15408	7.45413	5.82248	4.05553	2.73411	3.59322	3.02255	3.19016	5.33914	3.48639	3.08015
Solyc03g078810		at3g11340.1	| symbols: | udp-glycosyltransferase superfamily protein | chr3:3556728-3558149 forward length=447	udp-glucosyltransferase (ahrd v1 ***- c0lnq9_maize); contains interpro domain(s) ipr002213 udp-glucuronosyl/udp-glucosyltransferase	3.16522	3.9465	3.13338	3.80658	3.01669	3.03005	3.42255	3.39808	3.24142	3.44292	3.93548	3.0573	3.76097	3.12034	3.38609	2.80848	2.91841	3.6251	3.76352	3.57514	2.77384	3.52759	3.21474	4.13644	3.68818	3.33377	2.90322	3.35495	3.47589	3.07542	3.39438	3.42605	3.31039	3.41282	3.8541	3.73654	3.87595	2.66483	3.27779	3.11808	3.38591	3.77863	3.02057	3.94514
Solyc03g083650		at1g22370.2	| symbols: atugt85a5 ugt85a5 | udp-glucosyl transferase 85a5 | chr1:7898116-7899879 reverse length=479	glucosyltransferase-12 (ahrd v1 ***- q8s997_phaan); contains interpro domain(s) ipr002213 udp-glucuronosyl/udp-glucosyltransferase	9.94143	7.46126	20.089	20.7787	13.0344	11.7374	14.2589	13.2457	10.0115	10.0112	9.34481	6.96735	11.0905	5.98458	5.03951	9.47106	7.42835	7.71924	7.27141	9.41204	6.13185	7.26802	6.99125	6.7971	10.3104	8.50201	12.4541	8.01784	7.52409	10.6819	18.5311	10.8321	13.2832	4.83427	8.17144	4.04616	6.5006	6.23028	10.0061	9.5393	9.46046	5.59379	14.0556	7.96398
Solyc03g114180		at2g16890.2	| symbols: | udp-glycosyltransferase superfamily protein | chr2:7316938-7319022 forward length=478	udp-glucosyltransferase hvugt5876 (ahrd v1 ***- d3wyw1_horvd); contains interpro domain(s) ipr002213 udp-glucuronosyl/udp-glucosyltransferase	12.2137	11.1501	13.4527	81.7441	102.363	27.124	71.908	22.0331	132.018	219.511	135.423	33.031	20.4242	35.473	158.852	173.207	125.314	159.727	89.6158	47.0489	240.489	216.872	139.724	58.3496	78.8161	291.871	166.739	118.663	65.6177	82.7961	360.422	379.537	345.157	119.68	105.771	90.7674	374.715	518.333	498.215	45.7506	39.3035	34.4291	276.996	156.01
Solyc03g114710		at1g73880.1	| symbols: ugt89b1 | udp-glucosyl transferase 89b1 | chr1:27785143-27786564 forward length=473	glucosyltransferase (ahrd v1 **** b5mgn9_phyam); contains interpro domain(s) ipr002213 udp-glucuronosyl/udp-glucosyltransferase	8.8828	6.84077	8.50565	6.46566	13.641	7.42202	5.43195	2.91682	4.67922	10.2358	11.9772	4.32226	3.7453	7.98851	10.3686	9.819	8.41179	3.23924	10.9662	9.54952	15.4232	26.7759	22.1286	4.88892	14.6179	12.706	4.50314	9.72289	11.7551	16.544	28.9874	28.9513	29.2751	34.0759	30.7623	27.4468	17.2425	17.8527	26.8403	10.8205	14.5384	6.6835	6.83517	10.3066
Solyc04g008310		at4g34131.1	| symbols: ugt73b3 | udp-glucosyl transferase 73b3 | chr4:16343268-16344713 reverse length=481	glucosyltransferase (ahrd v1 **** q2va65_soybn); contains interpro domain(s) ipr002213 udp-glucuronosyl/udp-glucosyltransferase	15.4854	14.3696	17.0117	20.4027	18.5674	22.696	24.7538	21.7316	30.3349	26.8136	30.9066	24.8214	25.8809	23.6845	25.9269	27.0612	28.7884	68.1536	25.6847	49.8593	38.4871	37.1873	41.4089	26.2637	18.1292	20.904	27.081	20.805	24.7495	27.0519	39.8346	47.4294	46.6645	24.5314	42.8558	25.2484	46.7634	53.5107	51.4831	46.7395	37.534	43.2622	37.2746	39.6682
Solyc04g008330		at3g53160.1	| symbols: ugt73c7 | udp-glucosyl transferase 73c7 | chr3:19702485-19703957 reverse length=490	glucosyltransferase (ahrd v1 **** q2va65_soybn); contains interpro domain(s) ipr002213 udp-glucuronosyl/udp-glucosyltransferase	15.1012	25.5073	28.6596	15.6609	11.5716	25.3612	17.4187	19.2541	14.9025	7.76579	9.39041	6.56431	5.4313	5.5372	6.7271	4.94783	5.37205	5.69912	6.56638	6.75222	5.69538	4.48363	5.26798	6.40857	10.4539	6.35755	10.1237	8.92254	7.76154	7.99982	6.29409	6.73064	6.34008	4.72334	5.41669	5.28389	3.94817	5.56449	5.15428	5.78685	6.93587	6.25589	7.55821	6.01662
Solyc04g010110		at5g54060.1	| symbols: uf3gt | udp-glucose:flavonoid 3-o-glucosyltransferase | chr5:21936902-21938308 reverse length=468	anthocyanidin 3-o-glucosyltransferase (ahrd v1 ***- b6su01_maize); contains interpro domain(s) ipr002213 udp-glucuronosyl/udp-glucosyltransferase	22.2903	21.1628	20.6761	17.8541	16.6038	14.743	17.3841	15.1964	16.3086	16.9702	17.133	19.0725	11.7775	18.1548	16.5455	15.9857	17.7461	19.871	13.3629	14.5647	17.7568	19.5168	17.9201	15.6595	20.3716	16.7474	15.0699	19.2476	17.293	13.9606	17.2718	17.4454	15.0138	13.764	13.6838	13.4441	11.7712	16.1656	17.431	22.4278	15.3832	14.0508	13.4006	13.926
Solyc04g016190		at2g36770.1	| symbols: | udp-glycosyltransferase superfamily protein | chr2:15415227-15416717 reverse length=496	glucosyltransferase (ahrd v1 *-** d7url8_9lami); contains interpro domain(s) ipr002213 udp-glucuronosyl/udp-glucosyltransferase	18.0055	15.3593	13.9098	16.6089	12.6505	12.069	10.5973	11.6236	12.6148	19.8514	25.5503	10.3384	13.1858	22.3129	20.8332	46.4752	14.6516	17.6138	34.6975	21.1689	23.2748	26.2149	25.3092	11.051	10.3448	14.0162	20.7872	8.80493	12.2728	13.1982	18.2564	16.9385	14.6618	42.114	32.0645	24.2941	100.925	74.4208	85.3368	21.7577	15.4583	15.6824	17.4222	15.536
Solyc04g016200		at2g36770.1	| symbols: | udp-glycosyltransferase superfamily protein | chr2:15415227-15416717 reverse length=496	udp-glucosyltransferase hvugt5876 (ahrd v1 **** d3wyw1_horvd); contains interpro domain(s) ipr002213 udp-glucuronosyl/udp-glucosyltransferase	41.1322	27.1933	31.4767	7.74824	9.14321	8.37059	8.24443	14.3933	9.40887	6.42368	7.32795	13.3147	21.1181	12.5857	8.90552	8.71796	7.27696	9.85154	7.0286	7.14603	7.88143	6.47318	6.84692	7.99145	7.32746	3.78322	9.16709	8.12229	8.51353	8.68477	5.23303	5.57823	6.14215	6.78423	5.58865	6.7136	5.12207	4.87285	7.32015	7.9084	9.32932	12.5855	5.63211	6.39163
Solyc04g016210		at3g11340.1	| symbols: | udp-glycosyltransferase superfamily protein | chr3:3556728-3558149 forward length=447	udp-glucosyltransferase (ahrd v1 **** b8qi32_9magn); contains interpro domain(s) ipr002213 udp-glucuronosyl/udp-glucosyltransferase	6.78401	5.95028	4.91164	6.77493	9.00282	6.14339	3.7403	4.59017	7.17397	5.52285	6.86204	5.42959	4.40394	4.55753	4.58393	5.8792	5.99007	4.64323	4.58494	5.35325	4.95418	4.90471	4.83027	4.35602	6.84662	5.24773	6.73245	4.69405	4.57477	5.36741	7.36305	5.14672	6.63996	4.7012	7.99748	6.71625	5.4981	5.02841	8.52252	4.76514	4.40836	4.70064	6.1245	7.89515
Solyc04g016220		at4g34138.1	| symbols: ugt73b1 | udp-glucosyl transferase 73b1 | chr4:16348267-16349858 reverse length=488	udp-glucose glucosyltransferase (ahrd v1 **** q33dv3_antma); contains interpro domain(s) ipr002213 udp-glucuronosyl/udp-glucosyltransferase	4.56253	17.5533	5.30083	5.25991	4.5386	6.7377	4.11979	9.31194	3.25532	5.79211	3.96374	10.9682	5.18818	5.66183	5.69149	4.81947	4.61119	5.88767	4.9085	11.1044	4.74164	4.4107	3.82904	3.7886	5.84076	4.61302	4.3611	15.0626	4.26657	4.70009	4.41956	4.30028	5.52373	3.95817	5.89364	7.41319	5.37164	5.76193	7.03675	12.5117	8.27125	6.48044	4.2474	6.37519
Solyc04g016230		at4g34135.1	| symbols: ugt73b2 | udp-glucosyltransferase 73b2 | chr4:16345476-16347016 reverse length=483	glucosyltransferase (ahrd v1 **** d7url8_9lami); contains interpro domain(s) ipr002213 udp-glucuronosyl/udp-glucosyltransferase	13.0677	17.2209	9.0961	11.4235	17.226	11.2054	15.4663	10.7964	18.7322	24.5735	25.3043	17.3713	10.8609	18.1774	11.9896	11.6281	13.938	12.1724	10.3503	37.7445	12.493	13.736	12.2116	8.62721	7.4128	18.1966	21.2333	7.3455	7.57086	11.238	16.0313	16.27	19.4962	19.1749	13.0617	11.3255	9.06174	7.74225	12.9495	32.8895	27.1146	17.5239	26.581	33.3049
Solyc04g026160		at2g29730.1	| symbols: ugt71d1 | udp-glucosyl transferase 71d1 | chr2:12703652-12705055 forward length=467	glucosyltransferase (ahrd v1 ***- q2va65_soybn); contains interpro domain(s) ipr002213 udp-glucuronosyl/udp-glucosyltransferase	7.58057	3.94708	4.23797	5.12859	4.02515	3.86903	6.49398	6.22785	5.80802	4.55876	4.55481	4.82984	8.34971	5.81812	5.92762	5.17572	5.70913	5.53784	4.81193	5.83487	4.524	5.91827	4.94928	5.01687	7.88346	3.77773	4.15573	4.65779	5.9394	5.56509	4.48248	4.65213	5.79012	7.60316	6.00713	6.48257	7.19354	5.99407	6.27418	8.38952	5.01754	5.24607	4.63842	4.62039
Solyc04g045330		at1g22370.2	| symbols: atugt85a5 ugt85a5 | udp-glucosyl transferase 85a5 | chr1:7898116-7899879 reverse length=479	udp-glucosyltransferase (ahrd v1 *--- a9x3l6_9astr); contains interpro domain(s) ipr002213 udp-glucuronosyl/udp-glucosyltransferase	6.70805	5.82947	6.60331	6.22312	5.60464	9.16325	5.89582	7.09996	6.17061	5.26362	7.12896	6.62861	8.23076	7.83516	5.72223	5.98975	5.13449	5.3271	9.095	7.02622	6.44325	6.17246	5.67934	8.14327	6.86962	5.6301	7.06462	7.71783	8.94603	5.88517	6.84395	6.43448	5.27957	6.70647	9.95006	6.44262	7.03293	7.19285	6.65828	6.20028	6.21991	7.09858	4.6225	5.0579
Solyc04g074330		at1g22370.2	| symbols: atugt85a5 ugt85a5 | udp-glucosyl transferase 85a5 | chr1:7898116-7899879 reverse length=479	udp-glucuronosyltransferase (ahrd v1 **-* q5ub81_arath); contains interpro domain(s) ipr002213 udp-glucuronosyl/udp-glucosyltransferase	4.62155	4.67968	4.86283	3.39946	3.94242	3.48329	4.64966	5.54967	4.7966	4.20676	4.53156	5.68972	3.92626	5.26476	3.44137	4.24326	4.67782	4.18493	5.30364	4.20287	3.03724	4.29087	5.00815	5.4814	5.01254	4.24081	4.46748	3.31749	4.34351	4.02916	4.914	4.08821	4.47872	4.86892	4.8667	3.81636	4.1445	3.74198	4.34222	4.68926	5.39889	4.32241	3.96241	4.32641
Solyc04g074340		at1g22370.2	| symbols: atugt85a5 ugt85a5 | udp-glucosyl transferase 85a5 | chr1:7898116-7899879 reverse length=479	udp-glucuronosyltransferase (ahrd v1 **-* q5ub81_arath); contains interpro domain(s) ipr002213 udp-glucuronosyl/udp-glucosyltransferase	4.02237	5.70036	3.57324	3.67969	3.57844	4.63077	3.99225	3.32497	4.64614	3.6549	3.33701	5.07726	3.67603	3.701	3.2801	3.92727	3.94594	3.34812	4.52979	4.0131	3.48984	3.46027	4.35373	3.80713	3.97221	3.93763	3.31975	3.59935	5.4356	3.51419	3.72287	3.09971	3.98619	4.17208	3.36832	4.61614	3.80408	4.21792	3.99033	3.56217	3.36561	3.77335	3.30776	3.12203
Solyc04g074350		at1g22400.1	| symbols: ugt85a1 atugt85a1 | udp-glycosyltransferase superfamily protein | chr1:7903851-7906607 reverse length=489	udp-glucuronosyltransferase (ahrd v1 **-* q5ub81_arath); contains interpro domain(s) ipr002213 udp-glucuronosyl/udp-glucosyltransferase	62.5331	62.4075	41.6415	5.58397	4.37859	79.1843	79.7024	70.2864	5.581	4.1637	5.26802	69.7678	70.2385	93.7465	9.68493	13.197	8.34037	126.271	75.2423	123.378	12.377	13.4838	13.9322	49.3195	55.735	6.04456	4.32648	63.4828	61.1633	56.4355	10.2014	9.07527	5.03128	147.694	131.697	80.9463	29.3801	17.4614	26.1815	132.398	141.499	120.592	19.8228	14.422
Solyc04g074360		at1g22360.1	| symbols: atugt85a2 ugt85a2 | udp-glucosyl transferase 85a2 | chr1:7895068-7897527 reverse length=481	udp-glucuronosyltransferase (ahrd v1 **-* q5ub81_arath); contains interpro domain(s) ipr002213 udp-glucuronosyl/udp-glucosyltransferase	5.01596	3.60228	4.91014	5.02339	3.47638	4.46965	3.98037	4.0906	3.36863	3.26495	3.6648	4.15092	4.24709	5.01548	3.94204	3.93732	4.19673	4.22992	4.02663	4.10082	3.50287	4.18044	3.37727	5.67428	3.92775	3.59122	3.23055	4.25116	5.69568	4.72054	3.89749	3.75539	4.3634	9.93422	4.25875	6.17114	3.82548	3.66968	4.2845	4.71331	4.75092	4.26805	3.27946	3.58933
Solyc04g074370		at1g78270.1	| symbols: atugt85a4 ugt85a4 | udp-glucosyl transferase 85a4 | chr1:29450691-29452223 reverse length=489	glucosyltransferase-10 (ahrd v1 *-*- q8s999_phaan); contains interpro domain(s) ipr002213 udp-glucuronosyl/udp-glucosyltransferase	4.31072	7.0189	5.18573	3.9799	3.89046	5.22112	5.04663	6.36271	3.94413	4.15596	4.12488	5.92458	5.10772	6.86699	3.6548	4.38533	4.12613	4.47995	6.09981	5.18217	4.62265	4.8194	3.81081	4.41413	5.87779	4.07492	4.55151	5.38091	4.89792	5.15889	4.66312	3.9158	4.57116	7.88885	5.96978	4.7341	4.88384	4.69781	6.45938	5.92636	5.51024	5.36142	4.21274	4.29916
Solyc04g074380		at1g22380.1	| symbols: atugt85a3 ugt85a3 | udp-glucosyl transferase 85a3 | chr1:7900522-7902332 reverse length=488	udp-glucuronosyltransferase (ahrd v1 **-* q5ub81_arath); contains interpro domain(s) ipr002213 udp-glucuronosyl/udp-glucosyltransferase	3.93743	4.35601	3.93157	3.88402	4.07454	4.21087	4.39927	4.74855	4.87182	5.62699	4.92628	3.99296	4.55065	5.29039	4.18341	5.0041	4.14145	3.8579	4.18161	4.26778	4.54314	4.48201	4.23475	4.7646	5.83271	4.65126	4.68268	4.65424	4.93295	5.39692	4.48071	3.88052	3.58977	4.06454	5.23571	4.23581	3.64378	4.09683	4.29653	4.02361	3.85495	4.59676	3.56	3.92624
Solyc04g074390		at1g22380.1	| symbols: atugt85a3 ugt85a3 | udp-glucosyl transferase 85a3 | chr1:7900522-7902332 reverse length=488	udp-glucuronosyltransferase (ahrd v1 **-* q5ub81_arath); contains interpro domain(s) ipr002213 udp-glucuronosyl/udp-glucosyltransferase	6.30068	6.26449	5.32291	6.35059	5.07182	8.91126	6.56727	5.17053	6.0308	8.08736	6.09187	4.71563	4.33303	6.0329	4.76182	5.82327	5.51121	7.20017	5.55426	6.82738	4.53973	5.03206	7.3084	5.29211	5.91669	5.20339	6.1507	5.53583	5.84202	6.67198	5.68376	4.65354	4.87202	8.5464	4.63896	4.53569	5.33846	4.47011	5.44325	4.84714	5.87934	6.35334	6.50989	5.4818
Solyc04g079030		at5g54060.1	| symbols: uf3gt | udp-glucose:flavonoid 3-o-glucosyltransferase | chr5:21936902-21938308 reverse length=468	anthocyanidin 3-o-glucosyltransferase (ahrd v1 *-*- b6trk5_maize); contains interpro domain(s) ipr002213 udp-glucuronosyl/udp-glucosyltransferase	5.59078	4.07347	3.73996	4.81947	4.70858	3.45945	3.84142	3.70319	5.28869	5.74488	6.40595	4.61656	5.06005	3.53416	4.65028	3.74462	3.70904	3.83208	4.68727	4.90398	4.93943	4.24755	3.76413	4.0533	3.02378	3.97746	4.81938	3.57607	4.59246	2.8788	3.50976	3.60075	4.14111	3.18554	4.20399	3.31201	4.23549	4.19084	3.68719	3.71126	4.273	3.95937	4.63806	5.24117
Solyc04g079050		at5g54010.1	| symbols: | udp-glycosyltransferase superfamily protein | chr5:21919819-21921180 reverse length=453	udp-glucosyltransferase (ahrd v1 **** q8h6a4_stere); contains interpro domain(s) ipr002213 udp-glucuronosyl/udp-glucosyltransferase	48.9764	64.6832	62.2659	36.1461	32.114	105.508	83.6041	101.16	145.423	64.7073	89.3681	68.2055	81.2415	124.877	45.7448	31.0312	100.643	49.5275	10.1799	36.2195	50.4072	37.1552	29.9396	20.679	12.2625	14.5662	82.9741	13.3435	18.5366	26.531	7.96135	11.1354	18.1935	8.39171	8.56123	11.67	6.96124	6.14295	9.24181	41.0122	41.8402	47.6053	81.3576	69.6271
Solyc04g080010		at4g01070.1	| symbols: gt72b1 ugt72b1 | udp-glycosyltransferase superfamily protein | chr4:461858-463300 reverse length=480	udp-glucosyltransferase (ahrd v1 **** b8qi32_9magn); contains interpro domain(s) ipr002213 udp-glucuronosyl/udp-glucosyltransferase	20.1298	14.2517	11.7834	60.6423	70.396	21.0462	23.5308	25.2204	95.3954	80.518	126.066	48.1555	30.4736	27.5891	96.8766	102.019	98.1663	23.0405	12.6556	26.9635	56.2614	79.8457	107.219	27.2054	21.5711	51.4658	65.9753	19.9923	12.2267	22.6082	53.7839	41.9162	42.3264	21.4113	8.19133	12.0123	22.8851	37.1316	25.4397	14.3558	17.381	52.2953	95.9101	82.7127
Solyc04g081830		at5g65550.1	| symbols: | udp-glycosyltransferase superfamily protein | chr5:26198410-26199810 reverse length=466	udp-glucosyltransferase (ahrd v1 ***- q8lkg3_stere); contains interpro domain(s) ipr002213 udp-glucuronosyl/udp-glucosyltransferase	3.60096	3.20297	5.74644	4.34409	3.32781	3.97396	4.48351	4.51112	4.59039	3.55768	3.73745	4.34545	3.73777	4.23216	4.02887	3.81581	4.23848	3.67444	4.92909	4.38812	3.71966	3.79986	3.6293	4.23541	3.72188	3.51406	4.16288	4.27437	4.03879	4.47639	4.66909	4.63604	3.27745	4.53207	3.9324	4.1631	5.93027	4.15482	4.63926	5.28052	4.07734	3.39524	3.24162	3.63212
Solyc05g005930		at5g65550.1	| symbols: | udp-glycosyltransferase superfamily protein | chr5:26198410-26199810 reverse length=466	udp-glucosyltransferase (ahrd v1 **-- b3vi56_stere); contains interpro domain(s) ipr002213 udp-glucuronosyl/udp-glucosyltransferase	29.5391	25.3158	21.4299	19.482	22.4512	29.6867	35.8223	24.7724	28.2469	15.7585	23.9164	38.9609	29.1936	25.7666	24.7843	20.5143	16.972	42.1934	7.14346	22.1056	32.2148	40.8061	24.3418	26.4794	19.3164	12.4113	25.2455	26.5142	26.8723	27.181	18.721	25.755	25.3002	11.3561	13.2873	10.1401	17.3223	40.2876	29.2291	34.9847	20.5683	22.1815	24.9377	20.0415
Solyc05g010710		at5g03490.1	| symbols: | udp-glycosyltransferase superfamily protein | chr5:871550-872947 forward length=465	udp-glucosyltransferase (ahrd v1 **** d2kpg7_wheat); contains interpro domain(s) ipr002213 udp-glucuronosyl/udp-glucosyltransferase	4.57647	7.09796	7.28994	4.96641	3.6793	8.15858	5.79323	6.4291	6.94263	6.1142	6.7832	4.49604	6.6022	6.34869	4.98804	4.9393	6.3759	4.55377	6.50081	7.54081	6.13556	6.39118	4.89238	7.56629	5.93892	6.20069	4.76485	4.71124	9.01883	4.72952	6.19256	6.16391	8.20429	5.45058	5.74122	4.63493	6.79682	6.0448	6.34353	6.33644	7.23405	4.8463	5.19691	7.6279
Solyc05g012670		at2g36770.1	| symbols: | udp-glycosyltransferase superfamily protein | chr2:15415227-15416717 reverse length=496	glucosyltransferase-3 (ahrd v1 **** q8s9a6_phaan); contains interpro domain(s) ipr002213 udp-glucuronosyl/udp-glucosyltransferase	4.56623	5.28119	7.19252	5.09799	4.59336	4.76045	5.29387	5.38667	4.51862	4.82397	4.29755	6.28239	4.7312	6.62963	4.82727	5.04344	5.19795	4.67856	7.06799	4.92738	4.98555	5.059	4.93941	5.17343	5.13611	4.08565	4.44372	6.28908	4.73064	4.66395	3.93093	4.40052	4.9709	6.43858	5.73118	4.92693	5.35785	4.1734	4.60544	4.83624	4.15172	5.39047	4.22417	4.97377
Solyc05g051360		at2g22590.1	| symbols: | udp-glycosyltransferase superfamily protein | chr2:9593012-9594424 forward length=470	udp-glucosyltransferase (ahrd v1 **** b3vi56_stere); contains interpro domain(s) ipr002213 udp-glucuronosyl/udp-glucosyltransferase	4.34478	4.50059	4.44859	4.66611	4.21374	5.88913	4.25221	5.61601	5.58838	4.92735	4.81203	6.25625	4.68715	4.69777	4.883	5.40414	4.58364	6.03708	5.06314	5.2796	4.30996	4.92272	4.52987	4.62213	5.04284	5.1429	4.98974	7.07738	8.13686	5.32398	5.44288	6.10258	5.28195	6.51592	5.81827	6.39169	6.26595	7.09349	4.63335	4.43504	4.51412	3.99414	4.56117	4.63116
Solyc05g052870		at1g22370.2	| symbols: atugt85a5 ugt85a5 | udp-glucosyl transferase 85a5 | chr1:7898116-7899879 reverse length=479	udp-glucosyltransferase family 1 protein (ahrd v1 **-* c6ki45_citsi); contains interpro domain(s) ipr002213 udp-glucuronosyl/udp-glucosyltransferase	9.83806	7.71832	13.6623	27.7688	20.5156	10.3622	9.79088	9.68322	28.8646	30.5082	30.5237	12.8203	11.7973	13.7244	26.5606	20.654	18.4573	16.7418	10.4684	14.4732	30.5247	29.176	32.5173	21.2326	15.8463	48.5103	20.3569	10.8921	16.4629	12.3304	33.3418	36.4186	41.7488	14.4072	19.5586	13.69	81.9878	70.4484	102.725	13.0576	11.761	11.5366	26.9952	22.8354
Solyc05g053120		at3g50740.1	| symbols: ugt72e1 | udp-glucosyl transferase 72e1 | chr3:18855348-18856811 reverse length=487	glucosyltransferase (ahrd v1 ***- a7m6j9_9eric); contains interpro domain(s) ipr002213 udp-glucuronosyl/udp-glucosyltransferase	3.04767	2.87989	4.61318	3.82414	3.616	4.34594	4.30585	3.19416	3.91962	3.29679	3.44387	4.50959	4.20701	6.92215	3.28937	3.97068	3.59022	4.05584	3.05339	3.86268	4.18877	4.35285	3.7434	4.05692	4.07467	3.41709	4.45185	3.28605	4.17874	3.10311	3.75624	3.58505	3.97939	5.20981	4.38517	3.25618	4.97823	3.48605	3.83639	3.55624	3.82709	3.78789	3.98137	3.69007
Solyc05g053400		at3g50740.1	| symbols: ugt72e1 | udp-glucosyl transferase 72e1 | chr3:18855348-18856811 reverse length=487	glucosyltransferase (ahrd v1 **** d7url8_9lami); contains interpro domain(s) ipr002213 udp-glucuronosyl/udp-glucosyltransferase	4.35068	3.66497	5.83191	6.20083	4.21425	4.10537	4.94579	4.87207	13.6088	6.06204	9.1887	3.41326	3.13322	2.8856	2.94964	4.05219	5.16731	3.75202	5.0495	3.64882	6.17707	4.16575	4.20587	5.69832	3.68567	4.7846	10.5374	3.80437	5.72817	3.62267	6.46236	3.49216	6.24722	3.70197	5.07126	3.54523	4.33749	4.02111	4.251	3.64108	4.71956	3.96015	5.02106	4.74871
Solyc05g053820		at4g15550.1	| symbols: iaglu | indole-3-acetate beta-d-glucosyltransferase | chr4:8877877-8879301 reverse length=474	udp-glucosyltransferase family 1 protein (ahrd v1 **** c6ki44_citsi); contains interpro domain(s) ipr002213 udp-glucuronosyl/udp-glucosyltransferase	18.6751	17.332	13.1697	30.6132	20.3057	15.0249	20.0096	27.8372	24.7573	28.0191	32.4972	25.7546	22.1551	24.8303	21.6027	25.2404	41.9198	23.6868	26.0174	16.3131	32.231	29.4287	36.2333	30.1118	20.9005	25.2975	27.3435	28.4367	18.5817	20.5414	31.0551	29.5216	28.9647	23.1572	48.8567	39.8453	61.6115	53.4807	48.796	25.8393	27.4255	27.728	25.9676	37.0838
Solyc05g053890		at5g12890.1	| symbols: | udp-glycosyltransferase superfamily protein | chr5:4069658-4071124 reverse length=488	glucosyltransferase-like protein (ahrd v1 *-** q9lxv0_arath); contains interpro domain(s) ipr002213 udp-glucuronosyl/udp-glucosyltransferase	11.0939	6.26187	7.33153	8.23042	6.75251	6.99902	6.42367	7.0295	17.3225	14.7113	9.97047	5.03125	5.84246	5.79576	11.3517	6.13288	13.7024	5.94699	4.85839	5.69606	9.39167	6.42607	7.41075	4.37755	5.38492	6.63601	7.49091	5.01218	5.25875	8.72758	7.57437	12.8729	19.5603	3.76337	5.73134	5.97998	5.01831	5.95633	4.59937	6.9022	6.34822	5.91097	20.2985	17.103
Solyc05g055840		at2g36970.1	| symbols: | udp-glycosyltransferase superfamily protein | chr2:15529050-15530712 forward length=490	glucosyltransferase (ahrd v1 ***- a7m6j0_diaca); contains interpro domain(s) ipr002213 udp-glucuronosyl/udp-glucosyltransferase	23.8407	18.9751	20.9356	16.5874	20.1385	38.5202	39.8353	26.5295	20.0892	20.1987	16.9055	26.9279	18.4258	20.8134	19.4034	17.2401	18.241	34.6293	21.5802	40.3088	20.4988	19.8876	18.4605	22.6051	16.4015	13.4262	16.0734	18.9616	23.1622	29.5206	13.5878	12.2672	16.5796	20.5045	17.7256	21.5419	17.436	22.444	16.4771	48.3337	39.3615	35.3549	36.6525	24.6312
Solyc06g007650		at2g43820.1	| symbols: gt ugt74f2 atsagt1 sgt1 sagt1 | udp-glucosyltransferase 74f2 | chr2:18152279-18153715 forward length=449	udp-glucose glucosyltransferase (ahrd v1 **** b6ewx8_lycba); contains interpro domain(s) ipr002213 udp-glucuronosyl/udp-glucosyltransferase	3.7305	3.73543	2.99742	4.36014	3.73954	4.92824	3.65977	4.34953	4.14993	4.4159	3.8775	3.068	3.5607	5.10206	3.76744	3.609	3.2985	4.10927	4.02564	4.05865	4.28358	3.80306	3.57278	5.24238	5.07831	3.68135	3.36715	4.33433	3.84046	3.91358	3.67789	3.28292	4.08056	3.85679	3.2718	4.56125	4.10166	4.02379	3.48126	4.11902	4.23544	4.8634	3.71525	3.5529
Solyc06g062290		at2g15490.3	| symbols: ugt73b4 | udp-glycosyltransferase 73b4 | chr2:6761750-6763398 forward length=481	udp-glucosyltransferase (ahrd v1 **** b8qi32_9magn); contains interpro domain(s) ipr002213 udp-glucuronosyl/udp-glucosyltransferase	4.48051	3.68885	5.66512	5.76508	5.3873	4.38246	5.26239	4.53646	5.19201	5.45479	5.8199	6.00563	4.9157	6.74007	4.63857	4.90995	4.60379	7.27122	4.32769	5.18543	4.86337	5.56279	5.99032	5.14528	6.14792	5.07354	4.37862	5.50857	4.92751	7.25713	5.18025	5.12717	5.36698	5.29653	7.14873	4.77601	7.35118	5.90747	6.47023	5.69658	7.02612	5.20403	5.12062	4.28553
Solyc06g062330		at3g11340.1	| symbols: | udp-glycosyltransferase superfamily protein | chr3:3556728-3558149 forward length=447	udp-glucosyltransferase hvugt5876 (ahrd v1 **** d3wyw1_horvd); contains interpro domain(s) ipr002213 udp-glucuronosyl/udp-glucosyltransferase	4.81049	5.55953	5.89821	8.78457	8.36727	9.24412	8.55213	6.67159	8.36506	6.97971	7.83617	13.4313	7.2515	20.9261	9.7446	8.913	7.70109	69.2672	8.15335	20.7212	22.3107	16.3497	9.22414	10.9949	8.77028	5.86759	8.60059	7.05139	8.74548	12.2727	5.82375	11.2185	10.9385	8.14912	7.4406	7.28579	12.8278	10.7245	9.40264	31.6078	21.4178	25.4671	25.3395	27.5486
Solyc06g072860		at2g36780.1	| symbols: | udp-glycosyltransferase superfamily protein | chr2:15417618-15419108 reverse length=496	udp-glucosyltransferase family 1 protein (ahrd v1 **** c6ki43_citsi); contains interpro domain(s) ipr002213 udp-glucuronosyl/udp-glucosyltransferase	4.27791	3.00995	4.16025	5.2513	2.85522	4.14226	3.96897	5.65702	2.92706	2.62807	3.47274	3.62557	2.78896	4.00163	4.24652	5.15769	2.89024	3.57598	3.4792	2.72549	3.48258	4.61865	2.45009	5.35975	3.50647	3.80673	3.17915	3.43609	3.25437	4.5803	3.80654	3.88684	4.78519	3.81722	3.6571	6.10488	3.55427	3.93191	3.39973	2.82175	2.53839	3.5958	3.07864	2.89121
Solyc06g072870		at2g36780.1	| symbols: | udp-glycosyltransferase superfamily protein | chr2:15417618-15419108 reverse length=496	glucosyltransferase (ahrd v1 ***- q589y3_tobac); contains interpro domain(s) ipr002213 udp-glucuronosyl/udp-glucosyltransferase	4.72918	5.21386	4.21773	3.99344	4.07219	3.89708	4.21547	5.14928	4.95978	4.75267	4.23157	4.96943	3.97657	6.11661	4.41855	4.40504	4.93726	4.28413	4.58075	4.81965	4.66437	4.74039	4.30323	4.75396	4.87859	5.13869	4.59543	4.11466	4.81278	4.66834	4.71458	4.56246	4.5728	5.70937	4.91041	3.95806	5.20716	4.88687	6.2371	4.47054	4.4714	5.19617	6.41695	5.56024
Solyc06g072880		at2g36780.1	| symbols: | udp-glycosyltransferase superfamily protein | chr2:15417618-15419108 reverse length=496	udp-glucosyltransferase family 1 protein (ahrd v1 ***- c6ki43_citsi); contains interpro domain(s) ipr002213 udp-glucuronosyl/udp-glucosyltransferase	4.50493	4.79969	5.28908	15.2505	13.6739	4.05395	4.83879	5.3702	12.5624	6.36758	6.3016	5.26126	5.30032	5.56596	9.12227	7.88456	7.81181	4.065	6.05548	4.9187	7.40275	6.99221	6.09519	5.93165	6.60432	8.58991	6.51516	4.3559	4.86828	5.31531	4.9366	6.57125	4.67052	4.11954	4.84547	5.72204	4.86538	5.33484	6.49075	4.97133	4.27252	5.42043	6.92252	7.94896
Solyc06g076550		at3g46660.1	| symbols: ugt76e12 | udp-glucosyl transferase 76e12 | chr3:17189406-17190862 reverse length=458	udp-glucosyltransferase (ahrd v1 **-* c0lnq9_maize); contains interpro domain(s) ipr002213 udp-glucuronosyl/udp-glucosyltransferase	6.31992	6.45915	7.73446	4.27806	4.85821	11.4192	6.05591	8.8561	6.31591	4.32508	6.01671	7.59127	6.17616	10.1093	5.87554	7.20281	6.57121	8.03036	11.1242	8.0534	4.95388	7.33013	6.63422	7.97729	7.93325	6.84206	5.59834	7.38882	9.84273	7.74534	6.58503	6.58548	8.32518	9.52058	18.5042	7.2769	7.2282	6.09509	8.60351	10.369	8.18259	11.6574	9.96104	10.1017
Solyc06g082300		at2g30140.1	| symbols: | udp-glycosyltransferase superfamily protein | chr2:12872200-12873691 forward length=455	udp-glucosyltransferase (ahrd v1 **** a9x3l6_9astr); contains interpro domain(s) ipr002213 udp-glucuronosyl/udp-glucosyltransferase	61.4286	49.5169	57.3153	21.4338	19.1451	29.5462	39.8329	32.8094	10.4378	11.3903	13.581	30.6527	33.5301	24.0382	20.5398	12.9655	10.4517	19.3204	7.08485	43.6963	15.0058	12.5078	10.4921	14.3962	8.13139	5.29792	15.1915	11.1759	16.4388	14.688	5.56894	4.63233	5.82539	5.90893	7.4986	9.07988	4.3697	4.46734	4.28162	40.635	47.6354	47.5996	12.0655	16.5747
Solyc07g006720		at5g17050.1	| symbols: ugt78d2 | udp-glucosyl transferase 78d2 | chr5:5607828-5609392 reverse length=460	udp flavonoid 3-o-glucosyltransferase (fragment) (ahrd v1 **** b5ait4_ipotf); contains interpro domain(s) ipr002213 udp-glucuronosyl/udp-glucosyltransferase	4.78387	4.95034	4.02864	3.97175	3.47903	3.90868	4.06473	4.44219	3.6989	3.87991	3.61557	5.2382	3.46448	3.92803	4.20305	3.49583	3.84286	4.36851	3.68503	4.20252	3.56068	3.97565	3.55422	4.27703	4.84017	3.57232	4.16686	4.12983	4.50529	4.2041	4.50824	3.4932	4.01645	4.59342	4.13596	3.97026	4.0341	3.84866	4.15428	3.83641	4.28683	4.00246	3.98029	4.26863
Solyc07g006800		at2g15480.1	| symbols: ugt73b5 | udp-glucosyl transferase 73b5 | chr2:6758817-6760452 forward length=484	udp-glucosyltransferase hvugt5876 (ahrd v1 **** d3wyw1_horvd); contains interpro domain(s) ipr002213 udp-glucuronosyl/udp-glucosyltransferase	4.53809	3.92713	4.07725	5.19154	4.57826	4.41192	3.63243	3.81791	5.42806	4.76652	4.5946	3.74331	3.63458	3.97377	6.03768	4.702	6.28156	4.04092	15.032	4.62749	4.21501	4.94063	4.15364	3.6663	4.01845	4.59793	4.5416	3.92505	3.26927	3.86236	3.93577	4.53499	3.49556	4.49588	21.2593	13.4711	4.8287	4.52978	4.39626	3.76702	3.7913	3.55175	4.44862	5.51607
Solyc07g008230		at4g14090.1	| symbols: | udp-glycosyltransferase superfamily protein | chr4:8122434-8123804 reverse length=456	udp-glucosyltransferase family 1 protein (ahrd v1 **** c6ki44_citsi); contains interpro domain(s) ipr002213 udp-glucuronosyl/udp-glucosyltransferase	5.0376	4.71593	4.00844	4.44855	3.44076	5.0243	5.15874	5.10643	5.32895	4.59034	5.71682	4.3343	4.37879	4.88082	4.70728	4.85419	5.10719	3.95878	6.26172	3.90328	5.79126	6.66363	6.35444	4.50037	4.44026	4.95266	4.49309	5.10669	5.04642	4.78366	6.41165	6.62769	7.84947	5.42133	6.13734	5.25569	6.71571	7.59688	5.34198	3.88482	4.5125	4.9554	4.10012	4.93493
Solyc07g017720		at3g16520.2	| symbols: ugt88a1 | udp-glucosyl transferase 88a1 | chr3:5618847-5620833 reverse length=446	glucosyltransferase (ahrd v1 ***- a7m6j8_9eric); contains interpro domain(s) ipr002213 udp-glucuronosyl/udp-glucosyltransferase	5.99617	6.56697	9.35602	6.74121	5.47884	6.84971	5.66425	8.68357	5.81012	6.04928	6.4471	8.34068	7.39212	8.69518	5.90113	6.24523	5.07053	7.3488	14.0684	6.96481	6.00433	6.49437	5.45882	8.25951	9.09815	5.88114	6.07813	7.41875	7.39528	9.14373	5.61234	5.37512	6.55217	9.6618	6.80044	8.49985	5.58647	8.6203	7.52993	6.71748	6.55064	6.74	5.94902	5.63756
Solyc07g043050		at2g29730.1	| symbols: ugt71d1 | udp-glucosyl transferase 71d1 | chr2:12703652-12705055 forward length=467	udp-glucosyltransferase (ahrd v1 **-* a7m6u9_iponi); contains interpro domain(s) ipr002213 udp-glucuronosyl/udp-glucosyltransferase	53.9316	49.0026	52.0491	76.4562	76.4641	66.9385	51.9219	90.8357	103.328	75.3174	89.3427	51.128	71.1187	54.1345	97.1327	102.063	112.125	65.4113	25.1641	71.4986	135.103	174.401	151.931	66.2467	24.6664	65.1935	85.233	35.8965	48.4756	29.9361	78.5901	67.1447	59.1901	43.077	33.4697	37.0349	61.5796	62.6049	45.6695	52.043	72.3509	75.0079	201.702	192.155
Solyc07g043480		at3g50740.1	| symbols: ugt72e1 | udp-glucosyl transferase 72e1 | chr3:18855348-18856811 reverse length=487	udp-glucose glucosyltransferase (ahrd v1 *-** d2ktv5_lotja); contains interpro domain(s) ipr002213 udp-glucuronosyl/udp-glucosyltransferase	130.462	118.962	113.162	52.0495	75.3407	25.5384	25.3562	24.5506	34.9654	24.1279	28.6282	12.1838	29.1445	13.0782	8.30289	8.22772	10.1514	12.5045	6.50982	10.0862	17.5107	11.7455	9.88548	8.33315	10.998	6.40354	31.2302	10.2757	6.85974	10.8682	5.83627	5.08618	5.78182	6.91136	5.74815	7.85974	4.90836	6.38948	5.62716	8.9893	9.37122	5.40582	6.68801	7.59944
Solyc07g043500		at5g49690.1	| symbols: | udp-glycosyltransferase superfamily protein | chr5:20189968-20191350 reverse length=460	udp-glucosyltransferase (ahrd v1 ***- q8lkg3_stere); contains interpro domain(s) ipr002213 udp-glucuronosyl/udp-glucosyltransferase	45.2469	43.0386	51.5821	22.0828	31.3365	12.4295	14.6145	9.91273	11.6319	10.8347	7.87968	7.6208	5.98738	9.09697	6.27124	5.20264	10.6982	8.84929	5.11193	7.50999	4.98067	5.18451	4.70911	4.8344	5.71948	22.1826	5.97106	5.99429	7.57042	6.57821	11.7991	7.63627	8.85524	6.42104	5.65324	6.81047	4.52088	5.51057	6.08892	8.8551	6.36734	7.41363	5.44492	4.40839
Solyc08g006410		at2g43820.1	| symbols: gt ugt74f2 atsagt1 sgt1 sagt1 | udp-glucosyltransferase 74f2 | chr2:18152279-18153715 forward length=449	udp-glucose glucosyltransferase (ahrd v1 **** b6ewx8_lycba); contains interpro domain(s) ipr002213 udp-glucuronosyl/udp-glucosyltransferase	3.64669	3.95282	3.19355	3.19191	3.68867	4.35546	3.80784	3.89274	3.48388	6.09215	4.87687	4.06714	3.73483	5.30053	3.05544	4.06407	2.97833	3.13048	3.69589	4.20759	3.03206	8.89873	7.32043	5.15664	4.4442	4.59625	3.59281	2.8089	2.44614	2.88373	7.7546	8.59085	7.29966	3.13971	4.19971	12.3754	17.3781	18.3674	17.9725	3.43802	3.61482	4.47695	4.08968	7.02824
Solyc08g014050		at4g15480.1	| symbols: ugt84a1 | udp-glycosyltransferase superfamily protein | chr4:8849000-8850472 reverse length=490	udp-glucosyltransferase 1 (ahrd v1 **** c6zrh7_capan); contains interpro domain(s) ipr002213 udp-glucuronosyl/udp-glucosyltransferase	5.74138	4.52038	4.92667	10.4097	11.5073	5.97464	5.13412	6.13208	11.9379	12.5612	10.6982	5.04273	5.39298	7.35993	10.8278	10.3314	9.98701	6.27383	6.61703	4.83524	9.61189	8.7687	8.46105	6.0428	5.75915	7.25769	11.1561	5.94461	5.71259	6.00527	8.46212	7.72287	9.27543	7.76774	5.89843	4.69903	6.4378	7.51821	6.93439	5.1419	5.15432	6.21171	6.42594	5.96184
Solyc08g016250		at4g15480.1	| symbols: ugt84a1 | udp-glycosyltransferase superfamily protein | chr4:8849000-8850472 reverse length=490	udp-glucosyltransferase 1 (ahrd v1 ***- c6zrh7_capan); contains interpro domain(s) ipr002213 udp-glucuronosyl/udp-glucosyltransferase	4.66926	4.70753	4.59999	4.04032	3.22256	5.44827	5.50997	4.12038	3.90219	3.70853	3.19448	3.75154	4.07659	5.44077	3.45623	4.33779	2.837	3.9705	4.40806	3.4569	3.42627	3.6696	4.59657	3.21035	5.5907	3.68845	3.74622	5.07419	4.87016	5.29956	3.0427	3.52269	3.6453	3.57731	5.35251	4.98252	3.4935	3.92453	4.54302	3.78999	3.38323	3.87405	3.30963	3.57313
Solyc08g016260		at4g15480.1	| symbols: ugt84a1 | udp-glycosyltransferase superfamily protein | chr4:8849000-8850472 reverse length=490	udp-glucosyltransferase 1 (ahrd v1 ***- c6zrh7_capan); contains interpro domain(s) ipr002213 udp-glucuronosyl/udp-glucosyltransferase	4.41218	5.52543	5.90564	4.73053	4.04967	4.84512	5.04881	4.49378	4.7928	5.2527	4.58135	5.11152	5.83595	5.84478	5.04003	3.85451	4.62195	5.3131	5.69937	4.47068	3.98133	4.07148	5.24198	4.96001	5.62145	4.91942	4.98425	5.529	4.28892	5.10171	4.8797	4.59015	3.74103	4.3988	5.12798	5.47318	5.31983	4.21127	5.03277	4.98896	4.45971	4.87449	4.24882	4.34493
Solyc08g062220		at2g43820.1	| symbols: gt ugt74f2 atsagt1 sgt1 sagt1 | udp-glucosyltransferase 74f2 | chr2:18152279-18153715 forward length=449	udp-glucose glucosyltransferase (ahrd v1 **** b6ewx8_lycba); contains interpro domain(s) ipr002213 udp-glucuronosyl/udp-glucosyltransferase	19.2408	18.0717	17.5202	4.73217	4.04714	21.6243	27.4404	29.8744	4.64428	4.38548	5.34624	35.2558	29.5325	19.9984	5.32555	4.31238	3.7912	23.7966	13.5562	34.0684	7.14123	8.85739	8.00132	21.4224	32.4971	3.93987	4.01911	37.3094	27.1851	18.4309	3.16854	3.86321	4.43436	19.2281	37.1518	24.1691	9.7384	7.38508	6.7503	22.6171	21.9337	25.7349	15.392	10.9697
Solyc08g077080		at4g34135.1	| symbols: ugt73b2 | udp-glucosyltransferase 73b2 | chr4:16345476-16347016 reverse length=483	udp-glucosyltransferase hvugt14077 (ahrd v1 **** d3wyw3_horvd); contains interpro domain(s) ipr002213 udp-glucuronosyl/udp-glucosyltransferase	11.2006	10.3763	11.6948	10.6692	10.2482	11.1243	9.73943	11.2025	10.6084	9.51945	8.85459	11.9773	11.043	18.2124	10.1116	9.27704	9.38409	9.37575	12.8444	8.98716	13.7632	9.00046	9.20773	12.1956	15.948	10.5938	10.7307	11.9444	15.0109	10.0482	10.5336	12.0266	10.1057	14.4029	13.6588	15.4607	9.35092	11.4991	11.7324	11.6749	10.4338	11.2891	8.15021	9.95273
Solyc09g008050		at2g36970.1	| symbols: | udp-glycosyltransferase superfamily protein | chr2:15529050-15530712 forward length=490	udp-glucose glucosyltransferase (ahrd v1 **** b6ewy8_lycba); contains interpro domain(s) ipr002213 udp-glucuronosyl/udp-glucosyltransferase	10.2198	11.2725	11.584	15.9437	13.9747	14.907	15.531	12.4443	12.6124	12.8458	14.553	22.6251	11.8728	17.396	15.6461	12.3807	20.2336	23.9632	15.891	12.6702	21.9224	21.2767	15.5523	15.941	8.60739	16.4381	17.8947	8.52003	13.3903	14.8663	21.0238	14.713	25.4506	14.1821	15.0472	14.0913	18.3968	22.6299	30.578	14.3503	11.3201	11.2273	12.3479	13.0403
Solyc09g008060		at2g36970.1	| symbols: | udp-glycosyltransferase superfamily protein | chr2:15529050-15530712 forward length=490	udp-glucosyltransferase family 1 protein (ahrd v1 **** c6ki44_citsi); contains interpro domain(s) ipr002213 udp-glucuronosyl/udp-glucosyltransferase	13.184	21.1506	14.229	33.426	24.5296	11.0711	11.0941	6.26181	13.8461	15.5548	16.8458	7.03016	10.2213	11.0784	10.8671	11.301	16.9065	18.884	11.3024	11.7267	16.6638	13.0504	13.4545	11.5867	5.23505	12.8493	12.023	7.32091	7.99422	7.47818	8.63996	9.15522	14.4614	15.0048	13.0358	9.54145	4.76698	8.10041	7.962	11.2817	11.9708	10.0373	10.3192	6.58157
Solyc09g008510		at2g36780.1	| symbols: | udp-glycosyltransferase superfamily protein | chr2:15417618-15419108 reverse length=496	udp-glucosyltransferase family 1 protein (ahrd v1 **** c6ki43_citsi); contains interpro domain(s) ipr002213 udp-glucuronosyl/udp-glucosyltransferase	4.32159	4.73071	5.09047	8.68425	7.89389	4.33044	4.46355	4.70268	7.48231	13.6048	10.4796	5.22163	4.59612	5.40717	12.0636	8.04351	10.8924	4.85916	4.24172	4.36632	12.1196	8.05307	7.60157	5.44509	5.05969	7.62575	12.2731	4.90454	4.18958	4.09749	10.8622	8.96066	11.7576	5.55566	5.31768	4.26777	6.33616	6.81588	5.7474	3.70044	4.71446	4.9717	10.5996	9.27022
Solyc09g059170		at5g54010.1	| symbols: | udp-glycosyltransferase superfamily protein | chr5:21919819-21921180 reverse length=453	anthocyanidin 3-o-glucosyltransferase (ahrd v1 **** b6su01_maize); contains interpro domain(s) ipr002213 udp-glucuronosyl/udp-glucosyltransferase	14.7482	8.58484	14.3135	55.4221	46.1787	6.18954	5.01956	4.17595	24.9219	6.27271	13.1372	3.41454	3.63416	4.88426	4.55713	4.5943	3.87081	3.34573	5.45449	4.21367	5.80763	4.49005	4.35447	3.46557	3.6893	2.87896	14.6532	6.1598	5.08082	5.15151	4.27375	3.51243	3.20938	6.56434	4.44707	3.99361	4.77209	3.53426	4.43727	4.31596	8.27352	4.03744	3.53696	3.90343
Solyc09g092480		at1g05530.1	| symbols: ugt75b2 ugt2 | udp-glucosyl transferase 75b2 | chr1:1636496-1637863 reverse length=455	udp-glucosyltransferase family 1 protein (ahrd v1 **** c6ki44_citsi); contains interpro domain(s) ipr002213 udp-glucuronosyl/udp-glucosyltransferase	12.8634	14.9818	12.3837	5.46267	5.50171	11.0543	10.9742	11.9757	7.74053	5.96252	6.59126	11.1968	10.7309	9.17512	8.33599	7.31973	7.71729	6.85101	13.6807	49.414	6.10888	6.14531	5.95091	12.9329	9.31277	5.47878	7.6306	9.00296	12.4091	11.1583	6.00756	4.85486	6.95348	9.60136	20.1384	15.9257	8.90267	8.41207	7.02749	50.446	60.6037	29.8521	34.4494	22.8151
Solyc10g009580		at4g01070.1	| symbols: gt72b1 ugt72b1 | udp-glycosyltransferase superfamily protein | chr4:461858-463300 reverse length=480	udp-glucosyltransferase (ahrd v1 **-* b8qi32_9magn); contains interpro domain(s) ipr002213 udp-glucuronosyl/udp-glucosyltransferase	56.804	22.5743	43.8152	6.56409	8.06531	46.9344	44.3852	52.082	13.6147	9.8614	12.6116	30.4357	64.9636	43.9049	12.0444	12.8033	15.4715	18.3924	7.29978	17.0544	11.5536	14.8511	11.7388	10.2534	12.5407	5.73544	13.5453	8.39516	13.1478	13.459	3.9903	7.62029	5.83767	5.82983	6.81507	5.21269	6.36416	5.43761	4.29855	36.4167	17.4647	32.7091	14.1024	16.0189
Solyc10g079320		at4g34135.1	| symbols: ugt73b2 | udp-glucosyltransferase 73b2 | chr4:16345476-16347016 reverse length=483	glucosyltransferase-5 (ahrd v1 *-** q8s9a4_phaan); contains interpro domain(s) ipr002213 udp-glucuronosyl/udp-glucosyltransferase	5.34565	5.85557	7.36316	5.13929	4.22324	5.54035	4.49734	5.0911	4.92298	4.94384	4.51138	5.69429	5.70668	6.06642	4.28482	4.05994	5.52765	4.70135	9.177	5.37344	5.00375	4.74507	5.19444	5.83366	8.46291	4.23499	4.12414	5.16464	5.18635	4.91596	3.79539	4.37599	4.35821	5.86156	4.92469	5.76505	4.44753	4.47471	4.65573	5.76067	5.81444	5.36984	5.16501	4.22556
Solyc10g079340		at4g34135.1	| symbols: ugt73b2 | udp-glucosyltransferase 73b2 | chr4:16345476-16347016 reverse length=483	udp-glucosyltransferase (ahrd v1 *-** b8qi32_9magn); contains interpro domain(s) ipr002213 udp-glucuronosyl/udp-glucosyltransferase	5.02666	5.87137	4.16203	4.31919	4.33909	3.90958	4.39929	5.02683	4.65091	4.66837	4.28801	5.25787	4.88224	4.83763	4.29488	4.00699	3.93337	4.24017	6.60574	4.96774	5.09972	3.91721	4.56498	4.36158	4.88554	4.35388	3.7844	4.03376	5.68419	4.78784	4.49701	4.38804	4.40999	5.04103	4.42606	4.17844	4.7781	4.47563	5.36064	4.673	4.71303	5.00095	4.03201	4.48473
Solyc10g079350		at4g34135.1	| symbols: ugt73b2 | udp-glucosyltransferase 73b2 | chr4:16345476-16347016 reverse length=483	udp-glucosyltransferase hvugt5876 (ahrd v1 ***- d3wyw1_horvd); contains interpro domain(s) ipr002213 udp-glucuronosyl/udp-glucosyltransferase	75.2977	61.2127	49.3393	11.2828	13.8348	25.0959	17.4766	22.9441	6.82817	6.6504	6.86534	14.2991	15.7017	10.187	5.96141	6.86806	6.93814	11.7651	8.38813	10.3882	5.20339	6.55641	6.22715	6.32345	9.17293	6.50664	6.64607	8.8408	8.50647	7.70385	4.63566	4.78358	5.76144	7.75805	6.14526	6.35063	6.12697	5.92273	6.38788	10.0977	9.86036	8.19169	5.67134	6.11665
Solyc10g079930		at4g34131.1	| symbols: ugt73b3 | udp-glucosyl transferase 73b3 | chr4:16343268-16344713 reverse length=481	udp-glucosyltransferase hvugt5876 (ahrd v1 ***- d3wyw1_horvd); contains interpro domain(s) ipr002213 udp-glucuronosyl/udp-glucosyltransferase	11.0275	20.0436	15.964	14.9486	20.9843	11.491	13.1957	10.1927	10.3771	10.6419	11.6158	13.9353	10.9962	11.8315	15.6657	13.2974	16.3151	38.3003	38.104	40.9162	24.9389	21.3861	20.0621	13.7477	13.6135	11.2259	10.808	10.4485	13.1644	17.1724	23.2774	27.1875	26.9722	50.0202	41.4492	39.2969	19.8179	31.7902	34.4798	47.018	32.0704	31.3045	58.6483	66.9649
Solyc10g079950		at2g36790.1	| symbols: ugt73c6 | udp-glucosyl transferase 73c6 | chr2:15420339-15421826 reverse length=495	udp-glucosyltransferase hvugt5876 (ahrd v1 ***- d3wyw1_horvd); contains interpro domain(s) ipr002213 udp-glucuronosyl/udp-glucosyltransferase	21.4428	13.917	21.9033	18.4923	20.3257	21.8745	16.5461	19.6478	22.0873	24.1499	17.2987	21.9988	18.9083	16.4447	25.2418	14.5209	17.3498	25.1262	27.3491	19.128	17.9428	21.6534	14.1819	16.9824	13.9946	15.6389	18.8481	24.9365	20.4066	21.2389	45.009	27.3023	28.3748	13.5459	22.1262	27.0046	31.6127	33.4459	30.5911	25.679	20.3455	12.7554	15.2693	17.5632
Solyc10g079980		at2g36780.1	| symbols: | udp-glycosyltransferase superfamily protein | chr2:15417618-15419108 reverse length=496	udp-glucose glucosyltransferase (ahrd v1 ***- b6ewx3_lycba); contains interpro domain(s) ipr002213 udp-glucuronosyl/udp-glucosyltransferase	5.12803	4.68876	6.39207	4.03867	4.47482	4.86283	5.03118	7.68451	5.85274	4.19535	4.26907	5.93951	5.72825	5.71903	3.45939	5.69311	4.537	5.17456	6.3133	5.97196	4.75979	4.22447	4.4387	5.79679	6.83676	5.32404	5.16366	4.64532	5.89409	6.03844	4.97221	4.58514	4.82468	6.35931	6.04227	6.19574	5.01933	4.78706	6.76827	5.87432	5.47004	4.73302	4.27987	4.70242
Solyc10g083440		at5g17050.1	| symbols: ugt78d2 | udp-glucosyl transferase 78d2 | chr5:5607828-5609392 reverse length=460	udp flavonoid 3-o-glucosyltransferase (fragment) (ahrd v1 **** b5ait4_ipotf); contains interpro domain(s) ipr002213 udp-glucuronosyl/udp-glucosyltransferase	80.7148	58.0064	77.77	113.974	80.5606	60.345	35.844	31.1941	29.2599	15.0631	20.0364	10.843	14.7651	24.3849	7.13009	9.05904	16.4042	10.4153	9.67418	13.9335	11.1553	10.9565	7.29408	7.96856	8.76858	7.39489	31.5527	10.693	8.83046	7.43259	7.11777	7.36133	10.9712	6.25694	7.29876	7.5125	5.87273	6.23352	7.55395	14.6487	19.3418	16.9118	9.77591	8.8944
Solyc10g084890		at3g11340.1	| symbols: | udp-glycosyltransferase superfamily protein | chr3:3556728-3558149 forward length=447	udp-glucosyltransferase (ahrd v1 ***- c0lnq9_maize); contains interpro domain(s) ipr002213 udp-glucuronosyl/udp-glucosyltransferase	3.08442	6.60245	3.12077	3.50536	4.05224	5.13233	5.4089	7.62813	4.65815	3.57547	5.43765	3.42953	2.87989	5.47893	10.5141	6.39151	10.7428	6.6306	9.96657	5.90684	4.75218	3.24945	6.06836	2.56053	3.09233	3.978	6.82117	4.30875	4.43741	6.13514	2.46458	2.8102	3.36498	9.23357	3.58495	3.19612	3.10559	11.3063	2.24653	5.35913	3.8448	3.50951	3.23237	4.81894
Solyc10g085230		at3g11340.1	| symbols: | udp-glycosyltransferase superfamily protein | chr3:3556728-3558149 forward length=447	udp-glucosyltransferase (ahrd v1 **** c0lnq9_maize); contains interpro domain(s) ipr002213 udp-glucuronosyl/udp-glucosyltransferase	3.78249	2.83592	4.29103	3.92672	3.25519	4.88426	5.09084	4.6329	7.09371	4.3091	3.98453	4.9307	4.01141	5.06025	3.22875	4.90942	4.42705	4.17208	4.97636	5.15212	4.4705	4.0809	4.58135	4.53774	3.59154	3.33014	3.65963	4.49984	4.66083	3.81984	6.31994	3.92975	4.33946	4.3648	4.15625	4.7774	5.17388	4.37613	4.29244	4.43726	3.30769	4.29312	5.8964	4.26531
Solyc10g085280		at3g11340.1	| symbols: | udp-glycosyltransferase superfamily protein | chr3:3556728-3558149 forward length=447	udp-glucosyltransferase (ahrd v1 ***- c0lnq9_maize); contains interpro domain(s) ipr002213 udp-glucuronosyl/udp-glucosyltransferase	4.23928	4.18596	3.67964	3.94816	4.18013	3.63505	3.55369	4.83882	3.80954	3.603	3.6204	3.29542	3.66053	4.50907	3.11382	4.08459	4.07988	3.68921	4.09503	3.23918	4.63434	3.10938	3.49683	3.93166	3.33068	3.67783	3.76051	4.05375	3.29211	3.93541	3.91761	3.46656	3.98997	4.92815	4.27097	3.55839	3.43233	3.26749	4.23378	3.32071	3.31465	4.18794	3.11404	3.1571
Solyc10g085870		at2g36780.1	| symbols: | udp-glycosyltransferase superfamily protein | chr2:15417618-15419108 reverse length=496	udp-glucosyltransferase family 1 protein (ahrd v1 ***- c6ki43_citsi); contains interpro domain(s) ipr002213 udp-glucuronosyl/udp-glucosyltransferase	13.8404	27.6221	11.4716	4.45575	4.22463	9.20645	4.55657	8.35661	6.75067	3.77157	5.21773	8.11572	5.12726	17.435	3.9207	3.70867	4.22177	4.06853	6.70106	21.89	4.53201	4.53663	4.60088	5.32384	4.92491	4.14305	3.66482	3.92508	4.93502	4.61615	4.95398	4.11379	3.92366	5.30858	4.79273	4.3246	3.95953	4.32122	3.85021	20.7653	14.347	16.0229	17.9892	9.5851
Solyc10g085880		at2g36780.1	| symbols: | udp-glycosyltransferase superfamily protein | chr2:15417618-15419108 reverse length=496	udp-glucosyltransferase family 1 protein (ahrd v1 ***- c6ki43_citsi); contains interpro domain(s) ipr002213 udp-glucuronosyl/udp-glucosyltransferase	30.6927	13.7575	24.7089	5.53815	6.61418	4.50104	4.38263	7.48208	5.63828	4.91143	6.80452	12.4194	11.3558	8.48631	6.40692	8.58042	5.64424	14.5814	11.1705	41.2342	15.1948	17.5961	9.96988	7.75189	4.49168	5.11383	5.92676	5.25978	7.7608	6.93917	4.00267	4.15607	4.59687	15.5658	30.6743	13.372	4.89214	5.07835	8.02253	68.6909	58.4367	82.2867	51.0828	38.4541
Solyc10g086240		at2g36970.1	| symbols: | udp-glycosyltransferase superfamily protein | chr2:15529050-15530712 forward length=490	glucosyltransferase (ahrd v1 ***- a7m6j0_diaca); contains interpro domain(s) ipr002213 udp-glucuronosyl/udp-glucosyltransferase	205.51	167.973	115.192	138.475	228.457	96.6311	131.314	103.781	76.8917	51.4023	66.2596	86.339	156.276	60.4461	52.1522	46.8583	65.8786	133.044	37.0312	128.665	55.9932	57.9559	64.0664	113.641	91.5978	41.5666	61.3221	94.1099	164.001	185.197	28.908	42.6549	61.9962	14.6943	34.7628	32.8116	23.3681	48.0948	26.996	183.547	124.909	146.461	80.8589	56.6557
Solyc11g006100		at2g36970.1	| symbols: | udp-glycosyltransferase superfamily protein | chr2:15529050-15530712 forward length=490	udp-glucosyltransferase (ahrd v1 ***- a9x3l6_9astr); contains interpro domain(s) ipr002213 udp-glucuronosyl/udp-glucosyltransferase	4.10497	5.45327	4.82979	4.2208	4.36544	4.70991	5.23879	3.67918	3.89369	3.50651	3.75768	4.16087	4.92117	4.78576	4.20608	4.30463	3.97463	4.11569	5.01972	4.44978	4.46272	3.90007	5.24948	4.58221	5.33933	3.47719	3.93377	4.31651	3.87866	6.07599	3.5678	4.38896	4.28827	6.81758	5.58269	4.20325	3.5073	5.25191	4.34482	4.29002	4.05942	4.93353	4.05349	4.1385
Solyc11g006110		at2g36970.1	| symbols: | udp-glycosyltransferase superfamily protein | chr2:15529050-15530712 forward length=490	udp-glucosyltransferase family 1 protein (ahrd v1 ***- c6ki44_citsi); contains interpro domain(s) ipr002213 udp-glucuronosyl/udp-glucosyltransferase	5.41689	4.00892	4.33728	6.33637	3.96566	4.58791	5.84576	7.15577	4.0067	4.78334	4.47233	5.6923	7.62592	4.69631	3.53781	4.90696	4.95942	4.27073	5.3653	4.54915	4.13287	3.25822	4.16899	6.09517	8.64327	3.97407	4.43044	4.43147	4.33895	4.21312	4.19431	5.40645	5.28814	6.03844	4.99664	5.25392	4.61132	6.55546	4.62529	3.98825	7.2846	6.80361	4.94836	4.2573
Solyc11g007350		at5g49690.1	| symbols: | udp-glycosyltransferase superfamily protein | chr5:20189968-20191350 reverse length=460	udp-glucosyltransferase (ahrd v1 ***- q8lkg3_stere); contains interpro domain(s) ipr002213 udp-glucuronosyl/udp-glucosyltransferase	5.82453	4.71753	5.30362	4.72505	3.88491	4.39113	4.87366	6.23094	4.53753	3.72439	4.11537	6.32501	5.52114	4.21597	4.1557	5.01839	4.23407	3.46245	6.53269	4.79603	4.582	5.11534	4.738	5.25366	6.17172	4.27289	4.36927	5.1327	5.39469	6.00721	3.93475	3.88036	3.97513	7.38832	6.0232	4.65275	4.27376	4.96107	4.90339	4.49977	4.67911	4.85352	4.06898	3.78335
Solyc11g007370		at5g49690.1	| symbols: | udp-glycosyltransferase superfamily protein | chr5:20189968-20191350 reverse length=460	udp-glucosyltransferase (ahrd v1 ***- q8lkg3_stere); contains interpro domain(s) ipr002213 udp-glucuronosyl/udp-glucosyltransferase	5.38069	4.90044	4.50929	4.24248	3.48927	4.42483	4.43222	4.11108	4.52388	4.89906	4.51404	5.14717	5.25988	5.8313	5.94328	4.55838	4.80462	4.21864	4.243	4.22886	4.2319	4.19568	4.51053	5.1238	5.07479	6.1897	3.95715	3.74994	4.57528	5.42038	4.83785	3.8966	5.12209	3.93412	4.68992	5.08881	4.82153	5.03057	5.29206	4.97873	4.49867	6.131	3.77485	4.68674
Solyc11g007380		at5g65550.1	| symbols: | udp-glycosyltransferase superfamily protein | chr5:26198410-26199810 reverse length=466	udp-glucosyltransferase (ahrd v1 **** q8lkg3_stere); contains interpro domain(s) ipr002213 udp-glucuronosyl/udp-glucosyltransferase	4.4729	3.57527	3.55261	4.08958	4.35694	4.80944	4.36763	4.59831	4.30946	3.87892	4.01546	3.8497	4.20083	4.57289	3.92349	3.81014	4.04622	3.66455	4.92247	4.53796	3.92224	4.29492	5.30197	4.89408	4.52928	4.28474	4.44237	4.0289	4.75338	4.76123	4.29091	4.61774	4.24494	5.40717	4.5822	4.62924	4.09277	5.27839	4.21569	4.19222	4.36131	5.22542	3.69311	3.85751
Solyc11g007390		at5g49690.1	| symbols: | udp-glycosyltransferase superfamily protein | chr5:20189968-20191350 reverse length=460	udp-glucosyltransferase (ahrd v1 *-*- q8lkg3_stere); contains interpro domain(s) ipr002213 udp-glucuronosyl/udp-glucosyltransferase	5.42646	6.42102	7.2826	6.61396	6.81108	7.60701	5.45126	9.0915	7.08725	6.62557	6.95305	10.642	8.08474	7.04627	6.15631	6.29877	5.46774	11.2489	6.68166	6.71201	10.8867	7.98322	6.8892	7.60205	6.70589	6.28219	6.18046	7.10704	6.24416	8.33157	8.6653	5.8274	9.29469	10.5009	11.3979	13.1375	11.0796	12.0456	17.928	22.2164	8.4517	11.5965	10.0446	9.38028
Solyc11g007450		at4g01070.1	| symbols: gt72b1 ugt72b1 | udp-glycosyltransferase superfamily protein | chr4:461858-463300 reverse length=480	udp-glucuronosyltransferase 1-6 (ahrd v1 *--- ud16_human); contains interpro domain(s) ipr002213 udp-glucuronosyl/udp-glucosyltransferase	3.12781	3.5952	4.63644	3.75592	4.0785	3.61847	4.48676	4.45913	3.75801	3.78984	3.78146	3.8262	6.0839	4.14552	4.23248	3.95534	3.71746	3.00537	5.75149	3.85959	3.70467	3.59392	4.42703	3.30824	4.80987	4.29071	4.07281	4.34568	3.4804	4.00819	4.47344	4.29188	4.05231	4.06491	4.98039	6.3221	3.97922	3.91584	4.17487	3.58182	4.54128	3.38914	3.87303	4.31344
Solyc11g007460		at5g49690.1	| symbols: | udp-glycosyltransferase superfamily protein | chr5:20189968-20191350 reverse length=460	udp-glucosyltransferase (ahrd v1 ***- q8lkg3_stere); contains interpro domain(s) ipr002213 udp-glucuronosyl/udp-glucosyltransferase	4.46372	4.37646	4.71034	3.57784	3.67137	3.35404	4.11266	4.418	3.86883	4.00581	3.59425	5.95419	4.18418	4.74676	3.70877	3.69614	3.86236	4.29968	4.23302	4.37276	3.70594	4.03576	3.73424	4.94976	5.20821	3.63243	3.69027	3.93012	3.96009	4.04271	4.28198	3.99983	3.90766	4.3865	4.72174	4.79293	3.33843	3.7237	4.18682	4.81008	4.5972	6.0925	3.95017	3.83201
Solyc11g007480		at5g49690.1	| symbols: | udp-glycosyltransferase superfamily protein | chr5:20189968-20191350 reverse length=460	udp-glucuronosyltransferase 1-1 (ahrd v1 *--- ud11_human); contains interpro domain(s) ipr002213 udp-glucuronosyl/udp-glucosyltransferase	14.1973	11.6246	14.5664	9.56043	13.9638	8.14881	8.23194	9.44995	10.5515	10.5655	9.5867	5.71928	7.95192	8.31749	6.58788	6.50416	7.90295	6.42441	7.48006	6.86065	6.10449	6.35547	7.18216	5.08287	6.95468	7.31533	11.3436	7.39581	7.91312	5.71271	5.33254	4.89126	4.52324	7.21931	7.42325	6.35879	6.51517	6.06151	5.70554	4.96911	6.12221	5.2716	5.01364	5.75154
Solyc11g007490		at5g49690.1	| symbols: | udp-glycosyltransferase superfamily protein | chr5:20189968-20191350 reverse length=460	udp-glucosyltransferase (ahrd v1 **-* b3vi56_stere); contains interpro domain(s) ipr002213 udp-glucuronosyl/udp-glucosyltransferase	5.94427	5.35306	4.15188	4.73266	3.77771	5.56779	5.57626	5.56574	3.95123	3.92017	5.26604	4.79794	4.59512	5.20496	4.73481	4.90877	3.85771	4.23278	10.3884	7.08568	4.58575	4.13844	3.98141	6.10264	4.90922	4.27861	4.01469	5.07738	5.46723	6.90607	5.90582	3.54684	4.25135	13.5236	10.4292	6.98023	4.78305	4.52999	5.76755	6.07923	6.93539	5.71432	5.70943	5.52385
Solyc11g007500		at5g49690.1	| symbols: | udp-glycosyltransferase superfamily protein | chr5:20189968-20191350 reverse length=460	udp-glucosyltransferase (ahrd v1 ***- q8lkg3_stere); contains interpro domain(s) ipr002213 udp-glucuronosyl/udp-glucosyltransferase	5.79129	7.51488	5.02576	4.44218	4.89268	4.83469	5.66151	5.71249	6.04769	5.02537	6.14471	4.84384	7.66434	8.56553	4.63912	4.53572	4.1232	5.49274	6.23906	7.17527	5.49436	4.8993	6.91702	6.83662	6.84743	4.4616	3.93452	7.3932	7.26898	5.70424	4.61614	5.20414	6.09683	7.73824	6.73223	6.43837	5.09893	5.14538	4.15283	7.52456	5.90636	6.32142	14.5098	14.0473
Solyc11g010740		at2g22590.1	| symbols: | udp-glycosyltransferase superfamily protein | chr2:9593012-9594424 forward length=470	udp-glucosyltransferase (ahrd v1 **-* q8lkg3_stere); contains interpro domain(s) ipr002213 udp-glucuronosyl/udp-glucosyltransferase	6.0123	7.2558	6.50075	6.6241	5.81734	6.78873	6.97231	8.36095	5.48714	7.94899	7.98208	10.2352	7.53818	6.53876	5.97219	7.68066	6.24932	6.81894	6.29126	6.28598	7.58789	6.93939	6.36072	6.71415	7.2614	5.19248	7.4709	8.63193	8.01092	5.18083	6.73677	6.45502	5.93789	9.72172	7.97452	6.778	5.58812	6.46364	5.18321	6.21421	6.76572	7.03854	6.04155	7.34952
Solyc11g010760		at2g22590.1	| symbols: | udp-glycosyltransferase superfamily protein | chr2:9593012-9594424 forward length=470	udp-glucosyltransferase (ahrd v1 ***- q8lkg3_stere); contains interpro domain(s) ipr002213 udp-glucuronosyl/udp-glucosyltransferase	20.1191	14.1346	16.5687	19.5066	20.8916	17.0086	23.7736	15.5227	22.522	21.7813	37.2988	12.4204	15.7147	11.4733	18.646	22.6662	21.4655	14.8666	9.42598	14.9592	12.0364	17.8926	13.6827	13.1916	10.1515	18.8394	20.4648	13.4686	12.4792	15.7254	8.61588	11.1444	12.9058	10.0645	9.60062	8.43746	7.73475	9.95688	7.21434	10.1896	13.6349	15.8427	16.3591	13.733
Solyc11g010780		at2g22590.1	| symbols: | udp-glycosyltransferase superfamily protein | chr2:9593012-9594424 forward length=470	glucosyltransferase (ahrd v1 ***- a5i865_brana); contains interpro domain(s) ipr002213 udp-glucuronosyl/udp-glucosyltransferase	12.0184	11.9695	10.8127	23.9568	37.3816	8.14707	15.8483	9.02111	21.4496	24.8672	22.0332	8.89804	5.41084	8.02916	14.154	9.63159	18.2833	6.76211	6.0073	6.63868	18.4639	12.0414	11.1374	8.24601	6.3908	27.6983	14.4428	6.86356	7.56162	6.64929	33.9922	52.846	40.2592	5.52311	5.64041	7.59554	6.71944	14.7476	15.2275	7.24455	5.79783	5.62145	12.6659	10.0451
Solyc11g010790		at2g22590.1	| symbols: | udp-glycosyltransferase superfamily protein | chr2:9593012-9594424 forward length=470	glucosyltransferase (ahrd v1 ***- a1ym58_ipoba); contains interpro domain(s) ipr002213 udp-glucuronosyl/udp-glucosyltransferase	3.10062	3.37319	3.76968	2.78993	3.34802	3.25021	3.70231	2.98352	3.19601	3.46347	3.1991	3.5307	3.54301	2.75756	3.01068	2.76107	3.5172	2.19038	4.41047	2.84261	3.72223	4.23058	2.77073	2.96107	3.65845	4.27697	2.56166	4.602	2.28381	3.16686	3.28228	3.14701	2.89655	2.98589	3.41976	3.20363	3.41546	5.18854	3.84108	4.13538	3.7727	5.72701	4.10334	3.31088
Solyc11g010810		at2g22590.1	| symbols: | udp-glycosyltransferase superfamily protein | chr2:9593012-9594424 forward length=470	glucosyltransferase (ahrd v1 ***- a1ym58_ipoba); contains interpro domain(s) ipr002213 udp-glucuronosyl/udp-glucosyltransferase	25.0463	26.6088	40.5154	9.77147	10.0891	15.4722	22.1179	23.3272	11.243	13.3587	10.8104	24.3967	18.4584	14.5421	9.76467	11.6872	8.8767	18.4937	12.2478	20.3065	9.02395	8.9422	9.55104	14.7885	11.1117	6.42893	9.56867	13.67	18.3463	16.8012	4.95226	5.40731	6.88294	9.1285	10.8929	13.0372	5.5	5.42206	5.53052	24.3514	23.5658	25.2446	13.2606	9.74251
Solyc11g061980		at5g12890.1	| symbols: | udp-glycosyltransferase superfamily protein | chr5:4069658-4071124 reverse length=488	udp-glucosyltransferase hvugt5876 (ahrd v1 ***- d3wyw1_horvd); contains interpro domain(s) ipr002213 udp-glucuronosyl/udp-glucosyltransferase	5.09694	5.51033	3.29102	4.12579	3.48226	3.03738	2.76137	4.3423	3.46458	4.13604	4.39096	5.08802	3.84319	4.6617	4.40464	3.75245	3.66615	3.02059	5.03334	4.40124	5.01919	4.01736	3.25131	3.27228	3.93734	3.38534	3.66004	3.51539	4.56653	4.31584	3.04838	3.93535	3.32198	3.34747	4.21368	3.29006	3.08437	3.91961	4.23498	3.40279	4.10928	3.5923	3.8437	4.17417
Solyc11g066670		at2g36770.1	| symbols: | udp-glycosyltransferase superfamily protein | chr2:15415227-15416717 reverse length=496	udp-glucosyltransferase (ahrd v1 *-*- b8qi32_9magn); contains interpro domain(s) ipr002213 udp-glucuronosyl/udp-glucosyltransferase	32.4883	48.4655	23.8839	54.0311	62.5677	21.8153	14.7447	20.1465	50.7171	45.0442	47.0858	9.47978	13.0153	9.12902	14.0709	12.5802	24.8311	8.64187	8.01899	5.93231	35.2137	21.0754	21.4481	9.69598	7.47862	16.0189	34.0269	8.60139	7.12493	6.53398	7.48318	5.96102	7.68823	6.52274	5.76043	7.83449	6.18083	5.9423	6.30978	6.52303	7.1291	7.29335	12.789	10.0797
Solyc11g066680		at2g36770.1	| symbols: | udp-glycosyltransferase superfamily protein | chr2:15415227-15416717 reverse length=496	udp-glucuronosyltransferase 1-6 (ahrd v1 *--- ud16_human); contains interpro domain(s) ipr002213 udp-glucuronosyl/udp-glucosyltransferase	24.6125	19.3954	23.1091	37.2578	33.813	17.3065	18.1715	13.8841	27.1413	34.2369	33.0525	10.0236	13.6144	13.7631	20.9405	22.6397	20.8411	11.1494	9.08897	14.1191	22.5459	28.2517	23.218	15.2461	14.6313	36.3676	31.645	10.4576	14.3609	12.7376	23.1038	16.527	17.2592	10.0372	10.6944	10.9136	9.84087	16.919	12.6329	10.1631	10.362	12.3217	24.1521	16.1878
Solyc12g009910		at2g15490.3	| symbols: ugt73b4 | udp-glycosyltransferase 73b4 | chr2:6761750-6763398 forward length=481	udp-glucosyltransferase hvugt5876 (ahrd v1 ***- d3wyw1_horvd); contains interpro domain(s) ipr002213 udp-glucuronosyl/udp-glucosyltransferase	4.93916	8.64428	3.98465	5.03743	6.3724	4.63167	7.47955	7.26809	9.19338	3.8113	5.0637	5.77163	5.69045	7.35004	5.13843	6.63327	5.91416	5.48021	5.28326	11.4607	5.14465	7.50969	5.53317	5.14023	10.0434	4.41978	5.62623	4.91674	11.2144	6.58058	6.29423	5.1426	7.21319	7.86788	5.12998	6.67857	6.12689	7.34705	8.94592	4.9281	6.6455	11.6412	6.14252	5.45448
Solyc12g009920		at2g29730.1	| symbols: ugt71d1 | udp-glucosyl transferase 71d1 | chr2:12703652-12705055 forward length=467	glucosyltransferase (ahrd v1 ***- a7m6i0_diaca); contains interpro domain(s) ipr002213 udp-glucuronosyl/udp-glucosyltransferase	7.27454	7.61336	12.716	17.4126	15.7199	17.8261	8.56612	11.2896	22.6137	29.0799	15.009	8.22339	3.08367	7.50225	10.8256	13.3564	14.6926	3.68789	9.15219	6.592	18.059	7.44932	13.2569	8.77376	5.58395	12.4279	27.8322	7.51269	14.4976	6.26726	43.4481	32.8331	40.1169	13.7687	9.00627	8.72087	8.90522	14.3971	10.5453	14.3174	8.69222	20.6823	7.1138	21.1971
Solyc12g009940		at4g34138.1	| symbols: ugt73b1 | udp-glucosyl transferase 73b1 | chr4:16348267-16349858 reverse length=488	udp-glucosyltransferase hvugt5876 (ahrd v1 *-*- d3wyw1_horvd); contains interpro domain(s) ipr002213 udp-glucuronosyl/udp-glucosyltransferase	6.17411	8.43085	9.05498	14.7699	13.6974	8.85201	8.50895	7.44975	11.2384	8.92958	10.7537	10.5895	13.0831	8.44494	10.0929	8.22043	12.2528	6.21112	9.60176	8.50055	9.88725	9.26825	9.97662	13.5928	9.68201	12.7859	8.47888	7.81611	10.028	7.73272	9.73856	9.38985	8.87421	7.9571	7.84887	8.76418	6.63329	8.27083	7.81409	11.9769	10.8227	10.8501	6.91325	7.98992
Solyc12g014010		at3g21750.1	| symbols: ugt71b1 | udp-glucosyl transferase 71b1 | chr3:7664565-7665986 forward length=473	glucosyltransferase (ahrd v1 ***- q8ru72_tobac); contains interpro domain(s) ipr002213 udp-glucuronosyl/udp-glucosyltransferase	62.2162	70.0657	41.4859	56.3865	61.3276	45.7139	52.4912	61.7455	60.1143	39.2581	60.0914	113.219	46.8501	54.1291	42.8365	47.7762	31.0961	91.369	96.3258	152.277	98.1804	135.265	84.9258	101.066	48.412	31.443	70.0771	67.0097	77.4158	89.6931	40.4946	39.2166	45.4052	162.761	176.492	72.3982	75.9507	70.1326	55.0973	173.481	159.662	161.528	239.901	204.985
Solyc12g042620		at2g36780.1	| symbols: | udp-glycosyltransferase superfamily protein | chr2:15417618-15419108 reverse length=496	udp-glucosyltransferase family 1 protein (ahrd v1 ***- c6ki43_citsi); contains interpro domain(s) ipr002213 udp-glucuronosyl/udp-glucosyltransferase	4.3427	3.92544	3.87725	3.54702	3.30811	4.20386	3.59888	3.86241	3.68171	3.32557	3.7786	3.75014	4.27049	4.46547	3.34615	3.3126	3.60024	3.63496	4.19448	3.82666	3.21427	3.30591	3.53933	4.23661	4.81948	3.41754	3.61642	4.55285	3.99801	4.60057	4.00941	3.75966	3.57797	4.5167	5.01961	3.53035	3.68049	3.69691	4.00277	3.67605	3.58345	4.73469	3.42899	3.30026
Solyc12g057060		at1g22360.1	| symbols: atugt85a2 ugt85a2 | udp-glucosyl transferase 85a2 | chr1:7895068-7897527 reverse length=481	udp-glucuronosyltransferase (ahrd v1 **-- q5ub81_arath); contains interpro domain(s) ipr002213 udp-glucuronosyl/udp-glucosyltransferase	115.27	74.3784	87.6375	115.336	112.33	55.2109	43.8358	64.9323	54.8067	60.7818	66.3524	75.8169	72.3996	57.7556	38.3775	79.387	46.2142	228.667	114.297	44.0687	114.704	92.9467	111.088	55.3827	34.4162	39.4502	66.9646	34.454	52.3877	72.8522	71.8062	93.0059	113.666	120.548	140.01	90.0014	61.9122	88.9937	96.8388	45.8325	35.2251	39.9138	60.8112	68.7433
Solyc12g057070		at1g22380.1	| symbols: atugt85a3 ugt85a3 | udp-glucosyl transferase 85a3 | chr1:7900522-7902332 reverse length=488	udp-glucuronosyltransferase (ahrd v1 **-- q5ub81_arath); contains interpro domain(s) ipr002213 udp-glucuronosyl/udp-glucosyltransferase	4.71798	3.89268	4.06464	3.76366	4.02369	4.93587	3.76824	4.17243	3.62039	3.4479	4.30376	4.14567	3.83226	4.57694	4.0316	4.01865	3.5227	4.84436	4.37426	4.99154	5.17206	4.46824	4.65752	5.70722	4.06434	4.22482	4.20563	4.22182	4.44895	5.02418	3.79209	4.9629	4.86468	4.34293	4.51584	3.8295	4.98412	4.79145	4.67035	4.54078	4.07198	4.33881	4.14824	4.04276
Solyc12g057080		at1g22360.1	| symbols: atugt85a2 ugt85a2 | udp-glucosyl transferase 85a2 | chr1:7895068-7897527 reverse length=481	udp-glucuronosyltransferase (ahrd v1 **-- q5ub81_arath); contains interpro domain(s) ipr002213 udp-glucuronosyl/udp-glucosyltransferase	11.5877	7.27211	8.13494	7.62863	6.62692	8.11802	9.26037	7.38918	7.39039	4.36498	5.89645	5.17895	13.2858	6.07479	3.79475	4.07468	5.57899	5.60071	4.48847	4.78392	3.04262	4.93835	3.50171	5.00316	3.22186	4.37792	4.67534	4.0486	4.73378	4.22585	3.71188	3.55556	3.82509	4.6125	3.308	8.6335	3.27987	4.20654	4.43437	8.61865	5.78748	4.07847	6.43118	3.86194
Solyc12g088710		at4g34135.1	| symbols: ugt73b2 | udp-glucosyltransferase 73b2 | chr4:16345476-16347016 reverse length=483	udp-glucosyltransferase family 1 protein (ahrd v1 ***- c6ki43_citsi); contains interpro domain(s) ipr002213 udp-glucuronosyl/udp-glucosyltransferase	4.9448	5.22223	6.72346	4.88713	4.28652	5.52669	5.32499	4.63229	5.17447	4.29519	4.59309	5.98894	6.15746	5.1924	4.00447	3.74306	4.14716	4.37562	5.27791	5.46681	4.72551	4.33919	4.70279	4.65468	4.77156	3.78141	4.70196	5.98965	5.40781	6.14472	4.47152	4.28989	4.40536	4.4916	5.32807	6.20975	4.68511	4.50371	4.51386	5.59827	4.74549	7.32332	4.53205	4.8643
Solyc12g096080		at4g34131.1	| symbols: ugt73b3 | udp-glucosyl transferase 73b3 | chr4:16343268-16344713 reverse length=481	udp-glucosyltransferase family 1 protein (ahrd v1 ***- c6ki43_citsi); contains interpro domain(s) ipr002213 udp-glucuronosyl/udp-glucosyltransferase	4.48104	4.14834	3.93289	4.35095	3.26177	3.47287	5.05425	4.17244	3.76381	3.66651	3.72369	5.06781	4.325	5.29068	3.11527	3.67915	3.10603	3.83536	4.13332	3.83115	3.84506	3.39339	3.18451	4.13635	6.69082	3.17651	3.57618	4.44574	4.03106	4.20077	3.34942	3.3398	4.02248	4.85101	5.13778	3.78461	4.30726	3.03585	3.60754	3.4548	3.8194	6.14442	4.129	4.11056
Solyc12g096870		at4g15480.1	| symbols: ugt84a1 | udp-glycosyltransferase superfamily protein | chr4:8849000-8850472 reverse length=490	udp-glucosyltransferase 1 (ahrd v1 ***- c6zrh7_capan); contains interpro domain(s) ipr002213 udp-glucuronosyl/udp-glucosyltransferase	5.84741	6.14656	7.28235	7.58304	7.28497	8.13066	6.03915	6.51341	42.9848	26.6958	29.7219	7.38068	5.85239	10.2198	29.9847	14.7969	39.4903	5.49406	6.26464	8.08878	26.3443	24.2576	23.2295	10.7059	5.34978	11.4344	25.9276	6.25786	5.81459	6.89195	12.2271	10.5991	14.2089	6.75889	6.28914	6.2024	7.57365	6.97318	6.94547	6.62553	9.47639	8.8244	43.5792	35.0749
Solyc12g098580		at4g14090.1	| symbols: | udp-glycosyltransferase superfamily protein | chr4:8122434-8123804 reverse length=456	udp-glucosyltransferase family 1 protein (ahrd v1 ***- c6ki44_citsi); contains interpro domain(s) ipr002213 udp-glucuronosyl/udp-glucosyltransferase	5.55654	5.95468	4.74128	4.90265	4.31	6.78146	6.00888	6.04259	5.04881	5.37436	4.17273	6.44866	6.2711	6.77171	4.68536	5.72387	3.91964	6.06462	11.3952	6.86679	4.24422	4.95819	5.08387	7.21257	6.73481	4.80087	6.00046	5.89019	5.87587	7.66651	4.41963	4.7434	5.59875	8.82211	6.01038	6.60301	5.5741	5.36094	5.64705	5.38248	6.78743	7.99866	5.93225	4.34635
Solyc12g096820	New	at1g05680.1	| symbols: ugt74e2 | uridine diphosphate glycosyltransferase 74e2 | chr1:1703196-1704639 reverse length=453	udp-glucosyltransferase family 1 protein (ahrd v1 ***- c6ki44_citsi); contains interpro domain(s) ipr002213 udp-glucuronosyl/udp-glucosyltransferase	22.257	15.1525	16.7517	13.2283	11.1796	10.5587	12.1342	7.62979	6.04989	9.35677	7.06117	10.9978	9.13345	12.2849	9.10677	7.13846	6.40059	9.27415	11.3275	11.3823	7.61291	8.21468	6.4142	9.92499	17.1391	7.75644	8.07801	11.3963	11.9463	10.0021	6.46954	4.53508	4.83589	15.2679	6.48864	11.5241	4.99467	6.34413	5.27606	11.1234	9.00854	11.7626	4.96661	6.20621
Solyc07g043150	New	at3g21760.1	| symbols: hyr1 | udp-glycosyltransferase superfamily protein | chr3:7667099-7668556 forward length=485	udp-glucosyltransferase (ahrd v1 **** a7m6u9_iponi); contains interpro domain(s) ipr002213 udp-glucuronosyl/udp-glucosyltransferase	10.9712	11.8974	10.2593	8.99483	9.01567	8.61309	12.9625	11.4076	11.7669	14.3651	13.1514	12.3556	12.1959	18.8579	13.3824	12.3441	13.5324	20.846	33.1405	15.0479	22.894	26.2071	21.186	19.6682	11.8986	12.0343	13.2555	10.2826	12.7225	12.5573	8.61234	10.4712	10.3888	30.0106	37.8786	17.9505	15.5556	15.7203	18.5659	16.3528	15.1958	15.0335	27.1262	34.1872
Solyc10g085860	New	at3g53150.1	| symbols: ugt73d1 | udp-glucosyl transferase 73d1 | chr3:19697736-19699259 reverse length=507	udp-glucosyltransferase family 1 protein (ahrd v1 ***- c6ki43_citsi); contains interpro domain(s) ipr002213 udp-glucuronosyl/udp-glucosyltransferase	5.20528	4.58136	4.47206	4.04265	3.57921	4.23395	4.04804	4.69165	4.56284	4.24734	4.24477	4.81647	4.45225	3.96349	4.0031	3.9953	3.6578	7.19531	15.297	4.17365	3.64873	3.66084	4.20871	4.25532	5.5406	3.56255	3.70496	4.45282	5.03886	6.12492	4.63414	4.11177	4.67622	20.6103	40.5075	21.6251	4.40622	4.10191	3.90584	8.8633	7.15013	5.59467	3.95041	4.03475
Solyc09g092490	New			udp-glucosyltransferase family 1 protein (ahrd v1 **** c6ki44_citsi); contains interpro domain(s) ipr002213 udp-glucuronosyl/udp-glucosyltransferase	11.1446	14.1963	14.109	6.31488	6.71215	10.472	7.10823	15.7138	6.55993	6.9039	6.80579	14.4685	5.6864	13.4172	7.47626	4.41475	4.18167	9.4609	5.68764	45.7822	8.3287	7.66591	4.1941	5.58138	12.3476	5.1416	6.03669	14.3862	7.72348	9.15485	5.38584	5.07732	8.00756	10.5558	14.6583	17.8624	6.50833	8.00919	7.26176	14.3093	15.3928	10.5323	8.82585	5.81242
Solyc12g098600	New	at4g15550.1	| symbols: iaglu | indole-3-acetate beta-d-glucosyltransferase | chr4:8877877-8879301 reverse length=474	udp-glucosyltransferase family 1 protein (ahrd v1 ***- c6ki44_citsi); contains interpro domain(s) ipr002213 udp-glucuronosyl/udp-glucosyltransferase	42.5029	46.4338	35.9708	3.94008	3.57908	68.4076	43.1555	54.883	4.79936	4.06777	3.49231	63.6496	54.8082	40.7245	4.10558	4.35193	4.16383	26.4127	11.3864	69.7713	4.01719	3.80005	4.59144	26.0694	29.6586	4.98317	4.25593	31.0952	28.6313	27.0364	4.73351	3.98506	3.85858	9.83761	10.3122	9.24155	4.73118	4.42797	4.2933	41.4194	46.7014	48.9372	4.04864	4.06487
Solyc12g088690	New	at2g36790.1	| symbols: ugt73c6 | udp-glucosyl transferase 73c6 | chr2:15420339-15421826 reverse length=495	glucosyltransferase (ahrd v1 ***- d7url8_9lami); contains interpro domain(s) ipr002213 udp-glucuronosyl/udp-glucosyltransferase	56.4444	50.2889	28.6705	8.80545	17.6608	70.0631	50.5162	42.9307	9.88903	9.3326	8.40478	32.2076	28.4418	21.1957	9.15829	6.02068	7.58449	13.6158	13.8978	47.7291	8.17504	7.50098	9.58442	18.3633	25.2035	7.99859	6.52399	22.9949	16.2236	20.3605	7.35396	8.35262	6.78737	9.65551	11.8869	14.8168	7.76903	6.34953	10.3823	48.1095	40.1593	46.7772	15.9181	11.4988
Solyc07g043170	New	at3g21760.1	| symbols: hyr1 | udp-glycosyltransferase superfamily protein | chr3:7667099-7668556 forward length=485	glucosyltransferase (ahrd v1 **** q8ru72_tobac); contains interpro domain(s) ipr002213 udp-glucuronosyl/udp-glucosyltransferase	54.0811	31.2916	45.2518	72.0396	87.0741	51.3375	66.7671	60.3386	45.4244	82.5701	48.8258	28.2862	73.6705	34.2283	32.2573	51.2365	47.3767	48.9249	29.5675	29.9798	57.2518	59.5737	71.907	36.9059	45.681	84.2046	51.2113	37.9898	49.5101	38.0424	58.2849	66.7609	65.2193	32.0641	23.5459	22.1642	15.6886	13.6252	16.433	30.7552	30.1505	30.9299	86.8251	42.0792
Solyc12g042600	New	at2g36750.1	| symbols: ugt73c1 | udp-glucosyl transferase 73c1 | chr2:15410531-15412006 reverse length=491	udp-glucosyltransferase family 1 protein (ahrd v1 ***- c6ki43_citsi); contains interpro domain(s) ipr002213 udp-glucuronosyl/udp-glucosyltransferase	20.6243	22.2911	23.233	83.1196	89.3376	8.77621	9.65929	6.70646	30.5358	19.3206	32.5832	10.062	9.64768	12.5053	25.7579	31.3448	29.3087	10.0486	5.10637	9.29411	28.8331	35.3732	61.6714	15.3212	7.35908	14.4594	32.1375	9.79418	3.55377	5.62161	11.2075	10.2935	19.9204	4.59395	7.51075	7.57059	4.71606	7.6468	7.6384	7.89001	10.2808	10.2042	99.3601	72.0317
Solyc03g078690	New			udp-glucosyltransferase family 1 protein (ahrd v1 ***- c6ki45_citsi); contains interpro domain(s) ipr002213 udp-glucuronosyl/udp-glucosyltransferase	13.6778	29.7385	39.6104	65.3518	102.307	12.675	10.6662	22.2253	40.2076	13.4174	25.4457	19.8961	18.8057	8.97474	33.743	15.8179	16.7793	20.1068	5.51875	17.4403	38.4288	22.2128	25.1546	7.37391	18.6306	19.5277	16.9976	7.79781	11.0678	10.519	14.9973	21.1191	21.2807	23.0516	39.2333	8.93395	21.8832	51.8614	64.1695	29.8812	15.8724	13.3299	16.1628	11.8258
Solyc09g092500	New	at4g15550.1	| symbols: iaglu | indole-3-acetate beta-d-glucosyltransferase | chr4:8877877-8879301 reverse length=474	udp-glucosyltransferase family 1 protein (ahrd v1 **** c6ki44_citsi); contains interpro domain(s) ipr002213 udp-glucuronosyl/udp-glucosyltransferase	48.0112	67.8196	61.124	23.1259	30.8951	49.1149	23.4064	44.5195	11.7113	12.6823	8.931	42.3507	36.7442	58.6869	11.9571	17.4023	16.1852	15.3938	78.4287	66.4904	31.7666	28.905	28.4296	37.0649	25.0148	14.9652	10.9606	30.1323	29.2992	36.0805	14.3623	12.2927	19.0795	83.4061	80.7977	72.6601	27.7902	29.6462	58.6044	56.6423	48.0392	52.2323	107.533	78.2341
Solyc12g088700	New	at2g15490.1	| symbols: ugt73b4 | udp-glycosyltransferase 73b4 | chr2:6761750-6763398 forward length=484	udp-glucosyltransferase family 1 protein (ahrd v1 ***- c6ki43_citsi); contains interpro domain(s) ipr002213 udp-glucuronosyl/udp-glucosyltransferase	97.4657	110.433	90.8954	23.3538	21.2813	106.133	106.918	98.0935	15.6006	13.463	17.4572	90.0213	83.1725	40.6106	13.9842	9.67232	10.924	44.2729	12.0045	94.2116	10.985	12.0026	11.4091	43.3325	49.2157	5.8815	11.3854	55.7462	46.5923	63.4762	4.63419	3.98575	4.824	6.3708	7.85424	17.9732	4.70846	3.84947	4.91732	99.3168	99.4284	88.8622	26.5064	21.9238
Solyc07g043490	New	at2g36800.1	| symbols: dogt1 ugt73c5 | don-glucosyltransferase 1 | chr2:15423493-15424980 reverse length=495	udp-glucosyltransferase family 1 protein (ahrd v1 **-* c6ki43_citsi); contains interpro domain(s) ipr002213 udp-glucuronosyl/udp-glucosyltransferase	124.75	125.653	120.674	99.5803	141.589	54.0725	41.1255	54.7397	73.5151	86.1141	58.9962	32.5423	33.2666	32.4121	40.1362	35.5793	53.3481	29.4427	14.7638	17.8159	52.5513	42.6001	43.5887	22.9431	22.5676	81.6751	60.4245	29.0367	33.7375	38.9946	30.2649	26.7189	36.4761	9.91613	14.0617	27.7879	11.9045	11.4432	13.1261	15.9926	19.0035	21.5691	16.3692	11.3645
Solyc10g083860	New	at2g36800.1	| symbols: dogt1 ugt73c5 | don-glucosyltransferase 1 | chr2:15423493-15424980 reverse length=495	udp-glucosyltransferase family 1 protein (ahrd v1 ***- c6ki43_citsi); contains interpro domain(s) ipr002213 udp-glucuronosyl/udp-glucosyltransferase	22.5864	20.3041	31.3997	122.478	96.397	61.1819	73.2327	60.5511	168.462	165.333	152.217	64.207	47.4088	105.42	177.448	144.288	164.105	45.7982	30.8751	70.7924	130.098	120.282	140.21	50.7994	56.3368	124.88	159.93	42.7138	41.6578	38.8227	121.629	130.692	115.97	9.91343	19.8295	18.0818	62.0055	42.3939	69.531	67.5247	61.6231	64.9398	169.184	124.514
Solyc07g043160	New	at3g21790.1	| symbols: | udp-glycosyltransferase superfamily protein | chr3:7676927-7678414 reverse length=495	udp-glucosyltransferase (ahrd v1 **** a7m6u9_iponi); contains interpro domain(s) ipr002213 udp-glucuronosyl/udp-glucosyltransferase	214.699	162.437	164.633	40.2877	44.3614	155.249	141.663	116.964	30.8777	31.4902	35.146	151.167	146.591	98.8893	50.6978	50.6236	38.6915	73.1221	17.8363	135.005	35.6076	43.3558	40.4172	71.7232	54.4805	15.1857	35.7993	60.0015	68.2847	91.222	16.5377	13.5475	14.7154	14.2183	24.7047	33.6606	7.71887	7.95222	10.3306	123.016	133.493	159.458	73.5552	71.4865
Solyc12g098590	New	at4g15550.1	| symbols: iaglu | indole-3-acetate beta-d-glucosyltransferase | chr4:8877877-8879301 reverse length=474	udp-glucosyltransferase family 1 protein (ahrd v1 ***- c6ki42_citsi); contains interpro domain(s) ipr002213 udp-glucuronosyl/udp-glucosyltransferase	58.9231	35.4241	63.0055	245.639	203.196	7.61587	6.66487	7.71368	160.222	32.6255	150.888	4.71667	5.42518	6.64938	5.8247	10.8615	17.6752	4.06374	5.93534	4.34057	19.8364	30.8065	17.9428	5.70459	3.99003	3.91144	127.099	5.14471	3.83796	4.63814	4.25114	3.74659	4.40081	6.04219	5.17117	4.62931	4.70171	4.23872	3.6407	2.95069	3.60659	5.01712	7.5553	6.0165
Solyc12g009930	New	at2g15490.1	| symbols: ugt73b4 | udp-glycosyltransferase 73b4 | chr2:6761750-6763398 forward length=484	udp-glucuronosyltransferase 1-6 (ahrd v1 *-*- ud16_mouse); contains interpro domain(s) ipr002213 udp-glucuronosyl/udp-glucosyltransferase	192.465	185.832	174.596	382.714	373.013	97.4517	115.437	115.525	310.599	273.693	269.027	62.625	82.6108	84.9747	127.68	87.0043	167.27	60.2618	23.2066	40.2019	187.377	151.194	124.538	72.9881	99.6108	137.495	254.267	111.638	49.2313	57.586	73.5907	68.7889	100.413	13.8637	8.5847	52.7931	19.0612	55.7347	53.0582	48.2313	48.7796	52.4091	112.582	77.0295
Solyc12g096830	New	at1g05680.1	| symbols: ugt74e2 | uridine diphosphate glycosyltransferase 74e2 | chr1:1703196-1704639 reverse length=453	udp-glucosyltransferase family 1 protein (ahrd v1 ***- c6ki44_citsi); contains interpro domain(s) ipr002213 udp-glucuronosyl/udp-glucosyltransferase	66.0954	58.9311	84.9226	68.2401	55.8256	97.7772	106.692	85.8513	80.5534	80.7206	100.907	141.596	71.4302	125.668	107.907	116.088	93.1198	176.981	203.332	191.847	97.9168	110.528	126.295	187.824	165.643	73.518	83.7685	143.706	160.875	141.458	125.245	106.506	99.8518	388.667	246.305	259.089	169.643	155.377	156.858	115.332	206.115	153.172	112.701	134.611
